# Supplementary material for: Monoallelic variants resulting in substitutions of MAB21L1 Arg51 Cause Aniridia and microphthalmia
Source: PLoS One. 2022 Nov 22;17(11):e0268149. doi: 10.1371/journal.pone.0268149 (PMC9681113; doi:10.1371/journal.pone.0268149)
Supplement: S3 File — (XLSX) [file pone.0268149.s010.xlsx]

## Sheet: RNA
	R1	R2	R3	AVG		SD	SE		R1	R2	R3	AVG
ATP	0.10149	0.10346	0.0920198	0.0989898	0.0989898	0.00611605	0.0035311		0.0955999	0.09724	0.0940299	0.0956233	0.0956233	0.00160516	0.00092674
GTP		0.10415	0.09498	0.0995649	0.0995649	0.00648404	0.00374356		0.0976899	0.09759	0.0941098	0.0964632	0.0964632	0.00203874	0.00117707
CTP	0.10661	0.10776	0.0969298	0.103767	0.103767	0.00594865	0.00343445		0.10301	0.1024	0.0940199	0.0998099	0.0998099	0.00502355	0.00290035
TTP	0.10464	0.10661	0.0910399	0.100763	0.100763	0.00847801	0.00489478		0.10105	0.10201	0.0987098	0.10059	0.10059	0.0016974	0.000979994
UTP	0.10059	0.10363	0.0896699	0.0979633	0.0979633	0.00734128	0.00423849		0.0946598	0.0990398	0.0948398	0.0961798	0.0961798	0.00247846	0.00143094
nTPs	0.10048	0.10154	0.0913498	0.0977898	0.0977898	0.00560233	0.00323451		0.09901	0.0977099	0.09233	0.09635	0.09635	0.00354157	0.00204473
A/GTP	0.10155	0.10023	0.0927699	0.0981832	0.0981832	0.00473434	0.00273337		0.09988	0.09952	0.0948498	0.0980833	0.0980833	0.00280601	0.00162005
	0.41435	0.437289	0.412359	0.421333	0.421333	0.0138546	0.00799894
	R1	R2	R3	AVG		SD	SE		R1	R2	R3	AVG
ATP	0.0926399	0.0927198	0.0911498	0.0921698	0.0921698	0.000884278	0.000510538		0.0909698	0.09076	0.0887299	0.0901532	0.0901532	0.00123712	0.000714252
GTP	0.10058	0.10125	0.10087	0.1009	0.1009	0.000335987	0.000193982		0.0937598	0.0933099	0.0913699	0.0928132	0.0928132	0.00127002	0.000733247
CTP	0.0989299	0.0990899	0.0976298	0.0985498	0.0985498	0.000800798	0.000462341		0.1009	0.10009	0.0970099	0.0993332	0.0993332	0.00205242	0.00118496
TTP	0.0931699	0.0946598	0.0911598	0.0929965	0.0929965	0.00175642	0.00101407		0.0915399	0.09093	0.0908699	0.0911132	0.0911132	0.000370675	0.000214009
UTP	0.09006	0.0938199	0.0908298	0.0915699	0.0915699	0.00198618	0.00114672		0.0949099	0.0950699	0.08951	0.0931633	0.0931633	0.00316485	0.00182723
nTPs	0.11216	0.0932498	0.0901999	0.0985366	0.0985366	0.0118963	0.00686836		0.09498	0.0967498	0.0958898	0.0958732	0.0958732	0.000885007	0.000510959
A/GTP	0.0927498	0.0934999	0.0898499	0.0920332	0.0920332	0.00192761	0.00111291		0.0947499	0.0948098	0.0920699	0.0938765	0.0938765	0.0015649	0.000903493
	0.0997298	0.0996099	0.0920999	0.0971465	0.0971465	0.0043709	0.00252354
	ATP	GTP	CTP	TTP	UTP	nTPs
MAB21L1(-)	0.0921698	0.1009	0.0985498	0.0929965	0.0915699	0.0985366
MAB21L1(+)	0.0989898	0.0995649	0.103767	0.100763	0.0979633	0.0977898
R51L(-)	0.0901532	0.0928132	0.0993332	0.0911132	0.0931633	0.0958732
R51L(+)	0.0956233	0.0964632	0.0998099	0.10059	0.0961798	0.09635
OAS(-)	0.0971465
OAS(+)	0.421333

## Sheet: DNA
	R1	R2	R3	AVG	SD	SE		R1	R2	R3	AVG	SD	SE
ATP	0.05697	0.0591099	0.0566399	0.0575733	0.00134097	0.00077421		0.0577699	0.05896	0.05888	0.0585366	0.000665198	0.000384052
GTP	0.0651598	0.0653	0.06563	0.0653632	0.00024138	0.000139361		0.06074	0.06134	0.06116	0.06108	0.000307884	0.000177757
CTP	0.07531	0.0746598	0.0741398	0.0747032	0.000586285	0.000338492		0.0747499	0.07546	0.07584	0.07535	0.000553286	0.00031944
TTP	0.0709498	0.0718899	0.0718498	0.0715632	0.000531573	0.000306904		0.0727799	0.0739398	0.0738099	0.0735099	0.000635492	0.000366902
UTP	0.05588	0.0619099	0.05633	0.0580399	0.00335904	0.00193934		0.05459	0.0553	0.05555	0.0551467	0.000498028	0.000287537
nTPs	0.06669	0.0686698	0.0676198	0.0676599	0.000990522	0.000571878		0.0638499	0.06406	0.0646899	0.0641999	0.000437114	0.000252368
	0.4002	0.400849	0.398569	0.399873	0.00117478	0.000678262		0.0699198	0.0721598	0.07054	0.0708732	0.00115655	0.000667737
	R1	R2	R3	AVG				R1	R2	R3	AVG	SD	SE
ATP	0.06792	0.0666599	0.0674698	0.0673499	0.000638524	0.000368652		0.0627398	0.0623699	0.0646698	0.0632599	0.001235	0.000713025
GTP	0.0761299	0.0732398	0.07145	0.0736066	0.00236142	0.00136337		0.0735898	0.0728898	0.0711498	0.0725431	0.00125638	0.000725374
CTP	0.0821898	0.0799398	0.0780199	0.0800498	0.00208715	0.00120501		0.08427	0.0833998	0.0829999	0.0835566	0.000649384	0.000374922
TTP	0.0762098	0.0751798	0.0748398	0.0754098	0.000713348	0.000411852		0.0749099	0.0735898	0.07231	0.0736032	0.00130003	0.000750572
UTP	0.05808	0.0594299	0.0569899	0.0581666	0.00122229	0.000705691		0.0564699	0.0560499	0.05257	0.0550299	0.00214071	0.00123594
nTPs	0.06952	0.0668199	0.0669799	0.0677733	0.00151483	0.000874587		0.0680099	0.0674398	0.0647998	0.0667498	0.00171266	0.000988803
	0.0704899	0.0774598	0.0710399	0.0729965	0.00387508	0.00223728		0.0755799	0.0747099	0.0725098	0.0742665	0.00158235	0.000913572
	ATP	GTP	CTP	TTP	UTP	nTPs
MAB21L1(-)	0.0575733	0.0653632	0.0747032	0.0715632	0.0580399	0.0676599
MAB21L1(+)	0.0673499	0.0736066	0.0800498	0.0754098	0.0581666	0.0677733
R51L(-)	0.0585366	0.06108	0.07535	0.0735099	0.0551467	0.0641999
R51L(+)	0.0632599	0.0725431	0.0835566	0.0736032	0.0550299	0.0667498
OAS(+)	0.0729965
OAS(+)RNA(+)	0.399873
