# Supplementary material for: Monoallelic variants resulting in substitutions of MAB21L1 Arg51 Cause Aniridia and microphthalmia
Source: PLoS One. 2022 Nov 22;17(11):e0268149. doi: 10.1371/journal.pone.0268149 (PMC9681113; doi:10.1371/journal.pone.0268149)
Supplement: S4 File — (XLSX) [file pone.0268149.s011.xlsx]

## Sheet: per proteinGroups
LFQ intensity GFPnull-1	LFQ intensity GFPnull-2	LFQ intensity GFPnull-3	LFQ intensity MAB21L1-1	LFQ intensity MAB21L1-2	LFQ intensity MAB21L1-3	LFQ intensity R51L-1	LFQ intensity R51L-2	LFQ intensity R51L-3	LFQ intensity R51Q-1	LFQ intensity R51Q-2	LFQ intensity R51Q-3	ttest	ttest	ttest	ratio	ratio	ratio	Peptides	Razor + unique peptides	Unique peptides	Sequence coverage [%]	Unique + razor sequence coverage [%]	Unique sequence coverage [%]	Mol. weight [kDa]	Q-value	Score	Intensity	MS/MS Count	Protein IDs	Majority protein IDs	Protein names	Gene names	Fasta headers
34611000	27463000	42584000	23931000000	24171000000	24139000000	29500000000	17454000000	28867000000	36080000000	20258000000	33227000000	5.78914e-10	0.00297711	0.00359968	690.258	724.464	855.787	38	38	38	81.6	81.6	81.6	40.956	0	323.31	1566000000000	3603	Q13394;Q9Y586	Q13394	Protein mab-21-like 1	MAB21L1	>sp|Q13394|MB211_HUMAN Protein mab-21-like 1 OS=Homo sapiens GN=MAB21L1 PE=1 SV=1
406910000	132270000	200990000	4715900000	5278500000	4990700000	7138000000	5675300000	6288600000	7870600000	5938300000	6845000000	1.28752e-05	0.000144125	0.000298676	20.2455	25.8074	27.9043	62	62	39	60.5	60.5	39.8	84.659	0	323.31	349070000000	3311	P07900;G3V2J8;Q14568;Q58FG0;Q58FG1	P07900	Heat shock protein HSP 90-alpha	HSP90AA1	>sp|P07900|HS90A_HUMAN Heat shock protein HSP 90-alpha OS=Homo sapiens GN=HSP90AA1 PE=1 SV=5
249360000	76096000	122740000	2664500000	3095800000	2929000000	3906100000	2894200000	3326000000	3550800000	2840100000	3004000000	3.52746e-05	0.000411402	0.000174524	19.3873	22.5935	20.9616	60	37	33	71.1	50.1	47.8	83.263	0	323.31	182480000000	1817	P08238;Q58FF7;Q58FF8	P08238	Heat shock protein HSP 90-beta	HSP90AB1	>sp|P08238|HS90B_HUMAN Heat shock protein HSP 90-beta OS=Homo sapiens GN=HSP90AB1 PE=1 SV=4
932780000	777700000	798330000	1726800000	1945600000	2064000000	3027300000	2106600000	2496300000	3243100000	2404400000	2754600000	0.000614268	0.00325536	0.00137514	2.2865	3.04136	3.34904	25	25	2	48	48	7.9	57.73	0	323.31	149170000000	1105	F5H5D3;Q9BQE3	F5H5D3;Q9BQE3	Tubulin alpha-1C chain	TUBA1C	>tr|F5H5D3|F5H5D3_HUMAN Tubulin alpha-1C chain OS=Homo sapiens GN=TUBA1C PE=1 SV=1;>sp|Q9BQE3|TBA1C_HUMAN Tubulin alpha-1C chain OS=Homo sapiens GN=TUBA1C PE=1 SV=1
750600000	675120000	672790000	1602300000	1686200000	1612700000	2318400000	1404000000	1997700000	2718600000	2034100000	2467800000	1.42159e-05	0.0109352	0.00106465	2.33556	2.72579	3.44077	23	23	2	51	51	3.6	49.83	0	323.31	150170000000	2043	P68371;Q3ZCM7	P68371	Tubulin beta-4B chain	TUBB4B	>sp|P68371|TBB4B_HUMAN Tubulin beta-4B chain OS=Homo sapiens GN=TUBB4B PE=1 SV=1
3744900000	5228000000	9325200000	7917700000	9744600000	7738800000	1705300000	2751400000	1399200000	2102700000	1053000000	1990200000	0.255945	0.0732579	0.0615606	1.38818	0.320028	0.281226	69	69	64	93.6	93.6	87.8	53.651	0	323.31	296910000000	2539	P08670;B0YJC4;B0YJC5;Q5JVS8;P17661;H7C5W5;P41219;P14136;K7EKH6;F8W835	P08670;B0YJC4	Vimentin	VIM	>sp|P08670|VIME_HUMAN Vimentin OS=Homo sapiens GN=VIM PE=1 SV=4;>tr|B0YJC4|B0YJC4_HUMAN Vimentin OS=Homo sapiens GN=VIM PE=1 SV=1
746330000	7630000000	8661300000	1841800000	1949500000	1960800000	2334100000	1525900000	2155100000	2114100000	1151800000	1887400000	0.204577	0.215052	0.188417	0.337612	0.353048	0.302466	3	3	3	16.5	16.5	16.5	24.409	0	38.621	193890000000	254	CON__P00761	CON__P00761			>P00761 SWISS-PROT:P00761|TRYP_PIG Trypsin - Sus scrofa (Pig).
3146500000	2881500000	2994500000	1600700000	1714400000	1586900000	2593600000	2157600000	2652000000	1982600000	1361700000	1749100000	9.301e-05	0.0360543	0.00264111	0.543308	0.820526	0.564522	44	44	21	49.4	49.4	29.6	70.108	0	323.31	132360000000	1473	A0A0G2JIW1;P0DMV9;P0DMV8;V9GZ37	A0A0G2JIW1;P0DMV9;P0DMV8;V9GZ37	Heat shock 70 kDa protein 1B;Heat shock 70 kDa protein 1A	HSPA1B;HSPA1A	>tr|A0A0G2JIW1|A0A0G2JIW1_HUMAN Heat shock 70 kDa protein 1B OS=Homo sapiens GN=HSPA1B PE=4 SV=1;>sp|P0DMV9|HS71B_HUMAN Heat shock 70 kDa protein 1B OS=Homo sapiens GN=HSPA1B PE=1 SV=1;>sp|P0DMV8|HS71A_HUMAN Heat shock 70 kDa protein 1A OS=Homo sapiens GN=
3821200000	4798700000	3104400000	1154200000	1229000000	1277800000	1325900000	1382300000	1335300000	1021100000	842160000	1343700000	0.00547333	0.00646807	0.00519098	0.312257	0.344882	0.273531	3	3	3	5.2	5.2	5.2	65.601	0	3.7256	98246000000	12	Q13123;Q9H4P6;E7EQZ7;D6REL4	Q13123;Q9H4P6;E7EQZ7	Protein Red	IK	>sp|Q13123|RED_HUMAN Protein Red OS=Homo sapiens GN=IK PE=1 SV=3;>tr|Q9H4P6|Q9H4P6_HUMAN Clone TCCCIA00142 mRNA sequence OS=Homo sapiens GN=IK PE=1 SV=1;>tr|E7EQZ7|E7EQZ7_HUMAN Protein Red (Fragment) OS=Homo sapiens GN=IK PE=1 SV=1
1363300000	1281000000	1200700000	772040000	775780000	732320000	898540000	733950000	825420000	1152900000	783530000	1067000000	0.000439419	0.00229419	0.0813954	0.593014	0.639248	0.781126	41	33	23	54.6	47.1	30	70.897	0	323.31	60588000000	1164	P11142;E9PKE3;E9PNE6;A8K7Q2;E9PN89;E9PS65;E9PQQ4;E9PQK7;E9PK54;E9PLF4;E9PPY6;E9PM13;E9PN25;E9PI65	P11142;E9PKE3;E9PNE6;A8K7Q2;E9PN89	Heat shock cognate 71 kDa protein	HSPA8	>sp|P11142|HSP7C_HUMAN Heat shock cognate 71 kDa protein OS=Homo sapiens GN=HSPA8 PE=1 SV=1;>tr|E9PKE3|E9PKE3_HUMAN Heat shock cognate 71 kDa protein OS=Homo sapiens GN=HSPA8 PE=1 SV=1;>tr|E9PNE6|E9PNE6_HUMAN Heat shock cognate 71 kDa protein OS=Homo sapie
1	1252100	1040500	680730000	719230000	673800000	882800000	610820000	791630000	1015300000	606240000	1038400000	1.05102e-06	0.000679305	0.00322291	904.545	996.794	1160.23	6	6	6	11.9	11.9	11.9	60.457	0	96.707	43019000000	331	A0A0C4DGZ9;O14773	A0A0C4DGZ9;O14773	Tripeptidyl-peptidase 1	TPP1	>tr|A0A0C4DGZ9|A0A0C4DGZ9_HUMAN Tripeptidyl-peptidase 1 OS=Homo sapiens GN=TPP1 PE=1 SV=1;>sp|O14773|TPP1_HUMAN Tripeptidyl-peptidase 1 OS=Homo sapiens GN=TPP1 PE=1 SV=2
559900000	514680000	571520000	692810000	683950000	711400000	739220000	775440000	755720000	851840000	538630000	876730000	0.00152901	0.000506032	0.133381	1.26855	1.37925	1.37732	43	43	43	37.6	37.6	37.6	76.613	0	323.31	45078000000	946	P19338;H7BY16;C9JYW2;C9JLB1;C9J1H7;C9JWL1	P19338;H7BY16	Nucleolin	NCL	>sp|P19338|NUCL_HUMAN Nucleolin OS=Homo sapiens GN=NCL PE=1 SV=3;>tr|H7BY16|H7BY16_HUMAN Nucleolin (Fragment) OS=Homo sapiens GN=NCL PE=1 SV=5
347890000	330690000	348710000	730110000	710630000	718100000	733300000	757510000	720230000	864600000	638930000	808950000	1.31505e-06	5.81464e-06	0.00326766	2.10149	2.1523	2.25105	22	22	22	46.5	46.5	46.5	32.728	0	296.58	44357000000	559	Q02878;F8VZ45;U3KQR5;F8VZA3;F8VWR1;F8VU16;F8VR69	Q02878	60S ribosomal protein L6	RPL6	>sp|Q02878|RL6_HUMAN 60S ribosomal protein L6 OS=Homo sapiens GN=RPL6 PE=1 SV=3
403690000	295050000	745080000	261330000	184260000	384160000	500870000	375560000	360430000	484260000	274500000	794560000	0.237646	0.654053	0.866036	0.574691	0.856658	1.07584	15	15	15	41.4	41.4	41.4	28.106	0	261.64	27131000000	479	CON__Q9U6Y5	CON__Q9U6Y5			>Q9U6Y5 SWISS-PROT:Q9U6Y5 Green fluorescent protein (GFP-Cter-HisTag)
452900000	414660000	439760000	681280000	678350000	702900000	702860000	662190000	687500000	789160000	596110000	788830000	5.05627e-05	0.000108694	0.0114496	1.57768	1.57004	1.66302	24	24	24	64	64	64	24.261	0	243.89	44702000000	673	P26373;J3QSB4;J3KS98;H3BTH3;H3BUK8	P26373;J3QSB4	60S ribosomal protein L13	RPL13	>sp|P26373|RL13_HUMAN 60S ribosomal protein L13 OS=Homo sapiens GN=RPL13 PE=1 SV=4;>tr|J3QSB4|J3QSB4_HUMAN 60S ribosomal protein L13 (Fragment) OS=Homo sapiens GN=RPL13 PE=1 SV=1
382130000	398750000	428500000	644530000	673280000	676030000	698340000	651090000	695800000	823680000	585100000	787640000	0.000101713	0.000169016	0.0120727	1.64865	1.69114	1.81615	32	32	32	48.9	48.9	48.9	46.108	0	264.74	45096000000	1042	P39023;G5E9G0;H7C422;B5MCW2;H7C3M2;F8WCR1;Q92901	P39023;G5E9G0;H7C422;B5MCW2;H7C3M2	60S ribosomal protein L3	RPL3	>sp|P39023|RL3_HUMAN 60S ribosomal protein L3 OS=Homo sapiens GN=RPL3 PE=1 SV=2;>tr|G5E9G0|G5E9G0_HUMAN 60S ribosomal protein L3 OS=Homo sapiens GN=RPL3 PE=1 SV=1;>tr|H7C422|H7C422_HUMAN 60S ribosomal protein L3 (Fragment) OS=Homo sapiens GN=RPL3 PE=1 SV=1
361790000	326350000	349310000	665030000	679740000	657240000	707360000	712170000	660130000	817510000	612240000	774910000	1.27174e-05	5.92839e-05	0.00357409	1.92974	2.00459	2.12508	21	21	21	52.4	52.4	52.4	29.225	0	152.08	42010000000	501	P18124;A8MUD9;C9JIJ5;C9JZ88	P18124;A8MUD9;C9JIJ5	60S ribosomal protein L7	RPL7	>sp|P18124|RL7_HUMAN 60S ribosomal protein L7 OS=Homo sapiens GN=RPL7 PE=1 SV=1;>tr|A8MUD9|A8MUD9_HUMAN 60S ribosomal protein L7 OS=Homo sapiens GN=RPL7 PE=1 SV=1;>tr|C9JIJ5|C9JIJ5_HUMAN 60S ribosomal protein L7 (Fragment) OS=Homo sapiens GN=RPL7 PE=1 SV=1
667120000	550700000	643440000	697900000	741160000	731040000	731810000	484720000	691910000	852600000	606310000	730780000	0.0529945	0.861287	0.240435	1.16593	1.02535	1.17646	25	25	25	71.6	71.6	71.6	29.945	0	274.76	47603000000	742	P61247;H0Y9Y4;D6RAT0;D6RG13;E9PFI5;H0Y8L7;D6RB09;D6R9B6;D6RAS7;D6RI02;D6RED7;D6RGE0	P61247;H0Y9Y4;D6RAT0;D6RG13;E9PFI5;H0Y8L7;D6RB09;D6R9B6	40S ribosomal protein S3a	RPS3A	>sp|P61247|RS3A_HUMAN 40S ribosomal protein S3a OS=Homo sapiens GN=RPS3A PE=1 SV=2;>tr|H0Y9Y4|H0Y9Y4_HUMAN 40S ribosomal protein S3a (Fragment) OS=Homo sapiens GN=RPS3A PE=1 SV=1;>tr|D6RAT0|D6RAT0_HUMAN 40S ribosomal protein S3a OS=Homo sapiens GN=RPS3A PE
600960000	503300000	609180000	683860000	692200000	629960000	712340000	508400000	678060000	724650000	553830000	695740000	0.0676497	0.437041	0.238465	1.17076	1.10818	1.1522	23	23	23	62	62	62	29.597	0	198.64	39557000000	640	P62701;Q8TD47;C9JEH7;P22090;A6NH36	P62701;Q8TD47;C9JEH7;P22090	40S ribosomal protein S4, X isoform;40S ribosomal protein S4, Y isoform 2;40S ribosomal protein S4, Y isoform 1	RPS4X;RPS4Y2;RPS4Y1	>sp|P62701|RS4X_HUMAN 40S ribosomal protein S4, X isoform OS=Homo sapiens GN=RPS4X PE=1 SV=2;>sp|Q8TD47|RS4Y2_HUMAN 40S ribosomal protein S4, Y isoform 2 OS=Homo sapiens GN=RPS4Y2 PE=2 SV=3;>tr|C9JEH7|C9JEH7_HUMAN 40S ribosomal protein S4, Y isoform 1 (Fra
355560000	327600000	340700000	581950000	581910000	571120000	606440000	529730000	614690000	739490000	561020000	671130000	1.15199e-05	0.00101168	0.00387088	1.69455	1.71006	1.92569	42	42	42	60.2	60.2	60.2	47.697	0	323.31	38730000000	946	P36578;H3BM89;H3BTP7;H3BU31	P36578;H3BM89	60S ribosomal protein L4	RPL4	>sp|P36578|RL4_HUMAN 60S ribosomal protein L4 OS=Homo sapiens GN=RPL4 PE=1 SV=5;>tr|H3BM89|H3BM89_HUMAN 60S ribosomal protein L4 OS=Homo sapiens GN=RPL4 PE=1 SV=1
707390000	563890000	670630000	634040000	665390000	661250000	618920000	431420000	599520000	713410000	508330000	619080000	0.894144	0.255714	0.66936	1.00967	0.849607	0.947943	19	19	19	56.6	56.6	56.6	17.718	0	134.68	40291000000	439	P62269;A0A0G2JQH2;Q5GGW2;J3JS69	P62269	40S ribosomal protein S18	RPS18	>sp|P62269|RS18_HUMAN 40S ribosomal protein S18 OS=Homo sapiens GN=RPS18 PE=1 SV=3
540720000	391200000	469100000	568560000	613560000	588160000	606860000	444550000	572600000	655430000	503950000	611090000	0.0524789	0.320516	0.119406	1.26357	1.15916	1.2637	21	21	21	62.9	62.9	62.9	22.591	0	116.03	35666000000	508	P46781;B5MCT8;C9JM19;F2Z3C0;A8MXK4	P46781;B5MCT8;C9JM19	40S ribosomal protein S9	RPS9	>sp|P46781|RS9_HUMAN 40S ribosomal protein S9 OS=Homo sapiens GN=RPS9 PE=1 SV=3;>tr|B5MCT8|B5MCT8_HUMAN 40S ribosomal protein S9 OS=Homo sapiens GN=RPS9 PE=1 SV=1;>tr|C9JM19|C9JM19_HUMAN 40S ribosomal protein S9 OS=Homo sapiens GN=RPS9 PE=1 SV=1
315610000	288280000	301390000	512250000	529520000	522480000	592910000	529950000	531420000	672190000	421400000	606760000	1.94591e-05	0.000355865	0.0246862	1.72792	1.82737	1.87826	20	20	20	48.5	48.5	48.5	29.995	0	323.31	31949000000	451	P62424;Q5T8U2;Q5T8U3	P62424;Q5T8U2;Q5T8U3	60S ribosomal protein L7a	RPL7A	>sp|P62424|RL7A_HUMAN 60S ribosomal protein L7a OS=Homo sapiens GN=RPL7A PE=1 SV=2;>tr|Q5T8U2|Q5T8U2_HUMAN 60S ribosomal protein L7a OS=Homo sapiens GN=RPL7A PE=1 SV=1;>tr|Q5T8U3|Q5T8U3_HUMAN 60S ribosomal protein L7a (Fragment) OS=Homo sapiens GN=RPL7A PE
588780000	576150000	529280000	594810000	566720000	590270000	606720000	475210000	527960000	626890000	463950000	599230000	0.393297	0.542563	0.980655	1.03399	0.95023	0.997556	39	39	39	38.1	38.1	38.1	90.583	0	323.31	37998000000	901	Q00839;Q5RI18	Q00839	Heterogeneous nuclear ribonucleoprotein U	HNRNPU	>sp|Q00839|HNRPU_HUMAN Heterogeneous nuclear ribonucleoprotein U OS=Homo sapiens GN=HNRNPU PE=1 SV=6
317610000	288490000	326860000	477540000	468560000	498100000	518440000	493930000	491380000	596280000	393780000	575780000	0.000299446	0.000190851	0.0320858	1.54798	1.61181	1.67836	20	20	20	46.3	46.3	46.3	28.024	0	180.22	30039000000	484	P62917;E9PKZ0;G3V1A1;E9PKU4;E9PP36	P62917;E9PKZ0;G3V1A1;E9PKU4;E9PP36	60S ribosomal protein L8	RPL8	>sp|P62917|RL8_HUMAN 60S ribosomal protein L8 OS=Homo sapiens GN=RPL8 PE=1 SV=2;>tr|E9PKZ0|E9PKZ0_HUMAN 60S ribosomal protein L8 (Fragment) OS=Homo sapiens GN=RPL8 PE=1 SV=1;>tr|G3V1A1|G3V1A1_HUMAN 60S ribosomal protein L8 OS=Homo sapiens GN=RPL8 PE=1 SV=1
517470000	419020000	495510000	523890000	534860000	533910000	523320000	344950000	482610000	596350000	423550000	522800000	0.149244	0.683673	0.56105	1.11219	0.943352	1.0773	25	25	25	74.5	74.5	74.5	26.688	0	182.33	33949000000	736	P23396;E9PL09;F2Z2S8;E9PPU1;H0YCJ7;H0YF32;E9PQ96;E9PJH4;E9PK82;H0YEU2;E9PSF4;E9PQX2;H0YES8;E9PJN9	P23396;E9PL09;F2Z2S8;E9PPU1;H0YCJ7;H0YF32	40S ribosomal protein S3	RPS3	>sp|P23396|RS3_HUMAN 40S ribosomal protein S3 OS=Homo sapiens GN=RPS3 PE=1 SV=2;>tr|E9PL09|E9PL09_HUMAN 40S ribosomal protein S3 OS=Homo sapiens GN=RPS3 PE=1 SV=1;>tr|F2Z2S8|F2Z2S8_HUMAN 40S ribosomal protein S3 OS=Homo sapiens GN=RPS3 PE=1 SV=1;>tr|E9PPU1
657080000	458960000	428180000	504470000	524420000	527610000	489660000	341740000	438090000	580600000	387350000	508300000	0.957441	0.335906	0.816085	1.00795	0.822091	0.955984	17	17	17	75.2	75.2	75.2	16.06	0	138.88	31874000000	554	P39019;A0A075B6E2;M0R2L9;M0QXK4;M0QYF7;M0R140	P39019;A0A075B6E2	40S ribosomal protein S19	RPS19	>sp|P39019|RS19_HUMAN 40S ribosomal protein S19 OS=Homo sapiens GN=RPS19 PE=1 SV=2;>tr|A0A075B6E2|A0A075B6E2_HUMAN 40S ribosomal protein S19 OS=Homo sapiens GN=RPS19 PE=1 SV=1
273260000	652030000	400160000	481010000	431680000	452400000	337120000	462150000	370930000	463020000	445770000	504800000	0.911947	0.682143	0.807165	1.02991	0.88287	1.0665	16	16	16	36.7	36.7	36.7	32.575	0	283.5	28781000000	426	P06748;E5RI98;E5RGW4	P06748	Nucleophosmin	NPM1	>sp|P06748|NPM_HUMAN Nucleophosmin OS=Homo sapiens GN=NPM1 PE=1 SV=2
1	144560	1	522570000	560910000	500300000	735130000	432130000	597410000	579590000	294030000	491830000	7.52847e-06	0.00256035	0.00573395	10955.7	12207	9445.43	20	20	11	53.7	53.7	38.4	45.881	0	323.31	34900000000	699	P40425	P40425	Pre-B-cell leukemia transcription factor 2	PBX2	>sp|P40425|PBX2_HUMAN Pre-B-cell leukemia transcription factor 2 OS=Homo sapiens GN=PBX2 PE=1 SV=2
264050000	235950000	244970000	406000000	404760000	405820000	409440000	394710000	411500000	565210000	374760000	491390000	4.5602e-05	8.9967e-05	0.0150777	1.63306	1.63181	1.92137	18	18	6	62.1	62.1	15.2	17.258	0	206.24	28710000000	508	P61254;J3QRI7;J3QQQ9;J3QQV1;J3QRC4;J3KTJ8;J3KSS0;J3KS10	P61254;J3QRI7;J3QQQ9;J3QQV1;J3QRC4;J3KTJ8	60S ribosomal protein L26	RPL26	>sp|P61254|RL26_HUMAN 60S ribosomal protein L26 OS=Homo sapiens GN=RPL26 PE=1 SV=1;>tr|J3QRI7|J3QRI7_HUMAN 60S ribosomal protein L26 (Fragment) OS=Homo sapiens GN=RPL26 PE=4 SV=1;>tr|J3QQQ9|J3QQQ9_HUMAN Uncharacterized protein OS=Homo sapiens PE=4 SV=1;>tr
335090000	242480000	272400000	389090000	414320000	438410000	414130000	383070000	394880000	510500000	418690000	487110000	0.0132231	0.0165845	0.00822654	1.46102	1.4025	1.66629	19	19	19	50.3	50.3	50.3	23.134	0	144.45	27848000000	433	J3QR09;J3KTE4;P84098;J3QL15	J3QR09;J3KTE4;P84098	Ribosomal protein L19;60S ribosomal protein L19	RPL19	>tr|J3QR09|J3QR09_HUMAN Ribosomal protein L19 OS=Homo sapiens GN=RPL19 PE=1 SV=1;>tr|J3KTE4|J3KTE4_HUMAN Ribosomal protein L19 OS=Homo sapiens GN=RPL19 PE=1 SV=1;>sp|P84098|RL19_HUMAN 60S ribosomal protein L19 OS=Homo sapiens GN=RPL19 PE=1 SV=1
188590000	223980000	207550000	398650000	434380000	429030000	485820000	460000000	474370000	508990000	367350000	480770000	0.000144381	3.00413e-05	0.00524625	2.03519	2.29019	2.18846	19	19	19	59.8	59.8	59.8	24.146	0	124.91	26104000000	354	P61313;E7EQV9;E7ENU7;E7EX53;E7ERA2	P61313;E7EQV9;E7ENU7;E7EX53	60S ribosomal protein L15;Ribosomal protein L15	RPL15	>sp|P61313|RL15_HUMAN 60S ribosomal protein L15 OS=Homo sapiens GN=RPL15 PE=1 SV=2;>tr|E7EQV9|E7EQV9_HUMAN Ribosomal protein L15 (Fragment) OS=Homo sapiens GN=RPL15 PE=1 SV=1;>tr|E7ENU7|E7ENU7_HUMAN Ribosomal protein L15 (Fragment) OS=Homo sapiens GN=RPL15
2082000000	2021900000	2163300000	473900000	469370000	471150000	612040000	375840000	547430000	580330000	318150000	474330000	2.46396e-06	4.20622e-05	4.64711e-05	0.225686	0.244975	0.219047	29	29	29	40.7	40.7	40.7	69.293	0	215.99	37727000000	746	CON__P02769;H0YA55;A0A0C4DGB6;CON__P02768-1;P02768;C9JKR2;D6RHD5;B7WNR0;A0A087WWT3;H7C013	CON__P02769			>P02769 SWISS-PROT:P02769 (Bos taurus) Bovine serum albumin precursor
1	1	1	482120000	538860000	488230000	664560000	575190000	574510000	531570000	293380000	473380000	9.71118e-06	3.52945e-05	0.00379728	503070000	6.04753e+08	4.32777e+08	38	38	38	55.4	55.4	55.4	51.212	0	323.31	28984000000	790	Q13451	Q13451	Peptidyl-prolyl cis-trans isomerase FKBP5;Peptidyl-prolyl cis-trans isomerase FKBP5, N-terminally processed	FKBP5	>sp|Q13451|FKBP5_HUMAN Peptidyl-prolyl cis-trans isomerase FKBP5 OS=Homo sapiens GN=FKBP5 PE=1 SV=2
340050000	268560000	311220000	396030000	453000000	437540000	478590000	380810000	420890000	504070000	391570000	450650000	0.0103845	0.0268581	0.0210806	1.3987	1.39188	1.46363	14	14	14	58	58	58	21.879	0	231.3	26788000000	401	Q5JR95;P62241	Q5JR95;P62241	40S ribosomal protein S8	RPS8	>tr|Q5JR95|Q5JR95_HUMAN 40S ribosomal protein S8 OS=Homo sapiens GN=RPS8 PE=1 SV=1;>sp|P62241|RS8_HUMAN 40S ribosomal protein S8 OS=Homo sapiens GN=RPS8 PE=1 SV=2
258030000	221860000	223620000	364320000	395390000	379830000	375810000	373930000	376250000	478400000	340110000	446040000	0.000603017	0.000282015	0.0125451	1.61979	1.60053	1.79749	16	16	16	63.1	63.1	63.1	24.831	0	224.7	27178000000	635	P62906	P62906	60S ribosomal protein L10a	RPL10A	>sp|P62906|RL10A_HUMAN 60S ribosomal protein L10a OS=Homo sapiens GN=RPL10A PE=1 SV=2
32308000	12423000	18673000	159100000	151980000	146070000	265170000	241240000	259770000	453480000	300480000	443710000	4.69781e-05	1.49137e-05	0.00161452	7.21011	12.0841	18.8895	26	26	26	39.2	39.2	39.2	68.569	0	304.97	15081000000	399	P04843;B7Z4L4;F8WF32	P04843;B7Z4L4	Dolichyl-diphosphooligosaccharide--protein glycosyltransferase subunit 1	RPN1	>sp|P04843|RPN1_HUMAN Dolichyl-diphosphooligosaccharide--protein glycosyltransferase subunit 1 OS=Homo sapiens GN=RPN1 PE=1 SV=1;>tr|B7Z4L4|B7Z4L4_HUMAN Dolichyl-diphosphooligosaccharide--protein glycosyltransferase subunit 1 OS=Homo sapiens GN=RPN1 PE=1 S
215630000	223520000	236630000	381050000	384580000	377860000	407120000	360540000	384530000	501330000	372830000	443420000	1.71068e-05	0.000425043	0.0047382	1.6921	1.70498	1.94972	18	18	1	55.6	55.6	3.7	24.604	0	150.02	27133000000	551	P27635;X1WI28;Q96L21;B8A6G2;A6QRI9	P27635;X1WI28	60S ribosomal protein L10	RPL10	>sp|P27635|RL10_HUMAN 60S ribosomal protein L10 OS=Homo sapiens GN=RPL10 PE=1 SV=4;>tr|X1WI28|X1WI28_HUMAN 60S ribosomal protein L10 (Fragment) OS=Homo sapiens GN=RPL10 PE=1 SV=4
156220000	138610000	120720000	326330000	332980000	343670000	507500000	380850000	491500000	419870000	269590000	442700000	6.79919e-05	0.0014451	0.0124201	2.41362	3.32054	2.72449	20	4	3	48.4	16.9	13.4	47.766	0	47.116	22462000000	227	Q5JP53;P07437;Q5ST81;A0A075B736;Q5SQY0;I3L2F9;A6NNZ2;CON__ENSEMBL:ENSBTAP00000025008;Q9H4B7;M0R1I1	Q5JP53;P07437;Q5ST81	Tubulin beta chain	TUBB	>tr|Q5JP53|Q5JP53_HUMAN Tubulin beta chain OS=Homo sapiens GN=TUBB PE=1 SV=1;>sp|P07437|TBB5_HUMAN Tubulin beta chain OS=Homo sapiens GN=TUBB PE=1 SV=2;>tr|Q5ST81|Q5ST81_HUMAN Tubulin beta chain OS=Homo sapiens GN=TUBB PE=1 SV=1
218390000	194480000	216970000	371480000	353910000	369790000	406110000	349830000	374550000	523670000	380730000	434040000	8.42375e-05	0.000758214	0.00509538	1.73882	1.79488	2.12505	17	17	17	65.7	65.7	65.7	15.747	0	151.11	24733000000	398	P46779;H0YKD8;H0YMF4;H0YLP6	P46779;H0YKD8;H0YMF4;H0YLP6	60S ribosomal protein L28	RPL28	>sp|P46779|RL28_HUMAN 60S ribosomal protein L28 OS=Homo sapiens GN=RPL28 PE=1 SV=3;>tr|H0YKD8|H0YKD8_HUMAN 60S ribosomal protein L28 OS=Homo sapiens GN=RPL28 PE=1 SV=1;>tr|H0YMF4|H0YMF4_HUMAN 60S ribosomal protein L28 OS=Homo sapiens GN=RPL28 PE=1 SV=1;>tr
178030000	173090000	182940000	379090000	397000000	324370000	460720000	406320000	465270000	461790000	296470000	420490000	0.00101805	0.000155549	0.0124576	2.06055	2.49468	2.20715	5	5	5	53.9	53.9	53.9	11.665	0	211.82	23270000000	194	P05387;H0YDD8	P05387	60S acidic ribosomal protein P2	RPLP2	>sp|P05387|RLA2_HUMAN 60S acidic ribosomal protein P2 OS=Homo sapiens GN=RPLP2 PE=1 SV=1
1	1	1	332750000	357140000	333660000	471160000	281830000	421500000	444710000	266060000	410870000	1.79146e-06	0.00230397	0.00241109	3.41183e+08	3.91497e+08	373880000	17	17	10	42.6	42.6	27.8	41.747	0	300.65	22437000000	486	U3KPR8;O00470;H0YNY8;F5GYS8;E9PDC4	U3KPR8;O00470;H0YNY8;F5GYS8;E9PDC4	Homeobox protein Meis1	MEIS1	>tr|U3KPR8|U3KPR8_HUMAN Homeobox protein Meis1 OS=Homo sapiens GN=MEIS1 PE=1 SV=1;>sp|O00470|MEIS1_HUMAN Homeobox protein Meis1 OS=Homo sapiens GN=MEIS1 PE=1 SV=1;>tr|H0YNY8|H0YNY8_HUMAN Homeobox protein Meis1 OS=Homo sapiens GN=MEIS1 PE=1 SV=1;>tr|F5GYS8|
8086300	5839000	4469900	864640000	983350000	821160000	904710000	617470000	830290000	426740000	260080000	409550000	5.33083e-05	0.00082992	0.00245878	145.1	127.885	59.6009	60	60	0	32.4	32.4	0	251.89	0	323.31	36973000000	1271	J3KNL6;O15027;A0A0C4DH09	J3KNL6;O15027	Protein transport protein Sec16A	SEC16A	>tr|J3KNL6|J3KNL6_HUMAN Protein transport protein Sec16A OS=Homo sapiens GN=SEC16A PE=1 SV=1;>sp|O15027|SC16A_HUMAN Protein transport protein Sec16A OS=Homo sapiens GN=SEC16A PE=1 SV=3
201550000	161930000	213720000	358770000	360350000	348790000	370830000	401400000	346190000	443490000	325960000	399260000	0.000522	0.00127917	0.00636568	1.85016	1.93766	2.02479	11	11	11	40.5	40.5	40.5	21.728	0	129.77	22528000000	350	J3QQ67;Q07020;F8VYV2;G3V203;H0YHA7;A0A075B7A0;F8VUA6;F8VXR6	J3QQ67;Q07020;F8VYV2;G3V203;H0YHA7;A0A075B7A0;F8VUA6	60S ribosomal protein L18	RPL18	>tr|J3QQ67|J3QQ67_HUMAN 60S ribosomal protein L18 (Fragment) OS=Homo sapiens GN=RPL18 PE=1 SV=1;>sp|Q07020|RL18_HUMAN 60S ribosomal protein L18 OS=Homo sapiens GN=RPL18 PE=1 SV=2;>tr|F8VYV2|F8VYV2_HUMAN 60S ribosomal protein L18 OS=Homo sapiens GN=RPL18 PE
198780000	173820000	208260000	344690000	329030000	346290000	351830000	358820000	351860000	383680000	319480000	396180000	0.000231183	0.000107958	0.00261538	1.75603	1.8292	1.89261	9	9	9	50.4	50.4	50.4	14.551	0	205.27	20592000000	279	P42766;F2Z388	P42766;F2Z388	60S ribosomal protein L35	RPL35	>sp|P42766|RL35_HUMAN 60S ribosomal protein L35 OS=Homo sapiens GN=RPL35 PE=1 SV=2;>tr|F2Z388|F2Z388_HUMAN 60S ribosomal protein L35 OS=Homo sapiens GN=RPL35 PE=1 SV=1
330510000	263090000	318350000	359450000	383530000	366170000	358370000	227720000	350930000	458690000	328360000	395180000	0.0401582	0.867995	0.10403	1.21624	1.02749	1.29638	15	15	15	69.2	69.2	69.2	16.445	0	98.392	23389000000	504	P62249;M0R210;M0R3H0;A0A087WZ27;Q6IPX4;M0R1M5;M0QX76	P62249;M0R210;M0R3H0;A0A087WZ27	40S ribosomal protein S16	RPS16;ZNF90	>sp|P62249|RS16_HUMAN 40S ribosomal protein S16 OS=Homo sapiens GN=RPS16 PE=1 SV=2;>tr|M0R210|M0R210_HUMAN 40S ribosomal protein S16 OS=Homo sapiens GN=RPS16 PE=1 SV=1;>tr|M0R3H0|M0R3H0_HUMAN 40S ribosomal protein S16 OS=Homo sapiens GN=RPS16 PE=1 SV=1;>tr
208870000	190490000	227190000	339960000	339070000	331660000	403530000	338740000	354840000	413280000	312780000	391630000	0.000302137	0.0021066	0.00715628	1.6131	1.75103	1.78388	14	14	14	66.9	66.9	66.9	15.798	0	141.23	22389000000	492	P61353;K7ELC7;K7EQQ9;K7ERY7	P61353;K7ELC7;K7EQQ9	60S ribosomal protein L27	RPL27	>sp|P61353|RL27_HUMAN 60S ribosomal protein L27 OS=Homo sapiens GN=RPL27 PE=1 SV=2;>tr|K7ELC7|K7ELC7_HUMAN 60S ribosomal protein L27 (Fragment) OS=Homo sapiens GN=RPL27 PE=1 SV=1;>tr|K7EQQ9|K7EQQ9_HUMAN 60S ribosomal protein L27 OS=Homo sapiens GN=RPL27 PE
190850000	175980000	194860000	312470000	324660000	317940000	362610000	338370000	331320000	431300000	298200000	390080000	4.11174e-05	0.000144517	0.00946481	1.70035	1.83785	1.99323	27	27	27	54.9	54.9	54.9	34.362	0	259.07	22399000000	645	P46777;Q5T7N0;R4GNJ2	P46777	60S ribosomal protein L5	RPL5	>sp|P46777|RL5_HUMAN 60S ribosomal protein L5 OS=Homo sapiens GN=RPL5 PE=1 SV=3
522920000	297530000	398310000	297730000	301300000	332550000	449360000	349980000	356880000	405780000	540610000	389630000	0.221229	0.788357	0.654129	0.764367	0.948686	1.09621	20	20	20	29	29	29	50.184	0	129.11	24794000000	370	Q5VTE0;P68104;A0A087WV01;A0A087WVQ9;Q05639;A6PW80;Q5JR01	Q5VTE0;P68104;A0A087WV01;A0A087WVQ9;Q05639	Putative elongation factor 1-alpha-like 3;Elongation factor 1-alpha 1;Elongation factor 1-alpha;Elongation factor 1-alpha 2	EEF1A1P5;EEF1A1;EEF1A2	>sp|Q5VTE0|EF1A3_HUMAN Putative elongation factor 1-alpha-like 3 OS=Homo sapiens GN=EEF1A1P5 PE=5 SV=1;>sp|P68104|EF1A1_HUMAN Elongation factor 1-alpha 1 OS=Homo sapiens GN=EEF1A1 PE=1 SV=1;>tr|A0A087WV01|A0A087WV01_HUMAN Elongation factor 1-alpha OS=Homo
307750000	224980000	464700000	156380000	184200000	140470000	175550000	153370000	118460000	104750000	163650000	383930000	0.0736278	0.0640983	0.355767	0.482289	0.448533	0.654011	17	17	5	41.1	41.1	17.1	41.792	0	152.52	14011000000	436	P63261;P60709;I3L3I0;I3L1U9;G5E9R0;K7EM38;I3L3R2;E7EVS6;J3KT65;C9JUM1;C9JZR7;I3L4N8;C9JTX5;Q6S8J3;P0CG38;A5A3E0;Q562R1;P0CG39;Q9BYX7;F8WCH0	P63261;P60709;I3L3I0;I3L1U9	Actin, cytoplasmic 2;Actin, cytoplasmic 2, N-terminally processed;Actin, cytoplasmic 1;Actin, cytoplasmic 1, N-terminally processed	ACTG1;ACTB	>sp|P63261|ACTG_HUMAN Actin, cytoplasmic 2 OS=Homo sapiens GN=ACTG1 PE=1 SV=1;>sp|P60709|ACTB_HUMAN Actin, cytoplasmic 1 OS=Homo sapiens GN=ACTB PE=1 SV=1;>tr|I3L3I0|I3L3I0_HUMAN Actin, cytoplasmic 2 (Fragment) OS=Homo sapiens GN=ACTG1 PE=1 SV=1;>tr|I3L1U9
572220000	2320600000	1199200000	553840000	301140000	346940000	303190000	715880000	315720000	391180000	310620000	383040000	0.136021	0.157348	0.121882	0.293723	0.326193	0.265111	22	22	8	54.8	54.8	23.3	21.865	0	176.05	31481000000	387	P10412	P10412	Histone H1.4	HIST1H1E	>sp|P10412|H14_HUMAN Histone H1.4 OS=Homo sapiens GN=HIST1H1E PE=1 SV=2
5404300	2992000	5733600	500390000	527070000	458140000	427120000	365520000	462680000	403090000	253420000	380940000	1.66847e-05	0.000129036	0.00186029	105.139	88.8414	73.4223	72	72	0	33.8	33.8	0	228.53	0	323.31	23892000000	1168	Q15154	Q15154	Pericentriolar material 1 protein	PCM1	>sp|Q15154|PCM1_HUMAN Pericentriolar material 1 protein OS=Homo sapiens GN=PCM1 PE=1 SV=4
170980000	169650000	171210000	301570000	304310000	299850000	331580000	316100000	321330000	413220000	316140000	376280000	7.46014e-08	4.83337e-06	0.00219738	1.76956	1.89319	2.16013	16	16	16	63.4	63.4	63.4	17.962	0	139.25	21076000000	391	F8W727;P62910;D3YTB1;D3YTI8	F8W727;P62910;D3YTB1	60S ribosomal protein L32	RPL32	>tr|F8W727|F8W727_HUMAN 60S ribosomal protein L32 OS=Homo sapiens GN=RPL32 PE=1 SV=1;>sp|P62910|RL32_HUMAN 60S ribosomal protein L32 OS=Homo sapiens GN=RPL32 PE=1 SV=2;>tr|D3YTB1|D3YTB1_HUMAN 60S ribosomal protein L32 (Fragment) OS=Homo sapiens GN=RPL32 PE
322670000	254260000	290800000	329490000	347810000	353210000	323290000	283120000	351710000	406790000	329390000	367390000	0.0612934	0.343146	0.0578644	1.18759	1.10417	1.27179	20	20	20	47	47	47	28.68	0	168.99	21595000000	431	P62753;A2A3R5;A2A3R7	P62753;A2A3R5	40S ribosomal protein S6	RPS6	>sp|P62753|RS6_HUMAN 40S ribosomal protein S6 OS=Homo sapiens GN=RPS6 PE=1 SV=1;>tr|A2A3R5|A2A3R5_HUMAN 40S ribosomal protein S6 OS=Homo sapiens GN=RPS6 PE=1 SV=1
193970000	167480000	197090000	295450000	297460000	319910000	401830000	343040000	345970000	365340000	320150000	366630000	0.000644493	0.00113664	0.000784727	1.6343	1.95302	1.8837	98	98	98	22.9	22.9	22.9	469.08	0	323.31	21190000000	1061	P78527;F5GX40	P78527	DNA-dependent protein kinase catalytic subunit	PRKDC	>sp|P78527|PRKDC_HUMAN DNA-dependent protein kinase catalytic subunit OS=Homo sapiens GN=PRKDC PE=1 SV=3
1436700	1	442260	236440000	274910000	233990000	367220000	136330000	343010000	537160000	296690000	363060000	4.8216e-05	0.0184106	0.00513857	396.677	450.547	637.006	9	9	9	48.1	48.1	48.1	18.697	0	228.45	16844000000	204	Q15185;A0A087WYT3;B4DDC6	Q15185;A0A087WYT3;B4DDC6	Prostaglandin E synthase 3	PTGES3	>sp|Q15185|TEBP_HUMAN Prostaglandin E synthase 3 OS=Homo sapiens GN=PTGES3 PE=1 SV=1;>tr|A0A087WYT3|A0A087WYT3_HUMAN Prostaglandin E synthase 3 OS=Homo sapiens GN=PTGES3 PE=1 SV=1;>tr|B4DDC6|B4DDC6_HUMAN Prostaglandin E synthase 3 OS=Homo sapiens GN=PTGES3
209830000	201670000	184920000	322770000	311850000	304900000	281560000	258730000	293440000	405740000	235350000	348510000	0.000219878	0.00323815	0.0606662	1.57527	1.39789	1.65923	14	14	14	52.2	52.2	52.2	20.252	0	76.366	18639000000	356	P62913;Q5VVC8;Q5VVC9	P62913;Q5VVC8	60S ribosomal protein L11	RPL11	>sp|P62913|RL11_HUMAN 60S ribosomal protein L11 OS=Homo sapiens GN=RPL11 PE=1 SV=2;>tr|Q5VVC8|Q5VVC8_HUMAN 60S ribosomal protein L11 (Fragment) OS=Homo sapiens GN=RPL11 PE=1 SV=1
194960000	148470000	157790000	308080000	299310000	300330000	307520000	301980000	290770000	363040000	255300000	346430000	0.000723966	0.000900272	0.013182	1.81102	1.79616	1.92484	11	11	11	48.1	48.1	48.1	18.565	0	93.028	18790000000	295	P46778;M0R181;G3V1B3;M0R3I5	P46778;M0R181;G3V1B3	60S ribosomal protein L21	RPL21	>sp|P46778|RL21_HUMAN 60S ribosomal protein L21 OS=Homo sapiens GN=RPL21 PE=1 SV=2;>tr|M0R181|M0R181_HUMAN 60S ribosomal protein L21 (Fragment) OS=Homo sapiens GN=RPL21 PE=1 SV=1;>tr|G3V1B3|G3V1B3_HUMAN 60S ribosomal protein L21 OS=Homo sapiens GN=RPL21 PE
183190000	188040000	201840000	286600000	297240000	284970000	325190000	293930000	283510000	367640000	235810000	345340000	0.000130359	0.00131702	0.0381872	1.51606	1.57508	1.65563	16	16	16	61.5	61.5	61.5	17.695	0	135.98	18303000000	375	P62750;H7BY10;K7EJV9;K7ERT8;A8MUS3;K7EMA7	P62750;H7BY10;K7EJV9;K7ERT8;A8MUS3	60S ribosomal protein L23a	RPL23A	>sp|P62750|RL23A_HUMAN 60S ribosomal protein L23a OS=Homo sapiens GN=RPL23A PE=1 SV=1;>tr|H7BY10|H7BY10_HUMAN 60S ribosomal protein L23a (Fragment) OS=Homo sapiens GN=RPL23A PE=1 SV=1;>tr|K7EJV9|K7EJV9_HUMAN 60S ribosomal protein L23a (Fragment) OS=Homo sa
179990000	166880000	196320000	311330000	298660000	304170000	328160000	295140000	319160000	399830000	290000000	342880000	0.000182743	0.00051689	0.00765495	1.68295	1.73505	1.90119	13	13	13	68.1	68.1	68.1	16.714	0	64.383	20686000000	431	M0R3D6;M0R1A7;Q02543;M0R117;M0R0P7	M0R3D6;M0R1A7;Q02543;M0R117;M0R0P7	60S ribosomal protein L18a	RPL18A	>tr|M0R3D6|M0R3D6_HUMAN 60S ribosomal protein L18a (Fragment) OS=Homo sapiens GN=RPL18A PE=1 SV=1;>tr|M0R1A7|M0R1A7_HUMAN 60S ribosomal protein L18a OS=Homo sapiens GN=RPL18A PE=1 SV=1;>sp|Q02543|RL18A_HUMAN 60S ribosomal protein L18a OS=Homo sapiens GN=RP
344270000	261400000	296020000	321380000	325690000	329560000	348180000	258990000	325030000	377620000	320260000	341150000	0.359327	0.791221	0.193189	1.08311	1.03384	1.15231	16	16	16	74.6	74.6	74.6	13.997	0	104.05	21186000000	358	M0QZC5;P62280;M0R1H6;M0R1H5	M0QZC5;P62280	40S ribosomal protein S11	RPS11	>tr|M0QZC5|M0QZC5_HUMAN 40S ribosomal protein S11 OS=Homo sapiens GN=RPS11 PE=1 SV=1;>sp|P62280|RS11_HUMAN 40S ribosomal protein S11 OS=Homo sapiens GN=RPS11 PE=1 SV=3
21075000	8780200	16000000	320450000	354340000	295970000	419490000	296660000	385800000	383160000	235240000	341150000	5.8189e-05	0.00066825	0.00231609	21.1701	24.0311	20.9257	22	22	17	21	21	17.7	102.35	0	248.07	18593000000	474	Q92973;S4R398;E7EW37	Q92973	Transportin-1	TNPO1	>sp|Q92973|TNPO1_HUMAN Transportin-1 OS=Homo sapiens GN=TNPO1 PE=1 SV=2
156910000	146370000	146480000	285590000	283790000	284170000	309300000	309440000	274860000	379670000	267160000	336620000	2.85071e-06	0.000250525	0.00570324	1.89779	1.98684	2.18661	19	19	19	58.1	58.1	58.1	23.577	0	67.293	19269000000	383	P40429;M0QYS1;Q8J015;Q6NVV1;M0QZU1;A0A096LPE0	P40429;M0QYS1;Q8J015	60S ribosomal protein L13a	RPL13A;RPL13a	>sp|P40429|RL13A_HUMAN 60S ribosomal protein L13a OS=Homo sapiens GN=RPL13A PE=1 SV=2;>tr|M0QYS1|M0QYS1_HUMAN 60S ribosomal protein L13a (Fragment) OS=Homo sapiens GN=RPL13A PE=1 SV=2;>tr|Q8J015|Q8J015_HUMAN 60S ribosomal protein L13a OS=Homo sapiens GN=RP
250670000	235530000	250710000	294230000	306440000	308930000	325370000	295000000	290640000	370670000	243740000	333070000	0.00106403	0.00851052	0.138296	1.23434	1.23626	1.28575	7	7	7	35.2	35.2	35.2	14.463	0	16.917	19632000000	174	P62899;B8ZZK4;H7C2W9;C9JU56;B7Z4E3;B7Z4C8	P62899;B8ZZK4;H7C2W9;C9JU56;B7Z4E3;B7Z4C8	60S ribosomal protein L31	RPL31	>sp|P62899|RL31_HUMAN 60S ribosomal protein L31 OS=Homo sapiens GN=RPL31 PE=1 SV=1;>tr|B8ZZK4|B8ZZK4_HUMAN 60S ribosomal protein L31 OS=Homo sapiens GN=RPL31 PE=1 SV=1;>tr|H7C2W9|H7C2W9_HUMAN 60S ribosomal protein L31 (Fragment) OS=Homo sapiens GN=RPL31 PE
160470000	91709000	116760000	784410000	895370000	787510000	716650000	441860000	668080000	385480000	309790000	325840000	7.36709e-05	0.00504585	0.00206354	6.68753	4.95093	2.76769	42	42	30	58.8	58.8	42.6	70.67	0	323.31	34296000000	1011	P11940;E7EQV3;A0A087WTT1;E7ERJ7;H0YAR2;Q9H361;H0YBN4;H0YAP2;E5RGH3;E5RH24;E5RJB9;H0YB86;Q4VXU2;H0YAS6;H0YB75;H0YAS7;H0YC10;E5RHG7;H0YAW6;Q96DU9;E5RGC4;E5RFD8	P11940;E7EQV3;A0A087WTT1;E7ERJ7;H0YAR2;Q9H361	Polyadenylate-binding protein 1;Polyadenylate-binding protein;Polyadenylate-binding protein 3	PABPC1;PABPC3	>sp|P11940|PABP1_HUMAN Polyadenylate-binding protein 1 OS=Homo sapiens GN=PABPC1 PE=1 SV=2;>tr|E7EQV3|E7EQV3_HUMAN Polyadenylate-binding protein OS=Homo sapiens GN=PABPC1 PE=1 SV=1;>tr|A0A087WTT1|A0A087WTT1_HUMAN Polyadenylate-binding protein OS=Homo sapie
2528700000	971170000	481610000	148820000	460030000	170040000	53571000	136310000	1734000000	145490000	30361000	324380000	0.162958	0.452319	0.136018	0.195628	0.483208	0.125639	42	38	27	55	52.5	43.2	66.038	0	323.31	26644000000	604	P04264;CON__P04264	P04264;CON__P04264	Keratin, type II cytoskeletal 1	KRT1	>sp|P04264|K2C1_HUMAN Keratin, type II cytoskeletal 1 OS=Homo sapiens GN=KRT1 PE=1 SV=6;>P04264 SWISS-PROT:P04264 Tax_Id=9606 Gene_Symbol=KRT1 Keratin, type II cytoskeletal 1
621410000	2643800000	1674800000	633790000	237490000	283880000	254810000	1129800000	264250000	266410000	292270000	323440000	0.102208	0.16778	0.081557	0.233838	0.333777	0.178566	10	10	0	54	54	0	13.92	0	46.422	33630000000	204	Q16778;P33778;P23527;P06899;Q6DRA6;Q6DN03	Q16778;P33778;P23527;P06899;Q6DRA6;Q6DN03	Histone H2B type 2-E;Histone H2B type 1-B;Histone H2B type 1-O;Histone H2B type 1-J;Putative histone H2B type 2-D;Putative histone H2B type 2-C	HIST2H2BE;HIST1H2BB;HIST1H2BO;HIST1H2BJ;HIST2H2BD;HIST2H2BC	>sp|Q16778|H2B2E_HUMAN Histone H2B type 2-E OS=Homo sapiens GN=HIST2H2BE PE=1 SV=3;>sp|P33778|H2B1B_HUMAN Histone H2B type 1-B OS=Homo sapiens GN=HIST1H2BB PE=1 SV=2;>sp|P23527|H2B1O_HUMAN Histone H2B type 1-O OS=Homo sapiens GN=HIST1H2BO PE=1 SV=3;>sp|P06
256290000	203480000	239940000	291310000	299820000	302190000	300310000	243130000	302280000	362240000	244330000	316250000	0.0155399	0.122277	0.119763	1.2767	1.20867	1.31886	8	8	8	43.7	43.7	43.7	17.222	0	73.231	18065000000	204	P62277;J3KMX5;E9PS50	P62277;J3KMX5;E9PS50	40S ribosomal protein S13	RPS13	>sp|P62277|RS13_HUMAN 40S ribosomal protein S13 OS=Homo sapiens GN=RPS13 PE=1 SV=2;>tr|J3KMX5|J3KMX5_HUMAN 40S ribosomal protein S13 OS=Homo sapiens GN=RPS13 PE=1 SV=1;>tr|E9PS50|E9PS50_HUMAN 40S ribosomal protein S13 (Fragment) OS=Homo sapiens GN=RPS13 PE
335780000	247850000	280880000	300830000	306040000	320750000	292720000	199020000	251600000	315510000	198550000	313510000	0.469034	0.340035	0.803795	1.073	0.85984	0.957271	12	12	12	55.2	55.2	55.2	13.742	0	115.43	17506000000	274	P62851;E9PQK3;E9PK60	P62851	40S ribosomal protein S25	RPS25	>sp|P62851|RS25_HUMAN 40S ribosomal protein S25 OS=Homo sapiens GN=RPS25 PE=1 SV=1
121150000	169090000	137400000	270320000	248980000	252280000	281480000	251870000	280600000	295010000	189190000	307690000	0.00180823	0.00166888	0.038909	1.80427	1.90335	1.85177	8	8	8	59.4	59.4	59.4	17.818	0	154.01	15556000000	296	P30050	P30050	60S ribosomal protein L12	RPL12	>sp|P30050|RL12_HUMAN 60S ribosomal protein L12 OS=Homo sapiens GN=RPL12 PE=1 SV=1
188280000	162120000	177970000	256180000	260640000	265950000	271760000	241190000	272630000	334020000	233820000	305000000	0.00047391	0.00261163	0.0201679	1.48148	1.4868	1.65195	13	13	13	56.8	56.8	56.8	19.586	0	86.23	17332000000	371	A0A087WXM6;J3QQT2;J3KRX5;A0A0A6YYL6;P18621;J3QLC8;A0A0A0MRF8;J3KRB3;A0A087WWH0;J3QS96;A0A087WY81;J3KSJ0	A0A087WXM6;J3QQT2;J3KRX5;A0A0A6YYL6;P18621;J3QLC8;A0A0A0MRF8;J3KRB3;A0A087WWH0;J3QS96;A0A087WY81	60S ribosomal protein L17	RPL17;RPL17-C18orf32	>tr|A0A087WXM6|A0A087WXM6_HUMAN 60S ribosomal protein L17 (Fragment) OS=Homo sapiens GN=RPL17 PE=1 SV=1;>tr|J3QQT2|J3QQT2_HUMAN 60S ribosomal protein L17 (Fragment) OS=Homo sapiens GN=RPL17 PE=1 SV=1;>tr|J3KRX5|J3KRX5_HUMAN 60S ribosomal protein L17 (Fragm
196690000	131890000	173230000	262970000	280220000	269410000	265630000	233830000	266940000	357710000	256010000	292360000	0.00614608	0.0155709	0.0187691	1.61934	1.52727	1.80562	10	10	10	53.4	53.4	53.4	16.561	0	89.277	16546000000	262	P46776;E9PLL6;E9PLX7;E9PJD9;H0YF34;E9PKT2	P46776;E9PLL6;E9PLX7;E9PJD9	60S ribosomal protein L27a	RPL27A	>sp|P46776|RL27A_HUMAN 60S ribosomal protein L27a OS=Homo sapiens GN=RPL27A PE=1 SV=2;>tr|E9PLL6|E9PLL6_HUMAN 60S ribosomal protein L27a OS=Homo sapiens GN=RPL27A PE=1 SV=1;>tr|E9PLX7|E9PLX7_HUMAN 60S ribosomal protein L27a OS=Homo sapiens GN=RPL27A PE=1 S
231590000	202240000	244300000	251650000	277670000	262790000	274570000	195430000	286490000	330760000	237070000	290230000	0.0594272	0.449202	0.114895	1.16808	1.11555	1.26533	12	12	12	37.9	37.9	37.9	31.324	0	75.08	16595000000	303	P15880;H0YEN5;I3L404;E9PM36;E9PMM9;E9PQD7;E9PPT0	P15880;H0YEN5;I3L404;E9PM36;E9PMM9;E9PQD7;E9PPT0	40S ribosomal protein S2	RPS2	>sp|P15880|RS2_HUMAN 40S ribosomal protein S2 OS=Homo sapiens GN=RPS2 PE=1 SV=2;>tr|H0YEN5|H0YEN5_HUMAN 40S ribosomal protein S2 (Fragment) OS=Homo sapiens GN=RPS2 PE=1 SV=1;>tr|I3L404|I3L404_HUMAN 40S ribosomal protein S2 (Fragment) OS=Homo sapiens GN=RPS
260760000	187540000	261050000	282810000	261320000	340230000	310170000	180020000	241080000	374840000	255580000	284700000	0.160897	0.878483	0.189461	1.24672	1.0309	1.29008	17	17	6	41.3	41.3	18.1	32.852	0	73.02	17714000000	230	P05141;Q9H0C2	P05141	ADP/ATP translocase 2;ADP/ATP translocase 2, N-terminally processed	SLC25A5	>sp|P05141|ADT2_HUMAN ADP/ATP translocase 2 OS=Homo sapiens GN=SLC25A5 PE=1 SV=7
150680000	130090000	147980000	247400000	250070000	234270000	283940000	216670000	272660000	283450000	221270000	277080000	0.000237733	0.00620069	0.00479332	1.70668	1.80355	1.82344	11	11	11	36.6	36.6	36.6	34.273	0	96.889	15510000000	224	P05388;F8VU65;F8VWS0;F8VQY6;F8VPE8;F8VRK7;G3V210;F8VW21;F8VZS0;F8VWV4;F8VS58;Q8NHW5;F8W1K8	P05388;F8VU65;F8VWS0;F8VQY6;F8VPE8;F8VRK7;G3V210;F8VW21;F8VZS0;F8VWV4;F8VS58;Q8NHW5	60S acidic ribosomal protein P0;60S acidic ribosomal protein P0-like	RPLP0;RPLP0P6	>sp|P05388|RLA0_HUMAN 60S acidic ribosomal protein P0 OS=Homo sapiens GN=RPLP0 PE=1 SV=1;>tr|F8VU65|F8VU65_HUMAN 60S acidic ribosomal protein P0 (Fragment) OS=Homo sapiens GN=RPLP0 PE=1 SV=1;>tr|F8VWS0|F8VWS0_HUMAN 60S acidic ribosomal protein P0 OS=Homo s
491440000	528710000	497950000	240800000	255730000	224110000	386960000	291970000	351110000	303450000	224650000	274770000	5.46882e-05	0.00559597	0.000755044	0.474699	0.678506	0.528865	15	1	1	17.4	1.7	1.7	71.027	0	19.527	19555000000	66	P17066;P48741	P17066	Heat shock 70 kDa protein 6	HSPA6	>sp|P17066|HSP76_HUMAN Heat shock 70 kDa protein 6 OS=Homo sapiens GN=HSPA6 PE=1 SV=2
288870000	241890000	286090000	242640000	259230000	257440000	257570000	196310000	240210000	275120000	203270000	270290000	0.299398	0.159945	0.458618	0.929559	0.849715	0.916545	11	11	11	48.3	48.3	48.3	16.273	0	142.64	16020000000	340	P62263;H0YB22;E5RH77	P62263;H0YB22;E5RH77	40S ribosomal protein S14	RPS14	>sp|P62263|RS14_HUMAN 40S ribosomal protein S14 OS=Homo sapiens GN=RPS14 PE=1 SV=3;>tr|H0YB22|H0YB22_HUMAN 40S ribosomal protein S14 (Fragment) OS=Homo sapiens GN=RPS14 PE=1 SV=1;>tr|E5RH77|E5RH77_HUMAN 40S ribosomal protein S14 OS=Homo sapiens GN=RPS14 PE
187100000	165540000	169870000	249980000	274310000	260400000	263280000	241710000	258910000	320540000	252990000	266380000	0.000822205	0.00098632	0.0081528	1.50177	1.46198	1.60745	12	12	12	37.1	37.1	37.1	22.127	0	93.149	16096000000	262	P62081;B5MCP9	P62081;B5MCP9	40S ribosomal protein S7	RPS7	>sp|P62081|RS7_HUMAN 40S ribosomal protein S7 OS=Homo sapiens GN=RPS7 PE=1 SV=1;>tr|B5MCP9|B5MCP9_HUMAN 40S ribosomal protein S7 OS=Homo sapiens GN=RPS7 PE=1 SV=1
153360000	344190000	229500000	294520000	291550000	281450000	255930000	280790000	267120000	258670000	201210000	259950000	0.447129	0.67093	0.969286	1.19321	1.10562	0.990069	21	20	19	62.2	62.2	59.9	33.155	0	293.28	16888000000	503	F8W6I7;P09651;F8VZ49;Q32P51;F8VTQ5;H0YH80;F8VYN5;F8W646	F8W6I7;P09651;F8VZ49;Q32P51;F8VTQ5;H0YH80	Heterogeneous nuclear ribonucleoprotein A1;Heterogeneous nuclear ribonucleoprotein A1, N-terminally processed;Heterogeneous nuclear ribonucleoprotein A1-like 2	HNRNPA1;HNRNPA1L2	>tr|F8W6I7|F8W6I7_HUMAN Heterogeneous nuclear ribonucleoprotein A1 OS=Homo sapiens GN=HNRNPA1 PE=1 SV=2;>sp|P09651|ROA1_HUMAN Heterogeneous nuclear ribonucleoprotein A1 OS=Homo sapiens GN=HNRNPA1 PE=1 SV=5;>tr|F8VZ49|F8VZ49_HUMAN Heterogeneous nuclear ribo
120650000	104880000	118430000	218540000	239440000	239060000	255100000	258660000	238490000	285670000	205550000	257700000	0.000156463	6.77035e-05	0.00490574	2.02651	2.18703	2.17735	11	11	11	57.3	57.3	57.3	12.538	0	69.843	14758000000	330	P18077;C9K025;F8WBS5;F8WB72	P18077;C9K025;F8WBS5;F8WB72	60S ribosomal protein L35a	RPL35A	>sp|P18077|RL35A_HUMAN 60S ribosomal protein L35a OS=Homo sapiens GN=RPL35A PE=1 SV=2;>tr|C9K025|C9K025_HUMAN 60S ribosomal protein L35a (Fragment) OS=Homo sapiens GN=RPL35A PE=1 SV=1;>tr|F8WBS5|F8WBS5_HUMAN 60S ribosomal protein L35a OS=Homo sapiens GN=RP
76278000	66640000	71035000	156290000	170490000	147970000	226290000	169160000	211520000	257520000	190560000	252010000	0.00026122	0.00164696	0.00170114	2.21895	2.83693	3.27217	15	15	15	34.8	34.8	34.8	44.868	0	192.7	11585000000	335	P31689	P31689	DnaJ homolog subfamily A member 1	DNAJA1	>sp|P31689|DNJA1_HUMAN DnaJ homolog subfamily A member 1 OS=Homo sapiens GN=DNAJA1 PE=1 SV=2
3346900000	873380000	797700000	121040000	445780000	98704000	112180000	183470000	2587400000	146060000	32089000	251700000	0.16108	0.575075	0.142692	0.132628	0.574544	0.0856618	34	34	27	50.9	50.9	44.9	59.51	0	323.31	33940000000	506	CON__P13645;P13645;CON__P02535-1;CON__Q7Z3Y7;Q7Z3Y7;CON__Q7Z3Z0;CON__Q7Z3Y8;CON__Q2M2I5;Q7Z3Z0;Q7Z3Y8;Q2M2I5	CON__P13645;P13645	Keratin, type I cytoskeletal 10	KRT10	>P13645 SWISS-PROT:P13645 Tax_Id=9606 Gene_Symbol=KRT10 Keratin, type I cytoskeletal 10;>sp|P13645|K1C10_HUMAN Keratin, type I cytoskeletal 10 OS=Homo sapiens GN=KRT10 PE=1 SV=6
286660000	353500000	662630000	508210000	622980000	471810000	321640000	403920000	240500000	256310000	187700000	249920000	0.466374	0.420123	0.160154	1.23044	0.741532	0.532649	39	32	17	58.8	53.4	27.5	53.704	0	314.16	25099000000	669	CON__P05787;P05787;F8VUG2;CON__H-INV:HIT000292931;F8VRG4;CON__Q9H552;F8VP67;F8VQY3;CON__Q9DCV7;CON__H-INV:HIT000016045;CON__Q9NSB2;CON__Q6ISB0;Q9NSB2;CON__REFSEQ:XP_092267;Q8IWY7	CON__P05787;P05787;F8VUG2	Keratin, type II cytoskeletal 8	KRT8	>P05787 SWISS-PROT:P05787 Tax_Id=9606 Gene_Symbol=KRT8 Keratin, type II cytoskeletal 8;>sp|P05787|K2C8_HUMAN Keratin, type II cytoskeletal 8 OS=Homo sapiens GN=KRT8 PE=1 SV=7;>tr|F8VUG2|F8VUG2_HUMAN Keratin, type II cytoskeletal 8 (Fragment) OS=Homo sapien
108310000	145290000	130230000	246560000	249670000	242240000	258750000	228140000	226910000	249030000	221260000	243600000	0.000417581	0.00182155	0.00130193	1.92395	1.85968	1.85991	37	37	37	29.5	29.5	29.5	140.96	0	308.77	15180000000	614	Q08211	Q08211	ATP-dependent RNA helicase A	DHX9	>sp|Q08211|DHX9_HUMAN ATP-dependent RNA helicase A OS=Homo sapiens GN=DHX9 PE=1 SV=4
23928000	24588000	26690000	150840000	162390000	156030000	202270000	184420000	186520000	253300000	154910000	242110000	2.81673e-06	8.24059e-06	0.00352069	6.23966	7.62187	8.64718	11	11	11	25.6	25.6	25.6	36.876	0	107.84	10803000000	212	Q14257;H0YL43;A8MXP8	Q14257;H0YL43	Reticulocalbin-2	RCN2	>sp|Q14257|RCN2_HUMAN Reticulocalbin-2 OS=Homo sapiens GN=RCN2 PE=1 SV=1;>tr|H0YL43|H0YL43_HUMAN Reticulocalbin-2 (Fragment) OS=Homo sapiens GN=RCN2 PE=1 SV=1
95346000	79553000	100090000	214380000	208800000	195320000	211050000	207070000	203040000	262320000	211750000	238610000	0.000167647	6.37716e-05	0.000778026	2.24918	2.25885	2.59167	8	8	8	53.9	53.9	53.9	10.422	0	51.346	12702000000	173	K7EMH1;K7ERI7;P35268;K7ELC4;K7EP65;K7EKS7;K7EJT5;C9JYQ9;H0Y8C2;Q6P5R6	K7EMH1;K7ERI7;P35268;K7ELC4;K7EP65;K7EKS7	60S ribosomal protein L22	RPL22	>tr|K7EMH1|K7EMH1_HUMAN 60S ribosomal protein L22 (Fragment) OS=Homo sapiens GN=RPL22 PE=1 SV=1;>tr|K7ERI7|K7ERI7_HUMAN 60S ribosomal protein L22 OS=Homo sapiens GN=RPL22 PE=1 SV=1;>sp|P35268|RL22_HUMAN 60S ribosomal protein L22 OS=Homo sapiens GN=RPL22 PE
176650000	130080000	154220000	188810000	194500000	194770000	204920000	208910000	202830000	230060000	182880000	237050000	0.0452982	0.0186749	0.0438564	1.25411	1.3378	1.41011	12	12	12	50	50	50	14.865	0	45.808	12825000000	205	P62829;C9JD32;J3KT29;J3KTJ3;B9ZVP7;J3QQT9	P62829;C9JD32;J3KT29;J3KTJ3;B9ZVP7	60S ribosomal protein L23	RPL23	>sp|P62829|RL23_HUMAN 60S ribosomal protein L23 OS=Homo sapiens GN=RPL23 PE=1 SV=1;>tr|C9JD32|C9JD32_HUMAN 60S ribosomal protein L23 (Fragment) OS=Homo sapiens GN=RPL23 PE=1 SV=1;>tr|J3KT29|J3KT29_HUMAN 60S ribosomal protein L23 OS=Homo sapiens GN=RPL23 PE
102200000	193330000	128980000	327890000	340150000	294250000	290680000	231990000	293070000	264630000	290410000	230350000	0.00409949	0.0178548	0.0201005	2.26683	1.9216	1.85011	33	33	30	42	42	39.7	76.149	0	245.25	18018000000	484	P23246;H0Y9K7;H0Y9U2	P23246	Splicing factor, proline- and glutamine-rich	SFPQ	>sp|P23246|SFPQ_HUMAN Splicing factor, proline- and glutamine-rich OS=Homo sapiens GN=SFPQ PE=1 SV=2
553090000	271540000	443050000	154270000	85371000	178010000	199650000	990660000	143950000	134310000	72649000	230310000	0.0306285	0.941759	0.0420435	0.329461	1.05252	0.344936	29	29	20	56.6	56.6	37.8	46.513	0	253.19	18774000000	530	Q9Y383;A0A0A6YYC3;A0A0A6YYJ8;V9GZ75;F8WEU3;REV__A0A0A6YYC3;REV__Q9Y383;REV__A0A0A6YYJ8	Q9Y383;A0A0A6YYC3;A0A0A6YYJ8	Putative RNA-binding protein Luc7-like 2	LUC7L2;C7orf55-LUC7L2	>sp|Q9Y383|LC7L2_HUMAN Putative RNA-binding protein Luc7-like 2 OS=Homo sapiens GN=LUC7L2 PE=1 SV=2;>tr|A0A0A6YYC3|A0A0A6YYC3_HUMAN Protein C7orf55-LUC7L2 OS=Homo sapiens GN=C7orf55-LUC7L2 PE=4 SV=1;>tr|A0A0A6YYJ8|A0A0A6YYJ8_HUMAN Putative RNA-binding prot
151180000	363810000	201200000	254410000	233140000	237010000	215140000	266940000	193950000	240910000	202310000	229180000	0.96758	0.852996	0.83381	1.01169	0.943925	0.938857	44	44	20	56.6	56.6	25.2	77.515	0	193.22	17255000000	829	P52272;A0A087X0X3;M0R019;M0R2T0;M0R2I7;M0QYQ7;M0R0N3;M0QYL3;M0R0Y6;M0QY96	P52272;A0A087X0X3	Heterogeneous nuclear ribonucleoprotein M	HNRNPM	>sp|P52272|HNRPM_HUMAN Heterogeneous nuclear ribonucleoprotein M OS=Homo sapiens GN=HNRNPM PE=1 SV=3;>tr|A0A087X0X3|A0A087X0X3_HUMAN Heterogeneous nuclear ribonucleoprotein M OS=Homo sapiens GN=HNRNPM PE=1 SV=1
356200000	586000000	1001500000	470660000	160320000	181670000	172380000	733130000	170880000	151050000	147850000	220600000	0.152485	0.338013	0.0671691	0.418094	0.553784	0.267274	13	13	13	68	68	68	11.367	0	84.444	19901000000	235	P62805	P62805	Histone H4	HIST1H4A	>sp|P62805|H4_HUMAN Histone H4 OS=Homo sapiens GN=HIST1H4A PE=1 SV=2
126910000	154520000	121680000	227830000	229120000	218000000	226260000	209900000	221200000	234410000	217200000	220450000	0.00109468	0.00167791	0.00144815	1.67436	1.63072	1.66719	35	35	28	44.5	44.5	36.3	69.147	0	214.9	13964000000	551	P17844;J3KTA4;J3QRQ7;J3QR02;J3KRX8;J3QSF1;J3KRZ1;X6RLV5;J3QKN9;J3QS79	P17844;J3KTA4	Probable ATP-dependent RNA helicase DDX5	DDX5	>sp|P17844|DDX5_HUMAN Probable ATP-dependent RNA helicase DDX5 OS=Homo sapiens GN=DDX5 PE=1 SV=1;>tr|J3KTA4|J3KTA4_HUMAN Probable ATP-dependent RNA helicase DDX5 OS=Homo sapiens GN=DDX5 PE=1 SV=1
128880000	118110000	129410000	198190000	204210000	207840000	213980000	198020000	201590000	234910000	180330000	219100000	7.32081e-05	0.000201537	0.00664638	1.62125	1.63015	1.68528	10	10	10	38.1	38.1	38.1	23.432	0	39.486	13027000000	282	P50914;E7EPB3	P50914;E7EPB3	60S ribosomal protein L14	RPL14	>sp|P50914|RL14_HUMAN 60S ribosomal protein L14 OS=Homo sapiens GN=RPL14 PE=1 SV=4;>tr|E7EPB3|E7EPB3_HUMAN 60S ribosomal protein L14 OS=Homo sapiens GN=RPL14 PE=1 SV=1
3425000	8422800	5569200	229890000	238260000	202510000	247330000	176660000	244900000	206360000	148700000	209230000	3.69473e-05	0.000726438	0.000768613	38.5061	38.4044	32.3988	42	42	42	34.7	34.7	34.7	153.94	0	323.31	11688000000	581	P49790	P49790	Nuclear pore complex protein Nup153	NUP153	>sp|P49790|NU153_HUMAN Nuclear pore complex protein Nup153 OS=Homo sapiens GN=NUP153 PE=1 SV=2
191950000	400980000	267470000	316100000	291570000	279900000	388890000	283170000	344750000	194240000	293870000	208250000	0.890989	0.488208	0.469959	1.03158	1.18179	0.809344	50	50	50	48.1	48.1	48.1	113.08	0	323.31	18875000000	798	P09874;Q5VX84;Q5VX85	P09874	Poly [ADP-ribose] polymerase 1	PARP1	>sp|P09874|PARP1_HUMAN Poly [ADP-ribose] polymerase 1 OS=Homo sapiens GN=PARP1 PE=1 SV=4
184140000	230550000	418840000	338540000	411710000	315620000	262300000	307450000	214100000	205650000	151050000	205060000	0.373582	0.839531	0.288098	1.27874	0.940398	0.673953	31	28	22	68.5	64.5	52.8	44.091	0	303.59	17009000000	507	CON__P08727;P08727;C9JM50;K7EMS3;CON__P19001;CON__Q99456;Q99456	CON__P08727;P08727	Keratin, type I cytoskeletal 19	KRT19	>P08727 SWISS-PROT:P08727 Tax_Id=9606 Gene_Symbol=KRT19 Keratin, type I cytoskeletal 19;>sp|P08727|K1C19_HUMAN Keratin, type I cytoskeletal 19 OS=Homo sapiens GN=KRT19 PE=1 SV=4
181970000	171320000	164560000	191070000	207550000	200640000	188590000	126700000	175040000	239250000	160350000	203350000	0.0175971	0.661841	0.291469	1.15721	0.946857	1.16433	12	12	12	43.5	43.5	43.5	22.391	0	61.256	12869000000	404	M0R0F0;M0R0R2;P46782;M0QZN2	M0R0F0;M0R0R2;P46782;M0QZN2	40S ribosomal protein S5;40S ribosomal protein S5, N-terminally processed	RPS5	>tr|M0R0F0|M0R0F0_HUMAN 40S ribosomal protein S5 (Fragment) OS=Homo sapiens GN=RPS5 PE=1 SV=1;>tr|M0R0R2|M0R0R2_HUMAN 40S ribosomal protein S5 OS=Homo sapiens GN=RPS5 PE=1 SV=1;>sp|P46782|RS5_HUMAN 40S ribosomal protein S5 OS=Homo sapiens GN=RPS5 PE=1 SV=4
157590000	125000000	150890000	179440000	195640000	186370000	183000000	126530000	175500000	219980000	160410000	199290000	0.0178152	0.445041	0.0723207	1.29522	1.11892	1.33727	7	7	7	30.1	30.1	30.1	15.919	0	30.784	11796000000	246	H0YN88;A0A075B716;P0CW22;P08708;H0YN73;H3BNC9	H0YN88;A0A075B716;P0CW22;P08708;H0YN73	40S ribosomal protein S17-like;40S ribosomal protein S17	RPS17;RPS17L	>tr|H0YN88|H0YN88_HUMAN 40S ribosomal protein S17 OS=Homo sapiens GN=RPS17 PE=1 SV=1;>tr|A0A075B716|A0A075B716_HUMAN 40S ribosomal protein S17 OS=Homo sapiens GN=RPS17 PE=1 SV=1;>sp|P0CW22|RS17L_HUMAN 40S ribosomal protein S17-like OS=Homo sapiens GN=RPS17
400070000	1666400000	1084100000	415560000	138350000	154070000	182320000	474820000	163520000	145910000	187390000	198680000	0.0968196	0.110181	0.0757497	0.224715	0.26048	0.168852	9	9	1	63.6	63.6	22.5	13.988	0	242.48	20064000000	293	Q16777;Q6FI13;Q96QV6;REV__H0Y672;REV__E7EQ67;REV__H7BY63;REV__A0A087X2A7;REV__Q8NB25	Q16777;Q6FI13;Q96QV6	Histone H2A type 2-C;Histone H2A type 2-A;Histone H2A type 1-A	HIST2H2AC;HIST2H2AA3;HIST1H2AA	>sp|Q16777|H2A2C_HUMAN Histone H2A type 2-C OS=Homo sapiens GN=HIST2H2AC PE=1 SV=4;>sp|Q6FI13|H2A2A_HUMAN Histone H2A type 2-A OS=Homo sapiens GN=HIST2H2AA3 PE=1 SV=3;>sp|Q96QV6|H2A1A_HUMAN Histone H2A type 1-A OS=Homo sapiens GN=HIST1H2AA PE=1 SV=3
168800000	115440000	128180000	175640000	175270000	185220000	126310000	176960000	168410000	208550000	201760000	197860000	0.0659137	0.428575	0.0163851	1.29996	1.14369	1.47464	16	16	16	57.3	57.3	57.3	17.779	0	43.938	13032000000	217	P83731;C9JNW5;C9JXB8	P83731;C9JNW5;C9JXB8	60S ribosomal protein L24	RPL24	>sp|P83731|RL24_HUMAN 60S ribosomal protein L24 OS=Homo sapiens GN=RPL24 PE=1 SV=1;>tr|C9JNW5|C9JNW5_HUMAN 60S ribosomal protein L24 OS=Homo sapiens GN=RPL24 PE=1 SV=1;>tr|C9JXB8|C9JXB8_HUMAN 60S ribosomal protein L24 OS=Homo sapiens GN=RPL24 PE=1 SV=1
172770000	169310000	171220000	176010000	177440000	168450000	187300000	98159000	180930000	239780000	162870000	197520000	0.388104	0.615153	0.263204	1.01675	0.908609	1.16924	11	11	11	71.2	71.2	71.2	14.515	0	208.53	10964000000	187	P25398	P25398	40S ribosomal protein S12	RPS12	>sp|P25398|RS12_HUMAN 40S ribosomal protein S12 OS=Homo sapiens GN=RPS12 PE=1 SV=3
70210000	46936000	69697000	227390000	250940000	245690000	225030000	202050000	189800000	205140000	151770000	192370000	6.88347e-05	0.000369256	0.00247387	3.87502	3.3016	2.93979	65	65	65	17.4	17.4	17.4	481.89	0	323.31	11970000000	659	Q7Z6Z7;H0Y659;A0A087X146;A0A087X1S3;Q5H963	Q7Z6Z7	E3 ubiquitin-protein ligase HUWE1	HUWE1	>sp|Q7Z6Z7|HUWE1_HUMAN E3 ubiquitin-protein ligase HUWE1 OS=Homo sapiens GN=HUWE1 PE=1 SV=3
402510000	729800000	1131300000	379870000	130690000	156630000	155270000	675630000	164740000	156000000	147720000	191410000	0.077323	0.195126	0.0492352	0.294746	0.439846	0.218735	7	7	2	33.1	33.1	8.1	15.388	0	24.293	17772000000	118	Q71DI3;Q16695;P68431;K7EK07;P84243;K7EMV3;B4DEB1;K7ES00	Q71DI3;Q16695;P68431;K7EK07;P84243;K7EMV3;B4DEB1;K7ES00	Histone H3.2;Histone H3.1t;Histone H3.1;Histone H3;Histone H3.3	HIST2H3A;HIST3H3;HIST1H3A;H3F3B;H3F3A	>sp|Q71DI3|H32_HUMAN Histone H3.2 OS=Homo sapiens GN=HIST2H3A PE=1 SV=3;>sp|Q16695|H31T_HUMAN Histone H3.1t OS=Homo sapiens GN=HIST3H3 PE=1 SV=3;>sp|P68431|H31_HUMAN Histone H3.1 OS=Homo sapiens GN=HIST1H3A PE=1 SV=2;>tr|K7EK07|K7EK07_HUMAN Histone H3 (Fra
202780000	154620000	205390000	184980000	198140000	193190000	178980000	119200000	172670000	215390000	151190000	189290000	0.803426	0.289799	0.93064	1.02402	0.836635	0.987704	10	10	10	63	63	63	13.373	0	110.56	11247000000	243	P60866;E5RJX2;E5RIP1;G3XAN0	P60866;E5RJX2;E5RIP1	40S ribosomal protein S20	RPS20	>sp|P60866|RS20_HUMAN 40S ribosomal protein S20 OS=Homo sapiens GN=RPS20 PE=1 SV=1;>tr|E5RJX2|E5RJX2_HUMAN 40S ribosomal protein S20 OS=Homo sapiens GN=RPS20 PE=1 SV=1;>tr|E5RIP1|E5RIP1_HUMAN 40S ribosomal protein S20 OS=Homo sapiens GN=RPS20 PE=1 SV=1
103570000	106500000	112400000	169870000	161340000	164470000	190100000	161150000	164680000	209580000	145230000	184670000	8.82372e-05	0.00244122	0.0187012	1.53714	1.59993	1.67296	8	8	8	38.5	38.5	38.5	13.293	0	16.961	10327000000	145	P49207	P49207	60S ribosomal protein L34	RPL34	>sp|P49207|RL34_HUMAN 60S ribosomal protein L34 OS=Homo sapiens GN=RPL34 PE=1 SV=3
139170000	109370000	148220000	173330000	192600000	167900000	189880000	118880000	173580000	215930000	131280000	183960000	0.0304661	0.308476	0.176452	1.34547	1.2157	1.33877	9	9	9	25.8	25.8	25.8	29.505	0	45.319	10555000000	174	C9J9K3;A0A0C4DG17;P08865;A6NE09;C9JQR9	C9J9K3;A0A0C4DG17;P08865;A6NE09;C9JQR9	40S ribosomal protein SA	RPSA;RPSAP58	>tr|C9J9K3|C9J9K3_HUMAN 40S ribosomal protein SA (Fragment) OS=Homo sapiens GN=RPSA PE=1 SV=5;>tr|A0A0C4DG17|A0A0C4DG17_HUMAN 40S ribosomal protein SA OS=Homo sapiens GN=RPSA PE=1 SV=1;>sp|P08865|RSSA_HUMAN 40S ribosomal protein SA OS=Homo sapiens GN=RPSA
1480000	812280	292260	66142000	73709000	63978000	95044000	81598000	106160000	183880000	103440000	179890000	2.27527e-05	0.000193818	0.00408643	78.8647	109.421	180.771	11	11	11	28.5	28.5	28.5	41.937	0	145.97	6060700000	149	Q96LA8	Q96LA8	Protein arginine N-methyltransferase 6	PRMT6	>sp|Q96LA8|ANM6_HUMAN Protein arginine N-methyltransferase 6 OS=Homo sapiens GN=PRMT6 PE=1 SV=1
99626000	75049000	89984000	139580000	150730000	150480000	155820000	148100000	152790000	215110000	120360000	178410000	0.00186925	0.00103065	0.0434392	1.6655	1.72565	1.94167	6	6	6	27	27	27	17.752	0	25.631	9313600000	156	P47914;F8WF43;C9IYI4	P47914	60S ribosomal protein L29	RPL29	>sp|P47914|RL29_HUMAN 60S ribosomal protein L29 OS=Homo sapiens GN=RPL29 PE=1 SV=2
140610000	119470000	137790000	173590000	193670000	191870000	189080000	161460000	172680000	190060000	143410000	176190000	0.00431733	0.0159134	0.0719998	1.40531	1.31505	1.28097	7	7	7	29.1	29.1	29.1	14.837	0	18.876	10677000000	199	D6RD47;P62266;D6RDJ2;D6RIX0;D6R9I7	D6RD47;P62266;D6RDJ2;D6RIX0;D6R9I7	40S ribosomal protein S23	RPS23	>tr|D6RD47|D6RD47_HUMAN 40S ribosomal protein S23 OS=Homo sapiens GN=RPS23 PE=1 SV=1;>sp|P62266|RS23_HUMAN 40S ribosomal protein S23 OS=Homo sapiens GN=RPS23 PE=1 SV=3;>tr|D6RDJ2|D6RDJ2_HUMAN 40S ribosomal protein S23 OS=Homo sapiens GN=RPS23 PE=1 SV=1;>tr
1	1	1	101870000	104420000	109750000	120790000	79316000	101990000	170370000	97149000	170710000	1.41031e-06	0.00109989	0.00395181	1.05347e+08	1.00699e+08	1.46076e+08	14	7	3	31.4	17.9	11.9	46.625	0	182.36	7921500000	125	P40424;H0YLF5;H0YKH1;A0A087X0P4;A0A0A0MTI0;H0YLB0;H0YLD4;H0YLT4;F8WA05;H0YLM3	P40424;H0YLF5;H0YKH1;A0A087X0P4;A0A0A0MTI0;H0YLB0;H0YLD4;H0YLT4;F8WA05	Pre-B-cell leukemia transcription factor 1	PBX1	>sp|P40424|PBX1_HUMAN Pre-B-cell leukemia transcription factor 1 OS=Homo sapiens GN=PBX1 PE=1 SV=1;>tr|H0YLF5|H0YLF5_HUMAN Pre-B-cell leukemia transcription factor 1 OS=Homo sapiens GN=PBX1 PE=1 SV=1;>tr|H0YKH1|H0YKH1_HUMAN Pre-B-cell leukemia transcriptio
101610000	83193000	80943000	160890000	159880000	164110000	158830000	151940000	154090000	183290000	120670000	170460000	0.000394805	0.00063692	0.0261632	1.8246	1.74926	1.78524	9	9	9	74	74	74	11.477	0	75.923	10289000000	230	I3L3P7;P62244;I3L246;H3BN98;H3BV27;H3BT37;I3L303;H3BVC7	I3L3P7;P62244;I3L246;H3BN98;H3BV27;H3BT37;I3L303	40S ribosomal protein S15a	RPS15A	>tr|I3L3P7|I3L3P7_HUMAN 40S ribosomal protein S15a OS=Homo sapiens GN=RPS15A PE=1 SV=1;>sp|P62244|RS15A_HUMAN 40S ribosomal protein S15a OS=Homo sapiens GN=RPS15A PE=1 SV=2;>tr|I3L246|I3L246_HUMAN 40S ribosomal protein S15a OS=Homo sapiens GN=RPS15A PE=1 S
123450000	64639000	99542000	77231000	78251000	91125000	147550000	103320000	106600000	167410000	228540000	170090000	0.481762	0.354041	0.0241322	0.857373	1.24281	1.96794	16	16	16	31.7	31.7	31.7	56.65	0	160.9	8897600000	239	O43175;Q5SZU1	O43175;Q5SZU1	D-3-phosphoglycerate dehydrogenase	PHGDH	>sp|O43175|SERA_HUMAN D-3-phosphoglycerate dehydrogenase OS=Homo sapiens GN=PHGDH PE=1 SV=4;>tr|Q5SZU1|Q5SZU1_HUMAN D-3-phosphoglycerate dehydrogenase OS=Homo sapiens GN=PHGDH PE=1 SV=1
31348000	15736000	20131000	117560000	130880000	138150000	155880000	132610000	198090000	165640000	130300000	169930000	0.000151661	0.00209098	0.000578618	5.75154	7.23916	6.93104	2	2	2	4.2	4.2	4.2	35.079	0.0082057	1.5002	8427700000	18	P13804;J3KN60;H0YK49;H0YNX6;H0YKF0;H0YLU7	P13804;J3KN60;H0YK49;H0YNX6;H0YKF0;H0YLU7	Electron transfer flavoprotein subunit alpha, mitochondrial	ETFA	>sp|P13804|ETFA_HUMAN Electron transfer flavoprotein subunit alpha, mitochondrial OS=Homo sapiens GN=ETFA PE=1 SV=1;>tr|J3KN60|J3KN60_HUMAN Electron transfer flavoprotein subunit alpha, mitochondrial OS=Homo sapiens GN=ETFA PE=1 SV=1;>tr|H0YK49|H0YK49_HUMA
16954000	5309400	13285000	33636000	44434000	41468000	83075000	74595000	83377000	175070000	138450000	169760000	0.00401967	0.000107023	0.000234946	3.36268	6.78081	13.595	20	20	20	32	32	32	66.9	0	167.18	5523500000	251	O95831;E9PMA0	O95831;E9PMA0	Apoptosis-inducing factor 1, mitochondrial	AIFM1	>sp|O95831|AIFM1_HUMAN Apoptosis-inducing factor 1, mitochondrial OS=Homo sapiens GN=AIFM1 PE=1 SV=1;>tr|E9PMA0|E9PMA0_HUMAN Apoptosis-inducing factor 1, mitochondrial OS=Homo sapiens GN=AIFM1 PE=1 SV=1
46841000	56633000	57828000	134970000	142870000	128140000	147860000	142750000	154810000	193870000	111560000	168590000	0.000120215	4.33512e-05	0.0132741	2.51689	2.7614	2.93871	8	8	8	53	53	53	12.784	0	66.881	8731100000	182	P62888;E5RI99;E5RJH3;A0A0C4DH44;A0A0B4J213	P62888;E5RI99	60S ribosomal protein L30	RPL30	>sp|P62888|RL30_HUMAN 60S ribosomal protein L30 OS=Homo sapiens GN=RPL30 PE=1 SV=2;>tr|E5RI99|E5RI99_HUMAN 60S ribosomal protein L30 (Fragment) OS=Homo sapiens GN=RPL30 PE=1 SV=1
20870000	17939000	18631000	91408000	100940000	111290000	103070000	74600000	82114000	181200000	137250000	166040000	0.000145705	0.0014052	0.00038566	5.28618	4.5227	8.43471	13	13	13	36.8	36.8	36.8	37.106	0	135.07	6931300000	191	O43852;H0Y875	O43852;H0Y875	Calumenin	CALU	>sp|O43852|CALU_HUMAN Calumenin OS=Homo sapiens GN=CALU PE=1 SV=2;>tr|H0Y875|H0Y875_HUMAN Calumenin (Fragment) OS=Homo sapiens GN=CALU PE=1 SV=1
110010000	110420000	114330000	175420000	199840000	174580000	183920000	159830000	171970000	171570000	115370000	165300000	0.0010329	0.00104648	0.093086	1.64249	1.54057	1.35094	16	16	10	67.7	67.7	56.7	40.089	0	323.31	10446000000	330	P16989;A0A0D9SEI8;Q9Y2T7	P16989	Y-box-binding protein 3	YBX3	>sp|P16989|YBOX3_HUMAN Y-box-binding protein 3 OS=Homo sapiens GN=YBX3 PE=1 SV=4
79180000	129390000	98686000	213320000	219740000	205550000	200370000	136270000	202190000	171430000	212030000	161720000	0.00189514	0.0418567	0.0202181	2.07843	1.75368	1.77435	29	26	26	46.1	42.7	42.7	54.231	0	265.28	13252000000	529	Q15233;H7C367;C9JYS8;C9IZL7;C9J4X2	Q15233;H7C367;C9JYS8	Non-POU domain-containing octamer-binding protein	NONO	>sp|Q15233|NONO_HUMAN Non-POU domain-containing octamer-binding protein OS=Homo sapiens GN=NONO PE=1 SV=4;>tr|H7C367|H7C367_HUMAN Non-POU domain-containing octamer-binding protein (Fragment) OS=Homo sapiens GN=NONO PE=1 SV=5;>tr|C9JYS8|C9JYS8_HUMAN Non-POU
92373000	90721000	57137000	152840000	155130000	155980000	163640000	117380000	164030000	161240000	140650000	161180000	0.00293263	0.0239754	0.00513769	1.93127	1.85259	1.9276	4	4	4	26.1	26.1	26.1	13.002	0	14.276	9080900000	56	Q5JNZ5;P62854	Q5JNZ5;P62854	Putative 40S ribosomal protein S26-like 1;40S ribosomal protein S26	RPS26P11;RPS26	>sp|Q5JNZ5|RS26L_HUMAN Putative 40S ribosomal protein S26-like 1 OS=Homo sapiens GN=RPS26P11 PE=5 SV=1;>sp|P62854|RS26_HUMAN 40S ribosomal protein S26 OS=Homo sapiens GN=RPS26 PE=1 SV=3
177310000	587370000	274360000	256240000	218960000	213550000	205100000	273720000	196070000	153470000	142100000	160230000	0.401247	0.390367	0.191526	0.662871	0.649532	0.438674	21	21	20	62.3	62.3	62.3	37.429	0	313.01	14718000000	555	P22626;A0A087WUI2	P22626;A0A087WUI2	Heterogeneous nuclear ribonucleoproteins A2/B1	HNRNPA2B1	>sp|P22626|ROA2_HUMAN Heterogeneous nuclear ribonucleoproteins A2/B1 OS=Homo sapiens GN=HNRNPA2B1 PE=1 SV=2;>tr|A0A087WUI2|A0A087WUI2_HUMAN Heterogeneous nuclear ribonucleoproteins A2/B1 OS=Homo sapiens GN=HNRNPA2B1 PE=1 SV=1
64616000	61254000	67112000	113510000	120760000	118850000	144120000	124760000	122700000	146530000	118160000	154470000	4.18011e-05	0.000709132	0.00249603	1.82981	2.0291	2.17202	7	7	7	65.2	65.2	65.2	10.275	0	114.81	7789000000	147	P61513;C9J4Z3;Q6P4E4;E9PEL3;G5E9R3;M0R0A1;M0R2L6;A6NKH3	P61513;C9J4Z3;Q6P4E4;E9PEL3;G5E9R3	60S ribosomal protein L37a	RPL37A	>sp|P61513|RL37A_HUMAN 60S ribosomal protein L37a OS=Homo sapiens GN=RPL37A PE=1 SV=2;>tr|C9J4Z3|C9J4Z3_HUMAN 60S ribosomal protein L37a OS=Homo sapiens GN=RPL37A PE=1 SV=1;>tr|Q6P4E4|Q6P4E4_HUMAN 60S ribosomal protein L37a OS=Homo sapiens GN=RPL37A PE=1 S
2934900000	699980000	699140000	89517000	302600000	96494000	104000000	187080000	792420000	92369000	23480000	151790000	0.161917	0.235163	0.143395	0.112739	0.249999	0.0617531	44	44	26	58.3	58.3	41.7	65.865	0	323.31	21230000000	427	CON__P35908;P35908;CON__Q6NXH9;CON__Q9R0H5	CON__P35908;P35908	Keratin, type II cytoskeletal 2 epidermal	KRT2	>P35908 SWISS-PROT:P35908 Tax_Id=9606 Gene_Symbol=KRT2 Keratin, type II cytoskeletal 2 epidermal;>sp|P35908|K22E_HUMAN Keratin, type II cytoskeletal 2 epidermal OS=Homo sapiens GN=KRT2 PE=1 SV=2
64215000	53245000	55810000	117120000	133050000	117630000	152710000	112630000	115580000	159490000	129430000	145840000	0.000468945	0.00652369	0.000721877	2.1227	2.19842	2.50915	6	6	6	40	40	40	12.254	0	29.422	8031700000	124	Q9Y3U8;J3QSB5;J3KTD3	Q9Y3U8;J3QSB5	60S ribosomal protein L36	RPL36	>sp|Q9Y3U8|RL36_HUMAN 60S ribosomal protein L36 OS=Homo sapiens GN=RPL36 PE=1 SV=3;>tr|J3QSB5|J3QSB5_HUMAN 60S ribosomal protein L36 OS=Homo sapiens GN=RPL36 PE=1 SV=1
86720000	59363000	72614000	119670000	127360000	115270000	141010000	112940000	121150000	170840000	120620000	145380000	0.00521726	0.0104904	0.0116519	1.65663	1.71516	1.99747	9	9	9	46.2	46.2	46.2	20.874	0	64.119	8538300000	209	D6RAN4;H0Y9V9;P32969;E7ESE0;H0Y9R4	D6RAN4;H0Y9V9;P32969;E7ESE0	60S ribosomal protein L9	RPL9	>tr|D6RAN4|D6RAN4_HUMAN 60S ribosomal protein L9 (Fragment) OS=Homo sapiens GN=RPL9 PE=1 SV=5;>tr|H0Y9V9|H0Y9V9_HUMAN 60S ribosomal protein L9 (Fragment) OS=Homo sapiens GN=RPL9 PE=1 SV=1;>sp|P32969|RL9_HUMAN 60S ribosomal protein L9 OS=Homo sapiens GN=RPL
58095000	38802000	41959000	350810000	387000000	343490000	294230000	192650000	286870000	166350000	147100000	145180000	2.84867e-05	0.0031218	0.00029371	7.7872	5.57232	3.30292	39	28	1	48.9	34	1.8	67.97	0	274.14	14625000000	426	B1ANR0;Q13310;H0YCC8;H0YEQ8;B1ANR1;H0YER0;P0CB38	B1ANR0;Q13310	Polyadenylate-binding protein;Polyadenylate-binding protein 4	PABPC4	>tr|B1ANR0|B1ANR0_HUMAN Polyadenylate-binding protein OS=Homo sapiens GN=PABPC4 PE=1 SV=1;>sp|Q13310|PABP4_HUMAN Polyadenylate-binding protein 4 OS=Homo sapiens GN=PABPC4 PE=1 SV=1
263200000	232920000	251220000	165640000	157080000	164220000	123460000	94292000	119440000	152340000	109610000	144520000	0.000701939	0.000419769	0.00198728	0.651564	0.45119	0.543889	21	21	21	9.9	9.9	9.9	299.61	0	212.19	9755800000	272	Q9UQ35;I3L4D8;I3L1I8;I3L182;I3L1C0;A0A087X1W1;I3L4U6;I3L3Q8;I3L0N7	Q9UQ35	Serine/arginine repetitive matrix protein 2	SRRM2	>sp|Q9UQ35|SRRM2_HUMAN Serine/arginine repetitive matrix protein 2 OS=Homo sapiens GN=SRRM2 PE=1 SV=2
89306000	69463000	82067000	246850000	269850000	233600000	236900000	174650000	209520000	156420000	143440000	144220000	0.000148235	0.00258516	0.000696135	3.1154	2.57881	1.84391	28	28	26	44.4	44.4	40.4	63.48	0	149.49	11870000000	500	Q9NZI8	Q9NZI8	Insulin-like growth factor 2 mRNA-binding protein 1	IGF2BP1	>sp|Q9NZI8|IF2B1_HUMAN Insulin-like growth factor 2 mRNA-binding protein 1 OS=Homo sapiens GN=IGF2BP1 PE=1 SV=2
128760000	72803000	105780000	95365000	85566000	107110000	131760000	195250000	100370000	150650000	109910000	141930000	0.730186	0.283002	0.195396	0.937197	1.39056	1.30958	7	7	7	57.1	57.1	57.1	8.2178	0	66.489	7680200000	222	P63173;J3KT73;J3QL01;J3KSP2	P63173;J3KT73;J3QL01	60S ribosomal protein L38	RPL38	>sp|P63173|RL38_HUMAN 60S ribosomal protein L38 OS=Homo sapiens GN=RPL38 PE=1 SV=2;>tr|J3KT73|J3KT73_HUMAN 60S ribosomal protein L38 OS=Homo sapiens GN=RPL38 PE=1 SV=1;>tr|J3QL01|J3QL01_HUMAN 60S ribosomal protein L38 OS=Homo sapiens GN=RPL38 PE=1 SV=1
109960000	98220000	97241000	131090000	139300000	137070000	146840000	133260000	128680000	151270000	126510000	140150000	0.00203722	0.00719945	0.0104242	1.33409	1.33841	1.36837	5	5	3	40.5	40.5	15.5	9.461	0	25.338	9268300000	160	P42677;Q5T4L4;C9J1C5	P42677;Q5T4L4	40S ribosomal protein S27	RPS27	>sp|P42677|RS27_HUMAN 40S ribosomal protein S27 OS=Homo sapiens GN=RPS27 PE=1 SV=3;>tr|Q5T4L4|Q5T4L4_HUMAN 40S ribosomal protein S27 OS=Homo sapiens GN=RPS27 PE=1 SV=1
65691000	82436000	66337000	177000000	182250000	163450000	204530000	126390000	177040000	159230000	136180000	139890000	0.000195127	0.0141735	0.0012186	2.43724	2.36851	2.02971	15	15	14	41.9	41.9	39.5	45.671	0	164.94	9986100000	251	P52597	P52597	Heterogeneous nuclear ribonucleoprotein F;Heterogeneous nuclear ribonucleoprotein F, N-terminally processed	HNRNPF	>sp|P52597|HNRPF_HUMAN Heterogeneous nuclear ribonucleoprotein F OS=Homo sapiens GN=HNRNPF PE=1 SV=3
92362000	100450000	131770000	130560000	124560000	141580000	134500000	157530000	135220000	132820000	82409000	135130000	0.138338	0.0735104	0.703164	1.22219	1.31631	1.07942	8	8	8	51.3	51.3	51.3	17.965	0	88.322	8181600000	205	P62979;J3QS39;J3QTR3;F5H6Q2;F5GYU3;F5H2Z3;F5H265;B4DV12;F5H388;F5H747;F5GXK7;J3QKN0;Q5PY61;Q96C32;P62987;P0CG47;P0CG48;M0R1V7;J3QLP7;J3QRK5;J3QSA3;F5GZ39;M0R1M6;M0R2S1;K7EMA8;J3KSM4	P62979;J3QS39;J3QTR3;F5H6Q2;F5GYU3;F5H2Z3;F5H265;B4DV12;F5H388;F5H747;F5GXK7;J3QKN0;Q5PY61;Q96C32;P62987;P0CG47;P0CG48;M0R1V7;J3QLP7;J3QRK5	Ubiquitin-40S ribosomal protein S27a;Ubiquitin;40S ribosomal protein S27a;Ubiquitin-60S ribosomal protein L40;Ubiquitin;60S ribosomal protein L40;Polyubiquitin-B;Ubiquitin;Polyubiquitin-C;Ubiquitin	RPS27A;UBB;UBC;UBA52;UBBP4	>sp|P62979|RS27A_HUMAN Ubiquitin-40S ribosomal protein S27a OS=Homo sapiens GN=RPS27A PE=1 SV=2;>tr|J3QS39|J3QS39_HUMAN Polyubiquitin-B (Fragment) OS=Homo sapiens GN=UBB PE=1 SV=1;>tr|J3QTR3|J3QTR3_HUMAN Ubiquitin-40S ribosomal protein S27a (Fragment) OS=H
33029000	24137000	32320000	90026000	92693000	88441000	108220000	69256000	90061000	134970000	112230000	134530000	4.10766e-05	0.00692992	0.000265116	3.03019	2.98971	4.26581	13	13	13	31.7	31.7	31.7	39.646	0	120.66	5960800000	221	Q3ZCQ8;M0R2F8;M0R1Y4;M0R003;M0R0C3;M0R2Q2;M0QXC3;M0R2Z3;M0R303;M0R2D2;M0R047	Q3ZCQ8;M0R2F8;M0R1Y4;M0R003	Mitochondrial import inner membrane translocase subunit TIM50	TIMM50	>sp|Q3ZCQ8|TIM50_HUMAN Mitochondrial import inner membrane translocase subunit TIM50 OS=Homo sapiens GN=TIMM50 PE=1 SV=2;>tr|M0R2F8|M0R2F8_HUMAN Mitochondrial import inner membrane translocase subunit TIM50 OS=Homo sapiens GN=TIMM50 PE=1 SV=2;>tr|M0R1Y4|M0
74106000	71574000	80630000	113060000	119800000	116780000	116810000	106240000	116670000	127800000	98266000	127090000	0.000246831	0.0010252	0.0138268	1.54496	1.50113	1.5605	18	18	18	40.7	40.7	40.7	44.965	0	206.62	7408700000	313	Q8NC51	Q8NC51	Plasminogen activator inhibitor 1 RNA-binding protein	SERBP1	>sp|Q8NC51|PAIRB_HUMAN Plasminogen activator inhibitor 1 RNA-binding protein OS=Homo sapiens GN=SERBP1 PE=1 SV=2
40557000	31889000	40571000	132850000	131990000	128810000	134140000	117370000	124520000	126150000	89973000	124130000	7.57843e-06	0.00010097	0.00330946	3.4831	3.3272	3.01064	26	26	26	24.2	24.2	24.2	133.77	0	189.79	7364100000	309	O14654	O14654	Insulin receptor substrate 4	IRS4	>sp|O14654|IRS4_HUMAN Insulin receptor substrate 4 OS=Homo sapiens GN=IRS4 PE=1 SV=1
692970000	355530000	150750000	49728000	114670000	87067000	5042500	39425000	7648200	42949000	7055100	120950000	0.118187	0.0733154	0.101242	0.209685	0.0434569	0.142551	20	19	19	32.4	31.3	31.3	62.064	0	192.66	5107200000	232	P35527;CON__P35527;K7EQQ3	P35527;CON__P35527;K7EQQ3	Keratin, type I cytoskeletal 9	KRT9	>sp|P35527|K1C9_HUMAN Keratin, type I cytoskeletal 9 OS=Homo sapiens GN=KRT9 PE=1 SV=3;>P35527 SWISS-PROT:P35527 Tax_Id=9606 Gene_Symbol=KRT9 Keratin, type I cytoskeletal 9;>tr|K7EQQ3|K7EQQ3_HUMAN Keratin, type I cytoskeletal 9 OS=Homo sapiens GN=KRT9 PE=1
19625000	18131000	18143000	76295000	82666000	74725000	108060000	86665000	94499000	127910000	88383000	120770000	1.81344e-05	0.00024269	0.00153067	4.1805	5.17405	6.02986	16	16	16	41.5	41.5	41.5	45.745	0	135.99	5458100000	264	O60884;A0A087WT48;I3L320	O60884	DnaJ homolog subfamily A member 2	DNAJA2	>sp|O60884|DNJA2_HUMAN DnaJ homolog subfamily A member 2 OS=Homo sapiens GN=DNAJA2 PE=1 SV=1
17082000	21043000	21979000	65849000	73388000	68502000	75200000	63056000	78968000	130030000	84719000	116350000	5.09653e-05	0.000480541	0.00259581	3.45633	3.61414	5.50877	12	12	7	33.6	33.6	26.4	47.82	0	180.97	5349700000	186	Q16576;E9PC52;Q5JP01;Q5JNZ6	Q16576;E9PC52;Q5JP01	Histone-binding protein RBBP7	RBBP7	>sp|Q16576|RBBP7_HUMAN Histone-binding protein RBBP7 OS=Homo sapiens GN=RBBP7 PE=1 SV=1;>tr|E9PC52|E9PC52_HUMAN Histone-binding protein RBBP7 OS=Homo sapiens GN=RBBP7 PE=1 SV=1;>tr|Q5JP01|Q5JP01_HUMAN Histone-binding protein RBBP7 (Fragment) OS=Homo sapien
124910000	157220000	301590000	242000000	293210000	211030000	120460000	155450000	92989000	107830000	79776000	113260000	0.413112	0.279138	0.163385	1.27842	0.631979	0.515429	27	25	18	47.9	44.2	35.6	48.057	0	262.74	10638000000	300	P05783;F8VZY9;CON__Q92764;C4AM86;CON__Q497I4;Q92764;CON__H-INV:HIT000015463;CON__Q14525;A0A087X2I6;CON__Q9UE12;CON__Q15323;CON__A2A5Y0;CON__Q14532;CON__A2AB72;CON__O76015;CON__O76013;CON__O76014;CON__REFSEQ:XP_986630;Q14525;Q15323;Q14532;O76014;O76015;O76013	P05783;F8VZY9	Keratin, type I cytoskeletal 18	KRT18	>sp|P05783|K1C18_HUMAN Keratin, type I cytoskeletal 18 OS=Homo sapiens GN=KRT18 PE=1 SV=2;>tr|F8VZY9|F8VZY9_HUMAN Keratin, type I cytoskeletal 18 OS=Homo sapiens GN=KRT18 PE=1 SV=1
115730000	58335000	85509000	71969000	78972000	87428000	104660000	75825000	87065000	105780000	155200000	111610000	0.701657	0.893131	0.173193	0.918308	1.03073	1.43539	26	26	26	40.9	40.9	40.9	59.75	0	184.48	6862500000	300	P25705;K7ENJ4;K7EK77;K7ERX7;K7EJP1;K7EQH4;K7ESA0	P25705;K7ENJ4;K7EK77	ATP synthase subunit alpha, mitochondrial	ATP5A1	>sp|P25705|ATPA_HUMAN ATP synthase subunit alpha, mitochondrial OS=Homo sapiens GN=ATP5A1 PE=1 SV=1;>tr|K7ENJ4|K7ENJ4_HUMAN ATP synthase subunit alpha, mitochondrial (Fragment) OS=Homo sapiens GN=ATP5A1 PE=1 SV=1;>tr|K7EK77|K7EK77_HUMAN ATP synthase subuni
1	1	1	69525000	81264000	68238000	101620000	71895000	80182000	132930000	82226000	109620000	6.09722e-05	0.000671882	0.00178945	73009000	8.45657e+07	1.08259e+08	17	17	17	47.4	47.4	47.4	41.024	0	197.85	5179900000	191	Q9Y2Z0	Q9Y2Z0	Suppressor of G2 allele of SKP1 homolog	SUGT1	>sp|Q9Y2Z0|SGT1_HUMAN Protein SGT1 homolog OS=Homo sapiens GN=SUGT1 PE=1 SV=3
28740000	31608000	29315000	73443000	69469000	76185000	115200000	84250000	83061000	116520000	97966000	106930000	3.55536e-05	0.00367789	0.000141583	2.44356	3.15081	3.58471	21	21	21	19.1	19.1	19.1	114.76	0	119.2	5777200000	257	P16615;H7C5W9;O14983;Q93084;J3QSY6	P16615;H7C5W9	Sarcoplasmic/endoplasmic reticulum calcium ATPase 2	ATP2A2	>sp|P16615|AT2A2_HUMAN Sarcoplasmic/endoplasmic reticulum calcium ATPase 2 OS=Homo sapiens GN=ATP2A2 PE=1 SV=1;>tr|H7C5W9|H7C5W9_HUMAN Sarcoplasmic/endoplasmic reticulum calcium ATPase 2 (Fragment) OS=Homo sapiens GN=ATP2A2 PE=1 SV=1
33968000	36195000	39690000	82415000	83703000	81373000	87617000	66695000	75264000	116400000	84369000	106670000	1.39607e-05	0.00317343	0.0023876	2.25293	2.08985	2.79864	20	20	20	45.8	45.8	45.8	51.156	0	241.08	5353200000	301	Q9Y230;M0R0Y3;X6R2L4;M0R0Z0;M0QXI6;M0QXZ7	Q9Y230;M0R0Y3	RuvB-like 2	RUVBL2	>sp|Q9Y230|RUVB2_HUMAN RuvB-like 2 OS=Homo sapiens GN=RUVBL2 PE=1 SV=3;>tr|M0R0Y3|M0R0Y3_HUMAN RuvB-like 2 OS=Homo sapiens GN=RUVBL2 PE=1 SV=1
54458000	42347000	51505000	110490000	129130000	117360000	112380000	92393000	116360000	118240000	89598000	104960000	0.000445381	0.00222563	0.00373624	2.40699	2.16528	2.10908	15	15	11	29.9	29.9	24.4	62.333	0	137.87	6541200000	188	Q9Y5A9;A0A087WXZ3;S4R3V3;S4R3J8	Q9Y5A9;A0A087WXZ3	YTH domain-containing family protein 2	YTHDF2	>sp|Q9Y5A9|YTHD2_HUMAN YTH domain-containing family protein 2 OS=Homo sapiens GN=YTHDF2 PE=1 SV=2;>tr|A0A087WXZ3|A0A087WXZ3_HUMAN YTH domain-containing family protein 2 OS=Homo sapiens GN=YTHDF2 PE=1 SV=1
53315000	81895000	55824000	95629000	93403000	91277000	92197000	72304000	79155000	103760000	106670000	104050000	0.0320833	0.18098	0.0109859	1.46733	1.27546	1.6462	26	19	19	38.3	31.5	31.5	80.439	0	190.08	6129500000	294	H3BLZ8;Q92841	H3BLZ8;Q92841	Probable ATP-dependent RNA helicase DDX17	DDX17	>tr|H3BLZ8|H3BLZ8_HUMAN Probable ATP-dependent RNA helicase DDX17 OS=Homo sapiens GN=DDX17 PE=1 SV=1;>sp|Q92841|DDX17_HUMAN Probable ATP-dependent RNA helicase DDX17 OS=Homo sapiens GN=DDX17 PE=1 SV=2
65697000	58170000	67492000	82094000	89366000	80294000	115580000	98482000	108650000	104430000	167660000	102790000	0.00719285	0.00157335	0.0469008	1.31561	1.68642	1.95904	13	13	13	16.2	16.2	16.2	97.169	0	89.728	6951500000	219	Q14974;J3KTM9;J3QR48;J3QKQ5;J3QRG4	Q14974;J3KTM9	Importin subunit beta-1	KPNB1	>sp|Q14974|IMB1_HUMAN Importin subunit beta-1 OS=Homo sapiens GN=KPNB1 PE=1 SV=2;>tr|J3KTM9|J3KTM9_HUMAN Importin subunit beta-1 (Fragment) OS=Homo sapiens GN=KPNB1 PE=1 SV=1
52166000	55536000	49378000	96830000	93365000	89758000	103480000	91252000	89935000	101780000	80098000	101090000	0.000111528	0.000803305	0.00461872	1.78223	1.81224	1.80143	20	20	16	39.5	39.5	35.2	63.182	0	214.01	6020800000	265	O95793;Q5JW30;A0A087X1A5;Q5JW28;F6UDC6	O95793;Q5JW30;A0A087X1A5	Double-stranded RNA-binding protein Staufen homolog 1	STAU1	>sp|O95793|STAU1_HUMAN Double-stranded RNA-binding protein Staufen homolog 1 OS=Homo sapiens GN=STAU1 PE=1 SV=2;>tr|Q5JW30|Q5JW30_HUMAN Double-stranded RNA-binding protein Staufen homolog 1 OS=Homo sapiens GN=STAU1 PE=1 SV=1;>tr|A0A087X1A5|A0A087X1A5_HUMAN
4281400	237050	1074800	77205000	81461000	78778000	115070000	115280000	110310000	130940000	97131000	95975000	1.5722e-06	6.6336e-07	0.000774163	42.4519	60.9056	57.9352	35	35	35	54.1	54.1	54.1	62.639	0	174.73	6101900000	394	P31948;F5H783;F5GXD8;H0YGI8	P31948	Stress-induced-phosphoprotein 1	STIP1	>sp|P31948|STIP1_HUMAN Stress-induced-phosphoprotein 1 OS=Homo sapiens GN=STIP1 PE=1 SV=1
47729000	29929000	39771000	60251000	65020000	68347000	86555000	66499000	77475000	94318000	124360000	93939000	0.010923	0.00826669	0.00453725	1.64881	1.96314	2.66218	12	12	10	44.4	44.4	38	34.081	0	123.86	5177900000	209	A0A024QZP7;P06493;A0A087WZZ9;E5RIU6;K7ELV5;Q00526;K7EJ83;H0YAZ9;Q9BVE2;E7EUK8;E5RGN0;A0A087X209;A0A087WZU2;F5H6Z0;J3QSD7;Q00535;Q96Q40;O94921;Q07002;Q00536;Q00537;Q9NYV4;Q14004	A0A024QZP7;P06493;A0A087WZZ9;E5RIU6	Cyclin-dependent kinase 1	CDC2;CDK1	>tr|A0A024QZP7|A0A024QZP7_HUMAN Cell division cycle 2, G1 to S and G2 to M, isoform CRA_a OS=Homo sapiens GN=CDC2 PE=1 SV=1;>sp|P06493|CDK1_HUMAN Cyclin-dependent kinase 1 OS=Homo sapiens GN=CDK1 PE=1 SV=3;>tr|A0A087WZZ9|A0A087WZZ9_HUMAN Cyclin-dependent k
30361000	19963000	22787000	64232000	65802000	69524000	97787000	74565000	79176000	103750000	86818000	92741000	0.000266095	0.00154837	0.000278878	2.72952	3.44036	3.87505	10	10	10	37.2	37.2	37.2	38.89	0	165.79	4768900000	143	Q15293;E9PP27	Q15293	Reticulocalbin-1	RCN1	>sp|Q15293|RCN1_HUMAN Reticulocalbin-1 OS=Homo sapiens GN=RCN1 PE=1 SV=1
76556000	58386000	70484000	87759000	88512000	82319000	88266000	61020000	80071000	91418000	77825000	89814000	0.0356362	0.456098	0.0594195	1.2588	1.11649	1.26107	8	8	8	29.8	29.8	29.8	16.57	0	24.841	5284600000	173	K7EQJ5;P62841;K7EM56;A0A0B4J2B4;K7EJ78;S4R417;K7ELC2;S4R456	K7EQJ5;P62841;K7EM56;A0A0B4J2B4;K7EJ78;S4R417;K7ELC2;S4R456	40S ribosomal protein S15	RPS15	>tr|K7EQJ5|K7EQJ5_HUMAN 40S ribosomal protein S15 OS=Homo sapiens GN=RPS15 PE=1 SV=2;>sp|P62841|RS15_HUMAN 40S ribosomal protein S15 OS=Homo sapiens GN=RPS15 PE=1 SV=2;>tr|K7EM56|K7EM56_HUMAN 40S ribosomal protein S15 OS=Homo sapiens GN=RPS15 PE=1 SV=2;>tr
64719000	61572000	92271000	106520000	116410000	100530000	78086000	80482000	95840000	97941000	68829000	89685000	0.0316951	0.34713	0.387673	1.47995	1.16401	1.17337	14	8	8	53.1	40.4	40.4	35.924	0	323.31	6284400000	204	P67809;A0A087X1S2;H0Y449;C9J5V9	P67809;A0A087X1S2;H0Y449	Nuclease-sensitive element-binding protein 1	YBX1	>sp|P67809|YBOX1_HUMAN Nuclease-sensitive element-binding protein 1 OS=Homo sapiens GN=YBX1 PE=1 SV=3;>tr|A0A087X1S2|A0A087X1S2_HUMAN Nuclease-sensitive element-binding protein 1 OS=Homo sapiens GN=YBX1 PE=1 SV=2;>tr|H0Y449|H0Y449_HUMAN Nuclease-sensitive
43073000	33608000	41112000	147670000	165860000	124300000	134090000	84091000	126350000	99634000	88316000	85518000	0.000993723	0.00875938	0.000562531	3.71694	2.92489	2.3216	13	13	11	35.2	35.2	31.1	52.164	0	162.53	8012400000	301	Q13283;E5RIZ6;E5RI46;E5RIF8;E5RH42;E5RJU8;E5RH00	Q13283	Ras GTPase-activating protein-binding protein 1	G3BP1	>sp|Q13283|G3BP1_HUMAN Ras GTPase-activating protein-binding protein 1 OS=Homo sapiens GN=G3BP1 PE=1 SV=1
80343000	56326000	67403000	91323000	89588000	86347000	49347000	70829000	90401000	88726000	62673000	85116000	0.0411446	0.88223	0.369507	1.30963	1.03188	1.15898	13	13	13	45.5	45.5	45.5	18.898	0	81.516	5483800000	258	P46783;F6U211;S4R435;Q9NQ39	P46783;F6U211;S4R435;Q9NQ39	40S ribosomal protein S10;Putative 40S ribosomal protein S10-like	RPS10;RPS10-NUDT3;RPS10P5	>sp|P46783|RS10_HUMAN 40S ribosomal protein S10 OS=Homo sapiens GN=RPS10 PE=1 SV=1;>tr|F6U211|F6U211_HUMAN 40S ribosomal protein S10 OS=Homo sapiens GN=RPS10 PE=4 SV=1;>tr|S4R435|S4R435_HUMAN Protein RPS10-NUDT3 (Fragment) OS=Homo sapiens GN=RPS10-NUDT3 PE
93101000	35482000	59382000	50928000	45643000	53082000	59266000	48217000	48547000	79817000	112040000	84749000	0.490923	0.567399	0.204052	0.796175	0.830101	1.47158	24	24	23	30.9	30.9	29.7	95.337	0	137.37	4743200000	188	P13639	P13639	Elongation factor 2	EEF2	>sp|P13639|EF2_HUMAN Elongation factor 2 OS=Homo sapiens GN=EEF2 PE=1 SV=4
49835000	53815000	54975000	51242000	59663000	56526000	80707000	80966000	72470000	61148000	62862000	84279000	0.369975	0.0014024	0.0949966	1.05551	1.47608	1.31309	9	9	9	46.2	46.2	46.2	32.642	0	64.224	4707800000	149	Q32Q12;P22392;J3KPD9;F6XY72;O60361;E7ERL0;P15531;C9K028;E5RHP0	Q32Q12;P22392;J3KPD9;F6XY72;O60361	Nucleoside diphosphate kinase;Nucleoside diphosphate kinase B;Putative nucleoside diphosphate kinase	NME1-NME2;NME2;NME2P1	>tr|Q32Q12|Q32Q12_HUMAN Nucleoside diphosphate kinase OS=Homo sapiens GN=NME1-NME2 PE=1 SV=1;>sp|P22392|NDKB_HUMAN Nucleoside diphosphate kinase B OS=Homo sapiens GN=NME2 PE=1 SV=1;>tr|J3KPD9|J3KPD9_HUMAN Nucleoside diphosphate kinase B OS=Homo sapiens GN=
62108000	164910000	90208000	74008000	69867000	71758000	80554000	92223000	84944000	77733000	57325000	84192000	0.331885	0.555432	0.361472	0.679746	0.812421	0.691148	31	31	30	34.6	34.6	33.1	87.343	0	166.28	5047100000	308	Q9NR30	Q9NR30	Nucleolar RNA helicase 2	DDX21	>sp|Q9NR30|DDX21_HUMAN Nucleolar RNA helicase 2 OS=Homo sapiens GN=DDX21 PE=1 SV=5
68055000	105080000	63126000	94293000	93693000	86363000	97706000	79766000	88901000	88988000	68920000	83383000	0.399698	0.519126	0.913676	1.16121	1.12745	1.02129	16	16	15	42.5	42.5	39.7	38.434	0	205.88	5704800000	286	Q14103;H0Y8G5;H0YA96;D6RAF8;D6RF44;D6RD83;D6RBQ9	Q14103;H0Y8G5;H0YA96;D6RAF8;D6RF44	Heterogeneous nuclear ribonucleoprotein D0	HNRNPD	>sp|Q14103|HNRPD_HUMAN Heterogeneous nuclear ribonucleoprotein D0 OS=Homo sapiens GN=HNRNPD PE=1 SV=1;>tr|H0Y8G5|H0Y8G5_HUMAN Heterogeneous nuclear ribonucleoprotein D0 (Fragment) OS=Homo sapiens GN=HNRNPD PE=1 SV=5;>tr|H0YA96|H0YA96_HUMAN Heterogeneous nu
197730000	87650000	162210000	57836000	30413000	62901000	86760000	521280000	54328000	45190000	35799000	83262000	0.0437298	0.666175	0.0565162	0.337697	1.47985	0.366968	52	52	52	38.6	38.6	38.6	117.46	0	303.64	7675000000	316	A0A0C4DG89;Q7L014;D6RJA6;H0Y9U3	A0A0C4DG89;Q7L014	Probable ATP-dependent RNA helicase DDX46	DDX46	>tr|A0A0C4DG89|A0A0C4DG89_HUMAN Probable ATP-dependent RNA helicase DDX46 OS=Homo sapiens GN=DDX46 PE=1 SV=1;>sp|Q7L014|DDX46_HUMAN Probable ATP-dependent RNA helicase DDX46 OS=Homo sapiens GN=DDX46 PE=1 SV=2
44839000	37496000	41038000	72427000	72091000	65629000	69635000	56355000	65755000	81431000	54622000	82734000	0.000702222	0.00702508	0.0277273	1.70335	1.55419	1.77338	6	6	6	55.6	55.6	55.6	8.85	0	110.99	5881000000	166	Q8WVC2;P63220;Q9BYK1	Q8WVC2;P63220;Q9BYK1	40S ribosomal protein S21	RPS21	>tr|Q8WVC2|Q8WVC2_HUMAN 40S ribosomal protein S21 OS=Homo sapiens GN=RPS21 PE=1 SV=1;>sp|P63220|RS21_HUMAN 40S ribosomal protein S21 OS=Homo sapiens GN=RPS21 PE=1 SV=1;>tr|Q9BYK1|Q9BYK1_HUMAN 40S ribosomal protein S21 OS=Homo sapiens GN=RPS21 PE=1 SV=1
73758000	44939000	43178000	62923000	60434000	63720000	59232000	53979000	48543000	83634000	154510000	81965000	0.446558	0.997086	0.111209	1.15569	0.999253	1.97751	25	25	25	31.9	31.9	31.9	88.549	0	248.46	5642800000	280	Q13263;M0R0K9;M0R3C0;M0R2I3;M0QZE6	Q13263	Transcription intermediary factor 1-beta	TRIM28	>sp|Q13263|TIF1B_HUMAN Transcription intermediary factor 1-beta OS=Homo sapiens GN=TRIM28 PE=1 SV=5
40098000	74576000	54921000	69995000	74735000	69950000	64231000	18709000	63271000	108700000	53914000	81791000	0.211382	0.687854	0.253332	1.26584	0.862119	1.44111	4	4	4	60.9	60.9	60.9	7.8409	0	35.388	6155500000	110	P62857	P62857	40S ribosomal protein S28	RPS28	>sp|P62857|RS28_HUMAN 40S ribosomal protein S28 OS=Homo sapiens GN=RPS28 PE=1 SV=1
9698300	12401000	12164000	50344000	51386000	53013000	59224000	45103000	52398000	80464000	58355000	81497000	4.17944e-06	0.000609012	0.00122581	4.51629	4.57414	6.43009	13	13	13	32.6	32.6	32.6	41.806	0	128.83	3395100000	177	Q9BRK5;G3V1E2;H0Y3T6	Q9BRK5;G3V1E2;H0Y3T6	45 kDa calcium-binding protein	SDF4	>sp|Q9BRK5|CAB45_HUMAN 45 kDa calcium-binding protein OS=Homo sapiens GN=SDF4 PE=1 SV=1;>tr|G3V1E2|G3V1E2_HUMAN 45 kDa calcium-binding protein OS=Homo sapiens GN=SDF4 PE=1 SV=1;>tr|H0Y3T6|H0Y3T6_HUMAN 45 kDa calcium-binding protein (Fragment) OS=Homo sapie
35394000	22371000	26350000	52395000	53792000	59248000	92522000	72522000	74100000	76997000	76245000	81489000	0.0034758	0.00231118	0.000277108	1.96677	2.84306	2.7906	26	26	26	13.6	13.6	13.6	236.02	0	177.65	4382500000	227	F8VPD4;P27708;H7C3Z5;H7C2E4;H7BZB3	F8VPD4;P27708	CAD protein;Glutamine-dependent carbamoyl-phosphate synthase;Aspartate carbamoyltransferase;Dihydroorotase	CAD	>tr|F8VPD4|F8VPD4_HUMAN CAD protein OS=Homo sapiens GN=CAD PE=1 SV=1;>sp|P27708|PYR1_HUMAN CAD protein OS=Homo sapiens GN=CAD PE=1 SV=3
1225400	678950	1	133910000	135440000	121900000	75494000	49431000	69749000	89517000	54330000	81173000	7.15015e-06	0.00125134	0.00218949	205.451	102.226	118.161	18	18	14	18.7	18.7	14.3	95.043	0	145.23	4878700000	192	Q96P47;E7ESL9;H7C5G0;H7C4U6;C9J975;H0Y873;H7C4F1	Q96P47	Arf-GAP with GTPase, ANK repeat and PH domain-containing protein 3	AGAP3	>sp|Q96P47|AGAP3_HUMAN Arf-GAP with GTPase, ANK repeat and PH domain-containing protein 3 OS=Homo sapiens GN=AGAP3 PE=1 SV=2
91515000	62912000	76205000	77061000	76752000	85821000	89385000	76897000	86516000	88697000	57322000	80913000	0.749792	0.46173	0.926387	1.03903	1.09611	0.983957	5	5	5	33.9	33.9	33.9	6.6478	0	13.012	4876800000	111	P62861;E9PR30	P62861;E9PR30	40S ribosomal protein S30	FAU	>sp|P62861|RS30_HUMAN 40S ribosomal protein S30 OS=Homo sapiens GN=FAU PE=1 SV=1;>tr|E9PR30|E9PR30_HUMAN 40S ribosomal protein S30 OS=Homo sapiens GN=FAU PE=1 SV=1
60188000	107360000	70105000	87476000	80350000	73813000	61103000	68048000	57994000	86283000	79204000	80788000	0.933194	0.314906	0.852736	1.01677	0.787472	1.03628	22	22	22	27.5	27.5	27.5	95.337	0	128.46	5408500000	264	Q12906;K7ER69;K7EKJ9;Q96SI9;K7ERM6;K7ENK6;K7EM82;K7EJ09;K7ELV3;K7EKY0;K7EQR9	Q12906	Interleukin enhancer-binding factor 3	ILF3	>sp|Q12906|ILF3_HUMAN Interleukin enhancer-binding factor 3 OS=Homo sapiens GN=ILF3 PE=1 SV=3
38164000	31930000	38936000	52847000	51837000	55261000	56292000	50200000	46766000	78585000	56784000	80205000	0.00224302	0.0143697	0.0107204	1.46698	1.40565	1.9772	13	13	13	39	39	39	22.487	0	68.777	3610900000	173	Q92522	Q92522	Histone H1x	H1FX	>sp|Q92522|H1X_HUMAN Histone H1x OS=Homo sapiens GN=H1FX PE=1 SV=1
17718000	23788000	22801000	73823000	74919000	68333000	55934000	42044000	53108000	94369000	59551000	80047000	5.17044e-05	0.00336408	0.00531826	3.3756	2.34945	3.63828	24	24	24	29.4	29.4	29.4	95.737	0	142.66	3926900000	218	Q9BUJ2;A0A0A0MRA5;B7Z4B8;M0R3F1;M0QYZ0;M0QZV6;M0R0K8;M0R203;M0QYI8;M0QYM5;M0R247;A0A087X1I2	Q9BUJ2;A0A0A0MRA5;B7Z4B8;M0R3F1;M0QYZ0	Heterogeneous nuclear ribonucleoprotein U-like protein 1	HNRNPUL1	>sp|Q9BUJ2|HNRL1_HUMAN Heterogeneous nuclear ribonucleoprotein U-like protein 1 OS=Homo sapiens GN=HNRNPUL1 PE=1 SV=2;>tr|A0A0A0MRA5|A0A0A0MRA5_HUMAN Heterogeneous nuclear ribonucleoprotein U-like protein 1 OS=Homo sapiens GN=HNRNPUL1 PE=1 SV=1;>tr|B7Z4B8|
912830	993770	200680	113790000	116390000	103360000	59086000	37315000	57362000	81458000	55023000	79217000	1.01134e-05	0.00194152	0.00109467	158.28	72.9675	102.358	33	33	25	33.9	33.9	27.3	135.78	0	323.31	4359000000	284	Q13136;E9PJZ7;H0YEF9;H0YDW2;E9PPF6;H0YD72;O75145;E9PID5;R4GN36;R4GNF1	Q13136;E9PJZ7	Liprin-alpha-1	PPFIA1	>sp|Q13136|LIPA1_HUMAN Liprin-alpha-1 OS=Homo sapiens GN=PPFIA1 PE=1 SV=1;>tr|E9PJZ7|E9PJZ7_HUMAN Liprin-alpha-1 OS=Homo sapiens GN=PPFIA1 PE=1 SV=1
24899000	27299000	24553000	56913000	59153000	57370000	61122000	44297000	50630000	79277000	58507000	78800000	8.11375e-06	0.0060622	0.00250347	2.25972	2.03319	2.8219	14	14	14	29.6	29.6	29.6	50.227	0	70.345	3699900000	166	Q9Y265;E7ETR0;H7C4G5;J3QLR1;H7C4I3	Q9Y265;E7ETR0	RuvB-like 1	RUVBL1	>sp|Q9Y265|RUVB1_HUMAN RuvB-like 1 OS=Homo sapiens GN=RUVBL1 PE=1 SV=1;>tr|E7ETR0|E7ETR0_HUMAN RuvB-like 1 OS=Homo sapiens GN=RUVBL1 PE=1 SV=1
52253000	42950000	48453000	126730000	139270000	123440000	114970000	78232000	115490000	102970000	98426000	77148000	0.000120624	0.0120894	0.00588634	2.71092	2.14883	1.93897	11	11	11	14.2	14.2	14.2	78.365	0	62.935	6738300000	152	Q14444;A0A087X082;G3V153;E9PLA9	Q14444;A0A087X082;G3V153;E9PLA9	Caprin-1	CAPRIN1	>sp|Q14444|CAPR1_HUMAN Caprin-1 OS=Homo sapiens GN=CAPRIN1 PE=1 SV=2;>tr|A0A087X082|A0A087X082_HUMAN Caprin-1 OS=Homo sapiens GN=CAPRIN1 PE=1 SV=1;>tr|G3V153|G3V153_HUMAN Caprin-1 OS=Homo sapiens GN=CAPRIN1 PE=1 SV=1;>tr|E9PLA9|E9PLA9_HUMAN Caprin-1 (Fragm
47789000	30165000	33168000	71838000	81042000	67489000	83025000	51087000	70056000	86059000	104840000	74244000	0.00571883	0.0448221	0.00794235	1.98313	1.83733	2.38605	14	14	14	44.2	44.2	44.2	35.076	0	133.24	4816300000	190	P63244;D6RHH4;J3KPE3;D6RAC2;H0YAF8;H0Y8W2;D6REE5;D6RBD0;D6RFX4;D6R9Z1;H0YAM7;D6R9L0;D6RAU2;E9PD14;D6RFZ9;D6RGK8;D6RF23;D6R909;H0Y8R5;H0Y9P0;D6RHJ5;D6RDI0	P63244;D6RHH4;J3KPE3;D6RAC2;H0YAF8;H0Y8W2;D6REE5;D6RBD0;D6RFX4;D6R9Z1;H0YAM7;D6R9L0;D6RAU2;E9PD14;D6RFZ9	Guanine nucleotide-binding protein subunit beta-2-like 1;Guanine nucleotide-binding protein subunit beta-2-like 1, N-terminally processed	GNB2L1	>sp|P63244|GBLP_HUMAN Guanine nucleotide-binding protein subunit beta-2-like 1 OS=Homo sapiens GN=GNB2L1 PE=1 SV=3;>tr|D6RHH4|D6RHH4_HUMAN Guanine nucleotide-binding protein subunit beta-2-like 1 OS=Homo sapiens GN=GNB2L1 PE=1 SV=1;>tr|J3KPE3|J3KPE3_HUMAN
57822000	125230000	84842000	66094000	55214000	56779000	46207000	61020000	42105000	76629000	57391000	67678000	0.206545	0.124919	0.339418	0.664767	0.557429	0.752902	10	10	9	43.9	43.9	39	24.544	0	63.056	4153100000	196	M0R0P1;M0QXL5;M0R2Q4;P22087;M0R299;M0R2U2;M0R1H0;M0R2B0	M0R0P1;M0QXL5;M0R2Q4;P22087;M0R299;M0R2U2;M0R1H0;M0R2B0	rRNA 2-O-methyltransferase fibrillarin	FBL	>tr|M0R0P1|M0R0P1_HUMAN rRNA 2-O-methyltransferase fibrillarin (Fragment) OS=Homo sapiens GN=FBL PE=1 SV=1;>tr|M0QXL5|M0QXL5_HUMAN rRNA 2-O-methyltransferase fibrillarin (Fragment) OS=Homo sapiens GN=FBL PE=1 SV=1;>tr|M0R2Q4|M0R2Q4_HUMAN rRNA 2-O-methyl
60551000	90744000	64851000	77203000	80879000	74784000	70774000	63010000	66302000	71595000	50999000	67398000	0.592482	0.610207	0.484596	1.07736	0.925698	0.878998	10	10	10	31.8	31.8	31.8	30.302	0	102.82	4372500000	221	D6R9P3;D6RD18;D6RBZ0;A0A087WZV1;Q99729	D6R9P3;D6RD18;D6RBZ0;A0A087WZV1;Q99729	Heterogeneous nuclear ribonucleoprotein A/B	HNRNPAB	>tr|D6R9P3|D6R9P3_HUMAN Heterogeneous nuclear ribonucleoprotein A/B OS=Homo sapiens GN=HNRNPAB PE=1 SV=1;>tr|D6RD18|D6RD18_HUMAN Heterogeneous nuclear ribonucleoprotein A/B OS=Homo sapiens GN=HNRNPAB PE=1 SV=1;>tr|D6RBZ0|D6RBZ0_HUMAN Heterogeneous nuclear
60592000	88843000	71616000	98838000	105470000	89638000	94741000	81459000	88648000	72761000	53190000	66802000	0.0612819	0.182874	0.401347	1.32977	1.19813	0.871984	21	21	1	35.2	35.2	1.6	69.602	0	170.13	5438600000	287	O60506;F6UXX1	O60506	Heterogeneous nuclear ribonucleoprotein Q	SYNCRIP	>sp|O60506|HNRPQ_HUMAN Heterogeneous nuclear ribonucleoprotein Q OS=Homo sapiens GN=SYNCRIP PE=1 SV=2
20082000	21126000	18845000	35670000	40676000	41129000	70497000	53171000	58494000	83419000	49353000	66686000	0.000512636	0.00140308	0.00920934	1.95619	3.03335	3.32137	14	6	4	31.2	16.8	12.1	49.857	0	71.919	4006100000	143	Q9BUF5;K7ESM5;K7ESQ3;K7EQT3;K7EJ64;K7ERA8;K7EJZ4;K7EL29;K7EN98;K7EPE5;K7ES63	Q9BUF5;K7ESM5	Tubulin beta-6 chain	TUBB6	>sp|Q9BUF5|TBB6_HUMAN Tubulin beta-6 chain OS=Homo sapiens GN=TUBB6 PE=1 SV=1;>tr|K7ESM5|K7ESM5_HUMAN Tubulin beta-6 chain (Fragment) OS=Homo sapiens GN=TUBB6 PE=1 SV=1
51811000	95826000	59236000	93802000	82589000	77589000	76224000	57907000	76451000	72428000	76305000	66177000	0.337513	0.93797	0.856764	1.22771	1.01793	1.03885	12	11	6	30.5	28.2	15.4	47.087	0	105.32	4822100000	193	E9PCY7;G8JLB6;P31943;D6RIT2;D6RAM1;D6R9T0;D6RFM3;D6RIU0;D6RDU3;D6RJ04;D6RIH9;D6RBM0;E7EQJ0;E5RGV0;D6RDL0;E7EN40;D6RF17;H0YAQ2;H0YBG7;H0YBD7;H0YB39;D6R9D3;E5RGH4;E5RJ94;H0YBK1	E9PCY7;G8JLB6;P31943;D6RIT2;D6RAM1;D6R9T0;D6RFM3;D6RIU0;D6RDU3;D6RJ04;D6RIH9;D6RBM0;E7EQJ0;E5RGV0	Heterogeneous nuclear ribonucleoprotein H;Heterogeneous nuclear ribonucleoprotein H, N-terminally processed	HNRNPH1	>tr|E9PCY7|E9PCY7_HUMAN Heterogeneous nuclear ribonucleoprotein H OS=Homo sapiens GN=HNRNPH1 PE=1 SV=1;>tr|G8JLB6|G8JLB6_HUMAN Heterogeneous nuclear ribonucleoprotein H OS=Homo sapiens GN=HNRNPH1 PE=1 SV=1;>sp|P31943|HNRH1_HUMAN Heterogeneous nuclear ribon
1	1	1	45864000	45777000	48379000	64712000	42520000	50132000	69192000	34188000	65998000	6.68527e-07	0.0012888	0.00721667	4.66733e+07	5.24547e+07	5.64593e+07	13	6	5	28.1	18.2	16.7	49.399	0	149.03	3048800000	111	Q5JS98;P40426;U3KQA2;H0Y5D0;H3BLX0;H0YL59	Q5JS98;P40426;U3KQA2;H0Y5D0	Pre-B-cell leukemia transcription factor 3	PBX3	>tr|Q5JS98|Q5JS98_HUMAN Pre-B-cell leukemia transcription factor 3 OS=Homo sapiens GN=PBX3 PE=1 SV=1;>sp|P40426|PBX3_HUMAN Pre-B-cell leukemia transcription factor 3 OS=Homo sapiens GN=PBX3 PE=1 SV=1;>tr|U3KQA2|U3KQA2_HUMAN Pre-B-cell leukemia transcriptio
116890000	136240000	129760000	87387000	86334000	93347000	98902000	80182000	81994000	64896000	137580000	64081000	0.00317292	0.00788024	0.196102	0.697506	0.681862	0.696171	20	20	20	32	32	32	64.283	0	213.82	6499600000	309	B1AHC9;P12956	B1AHC9;P12956	X-ray repair cross-complementing protein 6	XRCC6	>tr|B1AHC9|B1AHC9_HUMAN X-ray repair cross-complementing protein 6 OS=Homo sapiens GN=XRCC6 PE=1 SV=1;>sp|P12956|XRCC6_HUMAN X-ray repair cross-complementing protein 6 OS=Homo sapiens GN=XRCC6 PE=1 SV=2
167220000	93619000	143620000	47832000	29722000	56950000	85554000	485120000	54343000	39793000	24537000	63949000	0.0176746	0.628129	0.0199341	0.332553	1.54532	0.317162	12	12	12	27.2	27.2	27.2	48.023	0	279	7163400000	172	G3XAC6;Q14498;H0Y4X3;Q5QP22;Q5QP23;F8WF24;F2Z2Z5;A0A087X122;H0Y6I9;A8MYG5;G3V5Z6;H0YJJ3;G3XAP0;Q86U06	G3XAC6;Q14498;H0Y4X3	RNA-binding protein 39	RBM39	>tr|G3XAC6|G3XAC6_HUMAN RNA-binding protein 39 OS=Homo sapiens GN=RBM39 PE=1 SV=1;>sp|Q14498|RBM39_HUMAN RNA-binding protein 39 OS=Homo sapiens GN=RBM39 PE=1 SV=2;>tr|H0Y4X3|H0Y4X3_HUMAN RNA-binding protein 39 (Fragment) OS=Homo sapiens GN=RBM39 PE=1 SV=5
32490000	26421000	28480000	53376000	58972000	53298000	55757000	58530000	54039000	69713000	53822000	63798000	0.000546042	0.00025879	0.00257301	1.89546	1.92613	2.14362	8	8	3	28.6	28.6	9.8	13.228	0	28.679	3502300000	116	H0Y5B4;H7BZ11;J3KQN4;P83881;R4GN19;H7BY91;H0Y3V9	H0Y5B4;H7BZ11;J3KQN4;P83881;R4GN19	60S ribosomal protein L36a	RPL36A;RPL36A-HNRNPH2	>tr|H0Y5B4|H0Y5B4_HUMAN 60S ribosomal protein L36a OS=Homo sapiens GN=RPL36A PE=3 SV=2;>tr|H7BZ11|H7BZ11_HUMAN Protein RPL36A-HNRNPH2 OS=Homo sapiens GN=RPL36A-HNRNPH2 PE=3 SV=2;>tr|J3KQN4|J3KQN4_HUMAN 60S ribosomal protein L36a OS=Homo sapiens GN=RPL36A P
60978000	49477000	50039000	64200000	55833000	60849000	52454000	45705000	59670000	61541000	51256000	62398000	0.202545	0.87956	0.397678	1.12703	0.983395	1.0916	6	6	6	33.1	33.1	33.1	15.423	0	28.233	4521500000	189	P62847;E7ETK0;A0A087WUS0	P62847;E7ETK0;A0A087WUS0	40S ribosomal protein S24	RPS24	>sp|P62847|RS24_HUMAN 40S ribosomal protein S24 OS=Homo sapiens GN=RPS24 PE=1 SV=1;>tr|E7ETK0|E7ETK0_HUMAN 40S ribosomal protein S24 OS=Homo sapiens GN=RPS24 PE=1 SV=1;>tr|A0A087WUS0|A0A087WUS0_HUMAN 40S ribosomal protein S24 OS=Homo sapiens GN=RPS24 PE=1
18833000	10270000	22514000	12788000	19692000	13301000	19601000	10623000	11744000	5342900	60557000	62151000	0.671113	0.522692	0.251544	0.886936	0.813065	2.48079	23	23	23	28.4	28.4	28.4	104.85	0	151.32	1813100000	98	O43707;F5GXS2;H7C144;K7EJH8;H9KV75;P12814;K7EP19;H0YJ11;H0YJW3;H7C5W8;F6THM6;M0QZQ3;C9JY79;P35609;Q9H254	O43707;F5GXS2;H7C144	Alpha-actinin-4	ACTN4	>sp|O43707|ACTN4_HUMAN Alpha-actinin-4 OS=Homo sapiens GN=ACTN4 PE=1 SV=2;>tr|F5GXS2|F5GXS2_HUMAN Alpha-actinin-4 OS=Homo sapiens GN=ACTN4 PE=1 SV=2;>tr|H7C144|H7C144_HUMAN Alpha-actinin-4 (Fragment) OS=Homo sapiens GN=ACTN4 PE=1 SV=1
67860000	40494000	51997000	55858000	61159000	65841000	73904000	62721000	62288000	53678000	193830000	61907000	0.424336	0.217774	0.341733	1.14036	1.24048	1.92961	17	17	17	30.9	30.9	30.9	50.118	0	117.67	5468200000	201	P26641	P26641	Elongation factor 1-gamma	EEF1G	>sp|P26641|EF1G_HUMAN Elongation factor 1-gamma OS=Homo sapiens GN=EEF1G PE=1 SV=3
18368000	22877000	20236000	44544000	47920000	47638000	60407000	50888000	47467000	66012000	43632000	61372000	0.000102638	0.00136518	0.00626233	2.27879	2.58229	2.78161	10	10	10	37.4	37.4	37.4	28.994	0	72.879	3023800000	156	P50402;Q5HY57	P50402;Q5HY57	Emerin	EMD	>sp|P50402|EMD_HUMAN Emerin OS=Homo sapiens GN=EMD PE=1 SV=1;>tr|Q5HY57|Q5HY57_HUMAN Emerin OS=Homo sapiens GN=EMD PE=1 SV=1
69331000	60854000	90632000	55625000	48591000	50023000	60158000	176340000	58943000	43071000	48478000	59666000	0.0715967	0.567037	0.0835448	0.698492	1.33794	0.684798	5	5	5	22.1	22.1	22.1	27.872	0	27.513	4527300000	75	Q01081;Q8WU68	Q01081	Splicing factor U2AF 35 kDa subunit	U2AF1	>sp|Q01081|U2AF1_HUMAN Splicing factor U2AF 35 kDa subunit OS=Homo sapiens GN=U2AF1 PE=1 SV=3
18291000	11612000	15054000	21204000	20531000	22899000	31528000	26307000	28812000	59333000	39846000	58523000	0.0330641	0.00474989	0.00483137	1.43768	1.92733	3.50784	20	20	20	20	20	20	116.07	0	122.38	2073700000	121	V9GYM8;Q92974;Q5VY93;V9GYF5;V9GYG5;V9GZ14;V9GYF0;V9GZ58;REV__J3KQ37;REV__P0DJD0;REV__P0DJD1;REV__F8VYC4;REV__A6NKT7;REV__J3KNE0;REV__Q99666;REV__O14715	V9GYM8;Q92974	Rho guanine nucleotide exchange factor 2	ARHGEF2	>tr|V9GYM8|V9GYM8_HUMAN Rho guanine nucleotide exchange factor 2 OS=Homo sapiens GN=ARHGEF2 PE=1 SV=1;>sp|Q92974|ARHG2_HUMAN Rho guanine nucleotide exchange factor 2 OS=Homo sapiens GN=ARHGEF2 PE=1 SV=4
214980000	167490000	165970000	53650000	55437000	55738000	70707000	62840000	61892000	56234000	43069000	57829000	0.00136162	0.00196644	0.00146839	0.300534	0.356354	0.286507	28	27	27	45.4	44.3	44.3	72.332	0	223.42	4351900000	325	P11021	P11021	78 kDa glucose-regulated protein	HSPA5	>sp|P11021|GRP78_HUMAN 78 kDa glucose-regulated protein OS=Homo sapiens GN=HSPA5 PE=1 SV=2
4335000	2337100	4019600	61506000	62177000	57281000	67463000	46663000	59779000	61518000	36173000	56740000	4.29417e-06	0.000875887	0.00356147	16.9257	16.2654	14.444	22	22	22	12.1	12.1	12.1	218.68	0	123.42	3095200000	234	Q9UPY3;H0YJZ6	Q9UPY3	Endoribonuclease Dicer	DICER1	>sp|Q9UPY3|DICER_HUMAN Endoribonuclease Dicer OS=Homo sapiens GN=DICER1 PE=1 SV=3
117830000	67557000	129040000	38462000	24311000	47414000	53091000	320160000	44274000	36867000	16006000	56732000	0.0274573	0.729037	0.0374134	0.350437	1.32789	0.348586	12	12	12	41.9	41.9	41.9	25.617	0	201.88	4771300000	175	F8WCT1;F5GYV5;A0A0C4DG62;Q66PJ3;H7BZV4;A0A0C4DH18;F5H7X4;F8WEP2	F8WCT1;F5GYV5;A0A0C4DG62;Q66PJ3;H7BZV4;A0A0C4DH18;F5H7X4	ADP-ribosylation factor-like protein 6-interacting protein 4	ARL6IP4	>tr|F8WCT1|F8WCT1_HUMAN ADP-ribosylation factor-like protein 6-interacting protein 4 OS=Homo sapiens GN=ARL6IP4 PE=1 SV=1;>tr|F5GYV5|F5GYV5_HUMAN ADP-ribosylation factor-like protein 6-interacting protein 4 (Fragment) OS=Homo sapiens GN=ARL6IP4 PE=1 SV=1;>
111910000	33660000	57850000	39358000	39090000	47281000	60307000	49057000	49259000	48454000	47811000	55785000	0.328424	0.558532	0.502671	0.618076	0.779781	0.747468	17	17	17	27.1	27.1	27.1	61.054	0	125	3466300000	199	P10809;E7ESH4;E7EXB4;C9JL25;C9JL19;C9JCQ4	P10809	60 kDa heat shock protein, mitochondrial	HSPD1	>sp|P10809|CH60_HUMAN 60 kDa heat shock protein, mitochondrial OS=Homo sapiens GN=HSPD1 PE=1 SV=2
50623000	60117000	55162000	49988000	47129000	47714000	49861000	45275000	44683000	52601000	69129000	54802000	0.0711008	0.0528142	0.578161	0.872991	0.842781	1.06407	19	18	18	29.7	28	28	70.839	0	72.196	3496200000	164	A0A0D9SFB3;A0A0D9SG12;A0A0D9SF53;O00571;O15523;B4DLA0;C9J8G5;C9J081;A0A087WVZ1;A0A087WX09;D6RCM4;Q9NQI0	A0A0D9SFB3;A0A0D9SG12;A0A0D9SF53;O00571;O15523	ATP-dependent RNA helicase DDX3X;ATP-dependent RNA helicase DDX3Y	DDX3X;DDX3Y	>tr|A0A0D9SFB3|A0A0D9SFB3_HUMAN ATP-dependent RNA helicase DDX3X OS=Homo sapiens GN=DDX3X PE=1 SV=1;>tr|A0A0D9SG12|A0A0D9SG12_HUMAN ATP-dependent RNA helicase DDX3X OS=Homo sapiens GN=DDX3X PE=1 SV=1;>tr|A0A0D9SF53|A0A0D9SF53_HUMAN ATP-dependent RNA helica
27001000	44210000	41235000	48406000	43315000	48213000	56450000	58876000	57420000	52743000	47536000	54719000	0.175043	0.0199107	0.06843	1.24446	1.53626	1.37842	16	16	16	22.3	22.3	22.3	84.427	0	196.36	3291800000	195	Q14684	Q14684	Ribosomal RNA processing protein 1 homolog B	RRP1B	>sp|Q14684|RRP1B_HUMAN Ribosomal RNA processing protein 1 homolog B OS=Homo sapiens GN=RRP1B PE=1 SV=3
69885000	26990000	78210000	33374000	16508000	44058000	56326000	450130000	37549000	24751000	11957000	54591000	0.202839	0.415256	0.24055	0.536539	3.10709	0.521455	7	7	7	50.4	50.4	50.4	14.395	0	86.73	5642400000	123	P53999;D6RC37;D6R970	P53999	Activated RNA polymerase II transcriptional coactivator p15	SUB1	>sp|P53999|TCP4_HUMAN Activated RNA polymerase II transcriptional coactivator p15 OS=Homo sapiens GN=SUB1 PE=1 SV=3
39109000	23331000	29635000	32101000	36928000	33143000	56693000	33624000	42588000	53038000	36795000	54155000	0.522988	0.16946	0.075302	1.10966	1.44344	1.56381	11	11	11	25.7	25.7	25.7	56.559	0	92.468	2678100000	162	P06576;H0YH81;F8W079;F8W0P7	P06576;H0YH81	ATP synthase subunit beta, mitochondrial;ATP synthase subunit beta	ATP5B	>sp|P06576|ATPB_HUMAN ATP synthase subunit beta, mitochondrial OS=Homo sapiens GN=ATP5B PE=1 SV=3;>tr|H0YH81|H0YH81_HUMAN ATP synthase subunit beta (Fragment) OS=Homo sapiens GN=ATP5B PE=1 SV=1
4686700	591690	1406600	41391000	46778000	42473000	58159000	55141000	52981000	69242000	38553000	54069000	3.6968e-05	1.08393e-05	0.00444687	19.5426	24.8738	24.2131	11	11	11	51.8	51.8	51.8	26.21	0	74.834	2752900000	175	Q9HB71;B2ZWH1	Q9HB71	Calcyclin-binding protein	CACYBP	>sp|Q9HB71|CYBP_HUMAN Calcyclin-binding protein OS=Homo sapiens GN=CACYBP PE=1 SV=2
66347000	82974000	73604000	69997000	64836000	64996000	75072000	64611000	67495000	52024000	101750000	53369000	0.205829	0.41186	0.773059	0.896396	0.929362	0.929205	25	25	25	28.6	28.6	28.6	82.704	0	247.01	4879100000	272	P13010;C9JZ81;H7C0H9	P13010	X-ray repair cross-complementing protein 5	XRCC5	>sp|P13010|XRCC5_HUMAN X-ray repair cross-complementing protein 5 OS=Homo sapiens GN=XRCC5 PE=1 SV=3
521730000	222790000	542890000	66372000	66947000	84043000	92979000	70922000	74305000	83369000	35544000	52890000	0.0261579	0.0278774	0.023469	0.168837	0.185027	0.133449	2	2	2	4.9	4.9	4.9	42.315	0.0086768	1.4452	6285700000	20	Q9Y570	Q9Y570	Protein phosphatase methylesterase 1	PPME1	>sp|Q9Y570|PPME1_HUMAN Protein phosphatase methylesterase 1 OS=Homo sapiens GN=PPME1 PE=1 SV=3
22021000	24600000	26973000	41983000	47637000	51824000	35981000	30804000	43276000	55341000	49491000	52189000	0.00208927	0.0353598	0.000231247	1.92195	1.49552	2.13361	4	4	4	35.1	35.1	35.1	11.078	0	6.6498	2813900000	71	P61927;D6RG19;D6R9X9	P61927;D6RG19;D6R9X9	60S ribosomal protein L37;Ribosomal protein L37	RPL37	>sp|P61927|RL37_HUMAN 60S ribosomal protein L37 OS=Homo sapiens GN=RPL37 PE=1 SV=2;>tr|D6RG19|D6RG19_HUMAN Ribosomal protein L37 OS=Homo sapiens GN=RPL37 PE=1 SV=1;>tr|D6R9X9|D6R9X9_HUMAN Ribosomal protein L37 OS=Homo sapiens GN=RPL37 PE=1 SV=1
41518000	34645000	54669000	50097000	53043000	61014000	50280000	40228000	48039000	73832000	40703000	51790000	0.173636	0.717356	0.356888	1.25469	1.05897	1.27129	3	3	3	44.6	44.6	44.6	6.6767	0	69.135	3272100000	74	P62273;A0A087WTT6	P62273	40S ribosomal protein S29	RPS29	>sp|P62273|RS29_HUMAN 40S ribosomal protein S29 OS=Homo sapiens GN=RPS29 PE=1 SV=2
31041000	44359000	44307000	54821000	46393000	51140000	49306000	46681000	50709000	48795000	32639000	51717000	0.0978089	0.121274	0.577693	1.27272	1.22546	1.11231	5	5	5	26.9	26.9	26.9	27.557	0	172.42	2886800000	109	E9PB61;Q86V81	E9PB61;Q86V81	THO complex subunit 4	ALYREF	>tr|E9PB61|E9PB61_HUMAN THO complex subunit 4 OS=Homo sapiens GN=ALYREF PE=1 SV=1;>sp|Q86V81|THOC4_HUMAN THO complex subunit 4 OS=Homo sapiens GN=ALYREF PE=1 SV=3
51808000	107330000	59622000	71443000	59334000	63072000	74760000	60868000	57463000	49500000	74166000	50665000	0.663709	0.661744	0.481882	0.886126	0.882661	0.796905	19	19	19	36.5	36.5	36.5	50.976	0	136.29	4663900000	251	P61978;Q5T6W2;S4R457;S4R359	P61978;Q5T6W2	Heterogeneous nuclear ribonucleoprotein K	HNRNPK	>sp|P61978|HNRPK_HUMAN Heterogeneous nuclear ribonucleoprotein K OS=Homo sapiens GN=HNRNPK PE=1 SV=1;>tr|Q5T6W2|Q5T6W2_HUMAN Heterogeneous nuclear ribonucleoprotein K (Fragment) OS=Homo sapiens GN=HNRNPK PE=1 SV=1
1	1	1	343980000	373140000	312070000	223930000	135680000	178520000	60402000	33798000	49044000	4.11697e-05	0.00214565	0.00345152	3.43063e+08	1.79377e+08	47748000	40	40	0	38.6	38.6	0	149.98	0	323.31	11161000000	476	H0Y4E8;Q9Y2K2;H7C3X8	H0Y4E8;Q9Y2K2	Serine/threonine-protein kinase SIK3	SIK3	>tr|H0Y4E8|H0Y4E8_HUMAN Serine/threonine-protein kinase SIK3 (Fragment) OS=Homo sapiens GN=SIK3 PE=1 SV=1;>sp|Q9Y2K2|SIK3_HUMAN Serine/threonine-protein kinase SIK3 OS=Homo sapiens GN=SIK3 PE=1 SV=3
37298000	54766000	44166000	52859000	55423000	55155000	46081000	44267000	50728000	52482000	38874000	49041000	0.152771	0.78102	0.841701	1.19971	1.03557	1.03059	12	12	12	32.5	32.5	32.5	30.84	0	83.312	3280900000	183	Q13151	Q13151	Heterogeneous nuclear ribonucleoprotein A0	HNRNPA0	>sp|Q13151|ROA0_HUMAN Heterogeneous nuclear ribonucleoprotein A0 OS=Homo sapiens GN=HNRNPA0 PE=1 SV=1
42168000	34169000	40958000	49346000	53066000	59630000	63048000	39125000	43114000	70201000	45685000	47649000	0.0187552	0.298044	0.135087	1.38149	1.23865	1.39422	9	9	9	16.9	16.9	16.9	40.094	0	26.444	3262800000	130	Q00325;F8VVM2;F8VZL5;F8VWR4;F8VWQ0	Q00325;F8VVM2	Phosphate carrier protein, mitochondrial	SLC25A3	>sp|Q00325|MPCP_HUMAN Phosphate carrier protein, mitochondrial OS=Homo sapiens GN=SLC25A3 PE=1 SV=2;>tr|F8VVM2|F8VVM2_HUMAN Phosphate carrier protein, mitochondrial OS=Homo sapiens GN=SLC25A3 PE=1 SV=1
197740000	108230000	160720000	42017000	18631000	49027000	37722000	380060000	45916000	30972000	12923000	46617000	0.0124446	0.993536	0.0106459	0.235006	0.993589	0.193945	17	17	17	38.1	38.1	38.1	33.216	0	89.548	5114700000	122	Q9NWB6;X6R9F1	Q9NWB6	Arginine and glutamate-rich protein 1	ARGLU1	>sp|Q9NWB6|ARGL1_HUMAN Arginine and glutamate-rich protein 1 OS=Homo sapiens GN=ARGLU1 PE=1 SV=1
48659000	32964000	30038000	42421000	40807000	37810000	43920000	26950000	45812000	42433000	42255000	46395000	0.626408	0.850562	0.336816	1.08398	1.04497	1.17394	8	8	8	20.2	20.2	20.2	34.93	0	85.275	2689700000	113	Q96AG4	Q96AG4	Leucine-rich repeat-containing protein 59	LRRC59	>sp|Q96AG4|LRC59_HUMAN Leucine-rich repeat-containing protein 59 OS=Homo sapiens GN=LRRC59 PE=1 SV=1
192400000	174790000	173240000	55728000	55197000	53059000	141570000	102850000	116680000	47264000	34083000	45489000	3.51523e-05	0.00974643	4.89529e-05	0.303432	0.668172	0.234695	17	17	17	45.5	45.5	45.5	28.415	0	76.524	5081100000	216	P09661;H0YMA0;H0YLR3;H0YKK0	P09661;H0YMA0;H0YLR3	U2 small nuclear ribonucleoprotein A	SNRPA1	>sp|P09661|RU2A_HUMAN U2 small nuclear ribonucleoprotein A OS=Homo sapiens GN=SNRPA1 PE=1 SV=2;>tr|H0YMA0|H0YMA0_HUMAN U2 small nuclear ribonucleoprotein A (Fragment) OS=Homo sapiens GN=SNRPA1 PE=1 SV=1;>tr|H0YLR3|H0YLR3_HUMAN U2 small nuclear ribonucleo
36538000	11981000	26278000	57451000	64519000	59147000	64642000	53529000	49381000	46812000	75616000	44803000	0.00885226	0.021629	0.0655197	2.42145	2.24009	2.2358	16	16	14	48.2	48.2	45.1	29.174	0	77.093	3837800000	160	P62258;B4DJF2;I3L3T1;K7EIT4;K7EM20;I3L0W5	P62258;B4DJF2;I3L3T1	14-3-3 protein epsilon	YWHAE	>sp|P62258|1433E_HUMAN 14-3-3 protein epsilon OS=Homo sapiens GN=YWHAE PE=1 SV=1;>tr|B4DJF2|B4DJF2_HUMAN 14-3-3 protein epsilon OS=Homo sapiens GN=YWHAE PE=1 SV=1;>tr|I3L3T1|I3L3T1_HUMAN 14-3-3 protein epsilon OS=Homo sapiens GN=YWHAE PE=1 SV=1
8863600	7925600	11388000	43348000	47419000	38659000	31948000	24722000	37721000	43939000	29507000	44562000	0.000247433	0.00480442	0.00398233	4.59329	3.34991	4.18807	15	13	9	31.8	28.6	21.8	60.873	0	106.16	2130500000	114	Q9BYJ9;Q5JXC6	Q9BYJ9	YTH domain-containing family protein 1	YTHDF1	>sp|Q9BYJ9|YTHD1_HUMAN YTH domain-containing family protein 1 OS=Homo sapiens GN=YTHDF1 PE=1 SV=1
75071000	419840000	167900000	84532000	43893000	55537000	51621000	107340000	47901000	37876000	42659000	44501000	0.198604	0.220523	0.156824	0.277548	0.312098	0.188645	14	14	14	42	42	42	28.916	0	82.44	4820600000	221	G3V4W0;B4DY08;B2R5W2;G3V4C1;G3V2Q1;P07910;G3V576;G3V555;G3V575;G3V5X6;G3V3K6;G3V251;B4DSU6;A0A0G2JPF8;A0A0G2JNQ3;P0DMR1;O60812;B7ZW38;B2RXH8;G3V4M8;G3V2H6;G3V5V7;G3V2D6;E5RG71;B3KT61;Q86SE5	G3V4W0;B4DY08;B2R5W2;G3V4C1;G3V2Q1;P07910;G3V576;G3V555;G3V575;G3V5X6;G3V3K6;G3V251;B4DSU6;A0A0G2JPF8;A0A0G2JNQ3;P0DMR1;O60812;B7ZW38;B2RXH8;G3V4M8	Heterogeneous nuclear ribonucleoproteins C1/C2;Heterogeneous nuclear ribonucleoprotein C-like 4;Heterogeneous nuclear ribonucleoprotein C-like 1;Heterogeneous nuclear ribonucleoprotein C-like 3;Heterogeneous nuclear ribonucleoprotein C-like 2	HNRNPC;HNRNPCL4;HNRNPCL1;HNRNPCL3;HNRNPCL2	>tr|G3V4W0|G3V4W0_HUMAN Heterogeneous nuclear ribonucleoproteins C1/C2 (Fragment) OS=Homo sapiens GN=HNRNPC PE=1 SV=1;>tr|B4DY08|B4DY08_HUMAN Heterogeneous nuclear ribonucleoproteins C1/C2 OS=Homo sapiens GN=HNRNPC PE=1 SV=1;>tr|B2R5W2|B2R5W2_HUMAN Heterog
67397000	85006000	85080000	41133000	35484000	34694000	31059000	56300000	29888000	37051000	31224000	44306000	0.00249786	0.0184291	0.00399653	0.468711	0.493707	0.474059	30	30	4	20.4	20.4	4.2	152.1	0	117.27	2734100000	224	Q13428;J3KQ96;H0YA99;H0YAB7	Q13428;J3KQ96	Treacle protein	TCOF1	>sp|Q13428|TCOF_HUMAN Treacle protein OS=Homo sapiens GN=TCOF1 PE=1 SV=3;>tr|J3KQ96|J3KQ96_HUMAN Treacle protein (Fragment) OS=Homo sapiens GN=TCOF1 PE=1 SV=1
2868700	2910200	2753500	46312000	48070000	46739000	39491000	43398000	38882000	49940000	32396000	43721000	1.25331e-07	1.17579e-05	0.00158613	16.5394	14.2716	14.7739	16	16	16	21.8	21.8	21.8	71.648	0	116.7	2651100000	206	Q9ULX6;V9GZ50;M0R1Y5;M0R010;M0QYT7	Q9ULX6;V9GZ50	A-kinase anchor protein 8-like	AKAP8L	>sp|Q9ULX6|AKP8L_HUMAN A-kinase anchor protein 8-like OS=Homo sapiens GN=AKAP8L PE=1 SV=3;>tr|V9GZ50|V9GZ50_HUMAN A kinase (PRKA) anchor protein 8-like, isoform CRA_c OS=Homo sapiens GN=AKAP8L PE=1 SV=1
66902000	57259000	70847000	37215000	39664000	36690000	47602000	36846000	38812000	44945000	63440000	43696000	0.00279414	0.0101543	0.13104	0.582381	0.632077	0.779871	34	34	34	26.9	26.9	26.9	170.59	0	171.29	3142500000	206	P07814;V9GYZ6;V9GZ76	P07814;V9GYZ6	Bifunctional glutamate/proline--tRNA ligase;Glutamate--tRNA ligase;Proline--tRNA ligase	EPRS	>sp|P07814|SYEP_HUMAN Bifunctional glutamate/proline--tRNA ligase OS=Homo sapiens GN=EPRS PE=1 SV=5;>tr|V9GYZ6|V9GYZ6_HUMAN Bifunctional glutamate/proline--tRNA ligase (Fragment) OS=Homo sapiens GN=EPRS PE=1 SV=1
34304000	20012000	19585000	44369000	41743000	41051000	53432000	39541000	38347000	46349000	77989000	43649000	0.0228992	0.0489755	0.0597257	1.72072	1.77697	2.27314	16	16	13	37.2	37.2	31	46.153	0	114.46	3153100000	132	P60842;J3KT12;J3QS69;J3KSZ0;J3KTB5;J3QL43;E7EQG2;Q14240;J3QLN6;J3KS25;J3QR64;J3QKZ9;J3KTN0;J3QL52;J3KSN7;J3KT04;J3KS93;E7EMV8;J3QQP0;E9PBH4;F8WE11	P60842;J3KT12;J3QS69;J3KSZ0;J3KTB5;J3QL43;E7EQG2;Q14240	Eukaryotic initiation factor 4A-I;Eukaryotic initiation factor 4A-II;Eukaryotic initiation factor 4A-II, N-terminally processed	EIF4A1;EIF4A2	>sp|P60842|IF4A1_HUMAN Eukaryotic initiation factor 4A-I OS=Homo sapiens GN=EIF4A1 PE=1 SV=1;>tr|J3KT12|J3KT12_HUMAN Eukaryotic initiation factor 4A-I OS=Homo sapiens GN=EIF4A1 PE=1 SV=1;>tr|J3QS69|J3QS69_HUMAN Eukaryotic initiation factor 4A-I (Fragment)
17423000	24374000	18549000	29500000	29819000	32275000	33748000	27589000	25957000	39584000	37039000	43042000	0.0109992	0.0486452	0.00203351	1.51781	1.44656	1.98298	17	17	17	20.9	20.9	20.9	93.487	0	101.83	2078200000	175	Q8N1F7;H3BVG0;H3BVE2;H3BRD9;H3BV11;H3BRI8;H3BM93;H3BNN5;H3BPA9;H3BV15;H3BMX0;H3BP95	Q8N1F7;H3BVG0	Nuclear pore complex protein Nup93	NUP93	>sp|Q8N1F7|NUP93_HUMAN Nuclear pore complex protein Nup93 OS=Homo sapiens GN=NUP93 PE=1 SV=2;>tr|H3BVG0|H3BVG0_HUMAN Nuclear pore complex protein Nup93 OS=Homo sapiens GN=NUP93 PE=1 SV=1
14817000	74815000	34628000	32599000	25887000	29888000	28304000	37600000	26901000	36400000	26488000	42706000	0.537457	0.590814	0.750571	0.711202	0.746861	0.849783	16	16	16	20.2	20.2	20.2	94.095	0	75.359	2092600000	195	A0A087WV73;P46087;F5H5X6;F5GYR3;F5H359;F5GWB7;F5H709;F5H8G6	A0A087WV73;P46087	Probable 28S rRNA (cytosine(4447)-C(5))-methyltransferase	NOP2	>tr|A0A087WV73|A0A087WV73_HUMAN Probable 28S rRNA (cytosine(4447)-C(5))-methyltransferase OS=Homo sapiens GN=NOP2 PE=1 SV=1;>sp|P46087|NOP2_HUMAN Probable 28S rRNA (cytosine(4447)-C(5))-methyltransferase OS=Homo sapiens GN=NOP2 PE=1 SV=2
4453500	1	1030300	1	1	1	38749000	29805000	37609000	40535000	32699000	42538000	0.246016	0.000421605	0.000365146	5.47066e-07	19.3594	21.1116	6	6	6	30.2	30.2	30.2	22.782	0	83.622	1342300000	56	P04792;F8WE04;C9J3N8	P04792;F8WE04	Heat shock protein beta-1	HSPB1	>sp|P04792|HSPB1_HUMAN Heat shock protein beta-1 OS=Homo sapiens GN=HSPB1 PE=1 SV=2;>tr|F8WE04|F8WE04_HUMAN Heat shock protein beta-1 OS=Homo sapiens GN=HSPB1 PE=1 SV=1
45050000	36263000	37916000	35049000	39099000	35313000	35141000	28943000	32769000	45524000	72543000	42378000	0.338339	0.0830624	0.239334	0.918074	0.812328	1.34569	14	14	14	26	26	26	65.308	0	89.755	2897100000	154	P30153;C9J9C1;B3KQV6;E9PH38;E9PPI5;E9PHZ6;P30154;E9PNM7	P30153;C9J9C1;B3KQV6	Serine/threonine-protein phosphatase 2A 65 kDa regulatory subunit A alpha isoform	PPP2R1A	>sp|P30153|2AAA_HUMAN Serine/threonine-protein phosphatase 2A 65 kDa regulatory subunit A alpha isoform OS=Homo sapiens GN=PPP2R1A PE=1 SV=4;>tr|C9J9C1|C9J9C1_HUMAN Serine/threonine-protein phosphatase 2A 65 kDa regulatory subunit A alpha isoform (Fragment
38240000	48735000	38534000	47418000	49695000	47071000	60927000	53477000	55560000	39676000	51473000	41142000	0.154127	0.0225147	0.678636	1.14879	1.3542	1.05404	10	10	10	20	20	20	57.861	0	184	3067500000	172	P52292;J3QLL0;J3KS65;J3QL07	P52292;J3QLL0;J3KS65	Importin subunit alpha-1	KPNA2	>sp|P52292|IMA1_HUMAN Importin subunit alpha-1 OS=Homo sapiens GN=KPNA2 PE=1 SV=1;>tr|J3QLL0|J3QLL0_HUMAN Importin subunit alpha-1 (Fragment) OS=Homo sapiens GN=KPNA2 PE=1 SV=1;>tr|J3KS65|J3KS65_HUMAN Importin subunit alpha-1 (Fragment) OS=Homo sapiens GN=
350880000	338630000	425280000	37829000	35795000	36576000	50237000	44645000	40297000	41831000	26122000	41114000	0.000245799	0.00027701	0.000261897	0.0988527	0.12126	0.0978364	36	36	36	33.1	33.1	33.1	126.97	0	119.87	3812800000	237	Q16531;F5GY55;F5H0Y5;F5H581;F5H775;F5H2L3;F5GWI0;F5H4N9;F5H6C5;F5H238;F5GZY8;F5H7A0;F5GYG8;F8WF81;F5GZ34;F5H198	Q16531;F5GY55	DNA damage-binding protein 1	DDB1	>sp|Q16531|DDB1_HUMAN DNA damage-binding protein 1 OS=Homo sapiens GN=DDB1 PE=1 SV=1;>tr|F5GY55|F5GY55_HUMAN DNA damage-binding protein 1 OS=Homo sapiens GN=DDB1 PE=1 SV=1
85545000	119390000	235870000	122900000	143640000	112000000	42350000	78068000	36044000	39045000	20919000	40885000	0.678218	0.116008	0.0693208	0.858747	0.354946	0.228784	25	23	22	45.5	43.1	41.5	55.39	0	105.98	5089700000	232	Q16352;A0A087WYG8;E7EMV2;E7ESP9;P07197	Q16352;A0A087WYG8	Alpha-internexin	INA	>sp|Q16352|AINX_HUMAN Alpha-internexin OS=Homo sapiens GN=INA PE=1 SV=2;>tr|A0A087WYG8|A0A087WYG8_HUMAN Alpha-internexin OS=Homo sapiens GN=INA PE=1 SV=1
27205000	14314000	12002000	60827000	68142000	61376000	63735000	44296000	57591000	46697000	39251000	39969000	0.000989461	0.00735521	0.0103305	3.55645	3.09452	2.35267	19	19	19	20.3	20.3	20.3	123.51	0	80.253	3110900000	162	Q6PKG0;A0A0B4J210;E5RH50;H0YBW1;H0YC33;H0YAN4;H0YC73;E5RHK4;H0YBR8;H0YBM7;Q659C4	Q6PKG0;A0A0B4J210;E5RH50	La-related protein 1	LARP1	>sp|Q6PKG0|LARP1_HUMAN La-related protein 1 OS=Homo sapiens GN=LARP1 PE=1 SV=2;>tr|A0A0B4J210|A0A0B4J210_HUMAN La-related protein 1 (Fragment) OS=Homo sapiens GN=LARP1 PE=1 SV=2;>tr|E5RH50|E5RH50_HUMAN La-related protein 1 (Fragment) OS=Homo sapiens GN=LAR
3950000	906670	1691000	35287000	37798000	34576000	30510000	23048000	25406000	42098000	34526000	39184000	1.46985e-05	0.000535236	0.000107496	16.4426	12.0599	17.6869	14	14	14	23.9	23.9	23.9	75.718	0	96.519	1917300000	151	Q9H6T3	Q9H6T3	RNA polymerase II-associated protein 3	RPAP3	>sp|Q9H6T3|RPAP3_HUMAN RNA polymerase II-associated protein 3 OS=Homo sapiens GN=RPAP3 PE=1 SV=2
69175000	15394000	39927000	24811000	15065000	18120000	17412000	27459000	24032000	33927000	362330000	38406000	0.233512	0.306528	0.39984	0.465846	0.553456	3.49138	12	12	9	67.9	67.9	55.2	18.012	0	153.52	4087700000	63	P62937;F8WE65;C9J5S7;A0A0B4J2A2;A0A075B767;A0A075B759;Q9Y536;A2BFH1	P62937;F8WE65;C9J5S7	Peptidyl-prolyl cis-trans isomerase A;Peptidyl-prolyl cis-trans isomerase A, N-terminally processed;Peptidyl-prolyl cis-trans isomerase	PPIA	>sp|P62937|PPIA_HUMAN Peptidyl-prolyl cis-trans isomerase A OS=Homo sapiens GN=PPIA PE=1 SV=2;>tr|F8WE65|F8WE65_HUMAN Peptidyl-prolyl cis-trans isomerase OS=Homo sapiens GN=PPIA PE=1 SV=1;>tr|C9J5S7|C9J5S7_HUMAN Peptidyl-prolyl cis-trans isomerase OS=Homo
31043000	24299000	27195000	23698000	22658000	28644000	40746000	29921000	31746000	32140000	43433000	38043000	0.402876	0.162429	0.0527	0.908683	1.24081	1.37655	30	30	30	12.2	12.2	12.2	292.75	0	132.43	2170000000	186	Q92616	Q92616	Translational activator GCN1	GCN1L1	>sp|Q92616|GCN1L_HUMAN Translational activator GCN1 OS=Homo sapiens GN=GCN1L1 PE=1 SV=6
84001000	175710000	122600000	44624000	32676000	36413000	39837000	105930000	41607000	32707000	31357000	37923000	0.0288737	0.131438	0.0247843	0.297436	0.490109	0.266764	23	23	23	26.2	26.2	26.2	73.602	0	89.196	3298500000	244	Q14978;A0A0A0MRM9;S4R349;S4R3C2;S4R402;S4R341	Q14978;A0A0A0MRM9	Nucleolar and coiled-body phosphoprotein 1	NOLC1	>sp|Q14978|NOLC1_HUMAN Nucleolar and coiled-body phosphoprotein 1 OS=Homo sapiens GN=NOLC1 PE=1 SV=2;>tr|A0A0A0MRM9|A0A0A0MRM9_HUMAN Nucleolar and coiled-body phosphoprotein 1 (Fragment) OS=Homo sapiens GN=NOLC1 PE=1 SV=1
43297000	114600000	49826000	66473000	64501000	57919000	45016000	42843000	40873000	39729000	55356000	37384000	0.797623	0.312248	0.344938	0.90935	0.619729	0.637719	13	13	13	24.3	24.3	24.3	57.221	0	62.08	3499100000	127	P26599;A6NLN1;A0A0D9SF20;A0A087WUW5;K7ES59;K7EKJ7;K7EK45;K7ELW5;O95758;A0A087WU68;X6R242	P26599;A6NLN1;A0A0D9SF20	Polypyrimidine tract-binding protein 1	PTBP1	>sp|P26599|PTBP1_HUMAN Polypyrimidine tract-binding protein 1 OS=Homo sapiens GN=PTBP1 PE=1 SV=1;>tr|A6NLN1|A6NLN1_HUMAN Polypyrimidine tract binding protein 1, isoform CRA_b OS=Homo sapiens GN=PTBP1 PE=1 SV=4;>tr|A0A0D9SF20|A0A0D9SF20_HUMAN Polypyrimidine
111640000	85942000	139900000	79673000	87427000	79714000	58860000	63333000	57834000	31338000	23467000	37334000	0.12822	0.0286041	0.00706914	0.73134	0.533442	0.273019	55	55	55	17.8	17.8	17.8	331.77	0	149.43	3969200000	327	P15924	P15924	Desmoplakin	DSP	>sp|P15924|DESP_HUMAN Desmoplakin OS=Homo sapiens GN=DSP PE=1 SV=3
9082900	6669900	9167500	18341000	20869000	19974000	30466000	21732000	27678000	41671000	24805000	37195000	0.000492173	0.00247295	0.00680677	2.37493	3.20526	4.1601	19	2	1	46.6	4.5	2.7	49.585	0	20.166	1565800000	44	P04350;M0R2D3;M0QY85;M0QYM7;M0R0X0;M0QY37;M0QX14;M0R042;M0QZL7;M0R278;M0R2T4;A0A075B724	P04350	Tubulin beta-4A chain	TUBB4A	>sp|P04350|TBB4A_HUMAN Tubulin beta-4A chain OS=Homo sapiens GN=TUBB4A PE=1 SV=2
14412000	1	2274700	35744000	41008000	35507000	29360000	23411000	27562000	45774000	67395000	37081000	0.00271667	0.0115752	0.0114668	6.72745	4.81419	9.00418	15	15	15	41	41	41	51.804	0	111.81	2354800000	125	Q02790;H0YFG2;F5H120;F5H1U3	Q02790	Peptidyl-prolyl cis-trans isomerase FKBP4;Peptidyl-prolyl cis-trans isomerase FKBP4, N-terminally processed	FKBP4	>sp|Q02790|FKBP4_HUMAN Peptidyl-prolyl cis-trans isomerase FKBP4 OS=Homo sapiens GN=FKBP4 PE=1 SV=3
3196800	3801400	4459900	24483000	27629000	28347000	30771000	16031000	23970000	41736000	26125000	36799000	4.99382e-05	0.00984414	0.00254964	7.02202	6.17659	9.13415	10	10	10	19.9	19.9	19.9	64.84	0	108.7	1565200000	92	O14545;F8VNX8;F8VVF3;S4R2Z9	O14545;F8VNX8	TRAF-type zinc finger domain-containing protein 1	TRAFD1	>sp|O14545|TRAD1_HUMAN TRAF-type zinc finger domain-containing protein 1 OS=Homo sapiens GN=TRAFD1 PE=1 SV=1;>tr|F8VNX8|F8VNX8_HUMAN TRAF-type zinc finger domain-containing protein 1 (Fragment) OS=Homo sapiens GN=TRAFD1 PE=1 SV=1
23537000	13391000	22120000	27727000	30087000	30729000	36060000	30664000	28931000	35559000	53776000	36637000	0.0408037	0.0333528	0.0291117	1.49951	1.61995	2.13338	17	17	17	34.1	34.1	34.1	60.977	0	102.98	2257500000	154	O43242;H0YGV8	O43242	26S proteasome non-ATPase regulatory subunit 3	PSMD3	>sp|O43242|PSMD3_HUMAN 26S proteasome non-ATPase regulatory subunit 3 OS=Homo sapiens GN=PSMD3 PE=1 SV=2
24070000	14132000	22105000	36329000	33843000	35202000	33090000	27637000	29455000	37906000	32018000	36605000	0.00857831	0.0441773	0.0119539	1.74729	1.49538	1.76645	14	14	14	18.8	18.8	18.8	101.43	0	141.3	2034500000	140	Q7Z2W4;C9J6P4;H7C5K1	Q7Z2W4;C9J6P4	Zinc finger CCCH-type antiviral protein 1	ZC3HAV1	>sp|Q7Z2W4|ZCCHV_HUMAN Zinc finger CCCH-type antiviral protein 1 OS=Homo sapiens GN=ZC3HAV1 PE=1 SV=3;>tr|C9J6P4|C9J6P4_HUMAN Zinc finger CCCH-type antiviral protein 1 OS=Homo sapiens GN=ZC3HAV1 PE=1 SV=1
47324000	239200000	105770000	54183000	29220000	31884000	30473000	89042000	30521000	36022000	32919000	36551000	0.182563	0.249842	0.167604	0.293879	0.382458	0.268911	19	5	5	47.9	15.5	15.5	21.364	0	38.863	3228200000	114	P16403;Q02539;P22492;P16401	P16403	Histone H1.2	HIST1H1C	>sp|P16403|H12_HUMAN Histone H1.2 OS=Homo sapiens GN=HIST1H1C PE=1 SV=2
87253000	34098000	58761000	39648000	35332000	48090000	41491000	32230000	62555000	30528000	122060000	36122000	0.295381	0.457496	0.935679	0.683297	0.756618	1.04774	11	11	10	36.1	36.1	34	36.053	0	63.613	3942900000	172	P04406;E7EUT5	P04406;E7EUT5	Glyceraldehyde-3-phosphate dehydrogenase	GAPDH	>sp|P04406|G3P_HUMAN Glyceraldehyde-3-phosphate dehydrogenase OS=Homo sapiens GN=GAPDH PE=1 SV=3;>tr|E7EUT5|E7EUT5_HUMAN Glyceraldehyde-3-phosphate dehydrogenase OS=Homo sapiens GN=GAPDH PE=1 SV=1
46179000	182620000	81645000	60339000	46660000	50059000	42356000	71644000	45516000	36798000	31617000	36109000	0.281204	0.296236	0.168641	0.505914	0.513832	0.336692	17	17	17	43.5	43.5	43.5	42.331	0	78.182	3390100000	157	P38159;H3BT71;H0Y6E7;H3BUY5;Q96E39;H3BR27;H3BNC1;O75526	P38159;H3BT71;H0Y6E7;H3BUY5;Q96E39	RNA-binding motif protein, X chromosome;RNA-binding motif protein, X chromosome, N-terminally processed;RNA binding motif protein, X-linked-like-1	RBMX;RBMXL1	>sp|P38159|RBMX_HUMAN RNA-binding motif protein, X chromosome OS=Homo sapiens GN=RBMX PE=1 SV=3;>tr|H3BT71|H3BT71_HUMAN RNA-binding motif protein, X chromosome OS=Homo sapiens GN=RBMX PE=1 SV=1;>tr|H0Y6E7|H0Y6E7_HUMAN RNA-binding motif protein, X chromosom
1	1	1	15957000	18315000	17491000	16350000	13543000	15067000	39938000	27609000	35969000	1.52617e-05	5.05397e-05	0.000686251	1.72543e+07	1.49867e+07	3.45053e+07	9	9	9	16.5	16.5	16.5	55.096	0	18.542	1243800000	112	H0YDU8;P53041;A8MU39;M0R196;A0A087WY80;E7EU14	H0YDU8;P53041	Serine/threonine-protein phosphatase;Serine/threonine-protein phosphatase 5	PPP5C	>tr|H0YDU8|H0YDU8_HUMAN Serine/threonine-protein phosphatase (Fragment) OS=Homo sapiens GN=PPP5C PE=1 SV=1;>sp|P53041|PPP5_HUMAN Serine/threonine-protein phosphatase 5 OS=Homo sapiens GN=PPP5C PE=1 SV=1
5398400	689430	1484400	19246000	18928000	20520000	23708000	16864000	23995000	36652000	30148000	35647000	0.000374076	0.00229576	0.000221648	7.75122	8.52681	13.5293	18	18	18	20.7	20.7	20.7	109.93	0	160.74	1424500000	100	Q15020;F8VV04;F8W667;F8VVK9;F8VZM2	Q15020;F8VV04	Squamous cell carcinoma antigen recognized by T-cells 3	SART3	>sp|Q15020|SART3_HUMAN Squamous cell carcinoma antigen recognized by T-cells 3 OS=Homo sapiens GN=SART3 PE=1 SV=1;>tr|F8VV04|F8VV04_HUMAN Squamous cell carcinoma antigen recognized by T-cells 3 (Fragment) OS=Homo sapiens GN=SART3 PE=1 SV=1
21592000	27928000	25532000	32356000	32545000	34031000	37207000	36794000	38626000	35240000	44115000	35503000	0.0143462	0.00289925	0.0183886	1.31818	1.50065	1.53038	15	15	15	39.4	39.4	39.4	51.109	0	117.35	2333400000	154	P41091;Q2VIR3;F8W810;H7BZU1	P41091;Q2VIR3;F8W810	Eukaryotic translation initiation factor 2 subunit 3;Putative eukaryotic translation initiation factor 2 subunit 3-like protein	EIF2S3;EIF2S3L	>sp|P41091|IF2G_HUMAN Eukaryotic translation initiation factor 2 subunit 3 OS=Homo sapiens GN=EIF2S3 PE=1 SV=3;>sp|Q2VIR3|IF2GL_HUMAN Putative eukaryotic translation initiation factor 2 subunit 3-like protein OS=Homo sapiens GN=EIF2S3L PE=5 SV=2;>tr|F8W810
133020000	40594000	77421000	30801000	26246000	34873000	57913000	34000000	37185000	16242000	92526000	35434000	0.120736	0.218757	0.370207	0.366164	0.514263	0.57443	44	44	40	20.9	20.9	19.7	276.55	0	264.21	3277000000	208	Q5HY54;P21333;Q60FE5;A0A087WWY3;F8WE98;Q14315;H0Y5F3;H7C5L4;H0Y5C6	Q5HY54;P21333;Q60FE5;A0A087WWY3	Filamin-A	FLNA	>tr|Q5HY54|Q5HY54_HUMAN Filamin-A OS=Homo sapiens GN=FLNA PE=1 SV=1;>sp|P21333|FLNA_HUMAN Filamin-A OS=Homo sapiens GN=FLNA PE=1 SV=4;>tr|Q60FE5|Q60FE5_HUMAN Filamin A OS=Homo sapiens GN=FLNA PE=1 SV=1;>tr|A0A087WWY3|A0A087WWY3_HUMAN Filamin-A OS=Homo sapi
983240	1	1	20218000	21990000	58110000	20952000	75755000	5030000	38461000	89282000	35300000	0.055169	0.192021	0.036649	102.028	103.471	165.822	2	2	2	17.9	17.9	17.9	11.972	0	5.7131	2630200000	5	F5GX77;Q9UI30	F5GX77;Q9UI30	Multifunctional methyltransferase subunit TRM112-like protein	TRMT112	>tr|F5GX77|F5GX77_HUMAN Multifunctional methyltransferase subunit TRM112-like protein OS=Homo sapiens GN=TRMT112 PE=1 SV=1;>sp|Q9UI30|TR112_HUMAN Multifunctional methyltransferase subunit TRM112-like protein OS=Homo sapiens GN=TRMT112 PE=1 SV=1
19563000	11705000	18189000	22189000	26720000	27303000	42911000	27748000	36475000	39928000	38315000	35271000	0.0375867	0.0185922	0.00154782	1.54097	2.1662	2.29521	18	4	2	38.7	9.7	3.6	49.953	0	54.276	2910200000	143	Q9BVA1	Q9BVA1	Tubulin beta-2B chain	TUBB2B	>sp|Q9BVA1|TBB2B_HUMAN Tubulin beta-2B chain OS=Homo sapiens GN=TUBB2B PE=1 SV=1
22502000	15546000	16231000	38915000	38506000	37967000	47868000	35642000	41583000	37573000	27713000	35225000	0.000797517	0.00478593	0.0141766	2.12583	2.30463	1.85175	25	25	25	21.6	21.6	21.6	130.55	0	67.218	2256600000	159	H7BXY3;Q7L2E3	H7BXY3;Q7L2E3	Putative ATP-dependent RNA helicase DHX30	DHX30	>tr|H7BXY3|H7BXY3_HUMAN Putative ATP-dependent RNA helicase DHX30 OS=Homo sapiens GN=DHX30 PE=1 SV=1;>sp|Q7L2E3|DHX30_HUMAN Putative ATP-dependent RNA helicase DHX30 OS=Homo sapiens GN=DHX30 PE=1 SV=1
54432000	38460000	52858000	22953000	22724000	24553000	35449000	26600000	28922000	37891000	43735000	33947000	0.0079182	0.0333381	0.159172	0.481852	0.624158	0.792954	9	9	8	18.3	18.3	16.8	51.691	0	55.527	2172400000	103	P63151;E5RFR9;E5RIY1;Q00005;Q9Y2T4;H0YB06	P63151	Serine/threonine-protein phosphatase 2A 55 kDa regulatory subunit B alpha isoform	PPP2R2A	>sp|P63151|2ABA_HUMAN Serine/threonine-protein phosphatase 2A 55 kDa regulatory subunit B alpha isoform OS=Homo sapiens GN=PPP2R2A PE=1 SV=1
31976000	29515000	32637000	32774000	34284000	34586000	31952000	32604000	30375000	33684000	29842000	33717000	0.0855774	0.828486	0.551488	1.07985	1.00853	1.03309	7	7	7	31.6	31.6	31.6	14.57	0	53.735	2096700000	88	P37108;H0YLA2;H0YLW0	P37108;H0YLA2	Signal recognition particle 14 kDa protein	SRP14	>sp|P37108|SRP14_HUMAN Signal recognition particle 14 kDa protein OS=Homo sapiens GN=SRP14 PE=1 SV=2;>tr|H0YLA2|H0YLA2_HUMAN Signal recognition particle 14 kDa protein OS=Homo sapiens GN=SRP14 PE=1 SV=1
4681000	2837400	4467300	50885000	58716000	55601000	58496000	46529000	58653000	35512000	28136000	33406000	2.65018e-05	0.00023843	0.000236044	13.7833	13.6561	8.09748	14	14	2	23.3	23.3	3.2	71.174	0	42.567	2555100000	169	Q06787;A0A087WXI3;G8JLE9;R9WNI0;A0A087WY29;Q8IXW7;A0A087WWR6	Q06787;A0A087WXI3;G8JLE9;R9WNI0;A0A087WY29;Q8IXW7	Fragile X mental retardation protein 1	FMR1	>sp|Q06787|FMR1_HUMAN Fragile X mental retardation protein 1 OS=Homo sapiens GN=FMR1 PE=1 SV=1;>tr|A0A087WXI3|A0A087WXI3_HUMAN Fragile X mental retardation protein 1 OS=Homo sapiens GN=FMR1 PE=1 SV=1;>tr|G8JLE9|G8JLE9_HUMAN Fragile X mental retardation pro
21610000	32056000	17065000	32728000	33014000	34186000	25886000	29242000	25453000	35473000	27905000	33392000	0.0945308	0.514511	0.156239	1.41279	1.13926	1.36814	8	8	8	27.3	27.3	27.3	38.91	0	38.296	1968700000	105	B4DY09;Q12905;X6R6Z1;A0A0A0MRL0	B4DY09;Q12905	Interleukin enhancer-binding factor 2	ILF2	>tr|B4DY09|B4DY09_HUMAN Interleukin enhancer-binding factor 2 OS=Homo sapiens GN=ILF2 PE=1 SV=1;>sp|Q12905|ILF2_HUMAN Interleukin enhancer-binding factor 2 OS=Homo sapiens GN=ILF2 PE=1 SV=2
26064000	18975000	24218000	42138000	44910000	43346000	32217000	22573000	28976000	37212000	25694000	33188000	0.000851761	0.243723	0.0882723	1.88276	1.2095	1.3875	15	15	15	26.5	26.5	26.5	54.854	0	50.834	2151100000	92	Q96GA3;A0A075B6Q4	Q96GA3	Protein LTV1 homolog	LTV1	>sp|Q96GA3|LTV1_HUMAN Protein LTV1 homolog OS=Homo sapiens GN=LTV1 PE=1 SV=1
9156600	9052600	4494600	17957000	19363000	21247000	27762000	25681000	24953000	32495000	26214000	33137000	0.00271504	0.000449313	0.00102004	2.57961	3.45299	4.0454	9	9	9	23.6	23.6	23.6	48.55	0	79.161	1453800000	75	Q15645;H0YAL2	Q15645	Pachytene checkpoint protein 2 homolog	TRIP13	>sp|Q15645|PCH2_HUMAN Pachytene checkpoint protein 2 homolog OS=Homo sapiens GN=TRIP13 PE=1 SV=2
54885000	8456200	19314000	24593000	23745000	28293000	46787000	34677000	33333000	26165000	186820000	33080000	0.893568	0.50538	0.372397	0.927117	1.38887	2.97701	50	50	50	22.3	22.3	22.3	273.42	0	284.75	4017100000	177	P49327;J3KTF0	P49327	Fatty acid synthase;[Acyl-carrier-protein] S-acetyltransferase;[Acyl-carrier-protein] S-malonyltransferase;3-oxoacyl-[acyl-carrier-protein] synthase;3-oxoacyl-[acyl-carrier-protein] reductase;3-hydroxyacyl-[acyl-carrier-protein] dehydratase;Enoyl-[acyl-carrier-protein] reductase;Oleoyl-[acyl-carrier-protein] hydrolase	FASN	>sp|P49327|FAS_HUMAN Fatty acid synthase OS=Homo sapiens GN=FASN PE=1 SV=3
44925000	40414000	37996000	36945000	36475000	38031000	44927000	44835000	42743000	31860000	69479000	32078000	0.129846	0.22853	0.803888	0.903645	1.07435	1.08174	9	9	1	36.7	36.7	6.3	38.58	0	127.83	3223100000	132	Q15366;H3BRU6;F8VZX2;J3QT27;F8W0G4;F8VXH9;F8W1G6;F8VTZ0;H3BSS4;H3BND9	Q15366;H3BRU6;F8VZX2;J3QT27;F8W0G4	Poly(rC)-binding protein 2	PCBP2;PCBP3	>sp|Q15366|PCBP2_HUMAN Poly(rC)-binding protein 2 OS=Homo sapiens GN=PCBP2 PE=1 SV=1;>tr|H3BRU6|H3BRU6_HUMAN Poly(rC)-binding protein 2 (Fragment) OS=Homo sapiens GN=PCBP2 PE=1 SV=1;>tr|F8VZX2|F8VZX2_HUMAN Poly(rC)-binding protein 2 OS=Homo sapiens GN=PCBP
5505700	5231000	3169800	26128000	24335000	23143000	33111000	25864000	28684000	29869000	29518000	31942000	6.28763e-05	0.000387686	1.66409e-05	5.29292	6.30346	6.56736	14	14	14	16.5	16.5	16.5	133.06	0	91.095	1585900000	90	C9J2Y9;P30876;C9J4M6	C9J2Y9;P30876;C9J4M6	DNA-directed RNA polymerase;DNA-directed RNA polymerase II subunit RPB2	POLR2B	>tr|C9J2Y9|C9J2Y9_HUMAN DNA-directed RNA polymerase OS=Homo sapiens GN=POLR2B PE=1 SV=2;>sp|P30876|RPB2_HUMAN DNA-directed RNA polymerase II subunit RPB2 OS=Homo sapiens GN=POLR2B PE=1 SV=1;>tr|C9J4M6|C9J4M6_HUMAN DNA-directed RNA polymerase OS=Homo sapien
45819000	16776000	30795000	49322000	53407000	48999000	40855000	40358000	47656000	30234000	74151000	31851000	0.0841837	0.24607	0.439217	1.62467	1.3799	1.45879	44	44	44	30.7	30.7	30.7	166.57	0	104.86	3202300000	230	Q14152	Q14152	Eukaryotic translation initiation factor 3 subunit A	EIF3A	>sp|Q14152|EIF3A_HUMAN Eukaryotic translation initiation factor 3 subunit A OS=Homo sapiens GN=EIF3A PE=1 SV=1
48714000	39459000	47117000	25251000	25564000	25317000	35751000	26526000	29769000	33747000	48223000	31665000	0.00231346	0.021462	0.291043	0.562732	0.680361	0.839936	21	21	21	45.1	45.1	45.1	57.136	0	107.15	2314700000	154	P14868;H7BZ35;C9J7S3;C9JLC1;C9JQM9;H7C278	P14868	Aspartate--tRNA ligase, cytoplasmic	DARS	>sp|P14868|SYDC_HUMAN Aspartate--tRNA ligase, cytoplasmic OS=Homo sapiens GN=DARS PE=1 SV=2
28036000	16886000	22059000	21041000	20690000	20794000	31160000	25799000	28631000	29627000	31849000	31562000	0.668865	0.157677	0.0578799	0.933474	1.27783	1.38902	15	15	15	30.1	30.1	30.1	59.62	0	35.969	1715800000	70	P50990;H7C4C8;H7C2U0	P50990	T-complex protein 1 subunit theta	CCT8	>sp|P50990|TCPQ_HUMAN T-complex protein 1 subunit theta OS=Homo sapiens GN=CCT8 PE=1 SV=4
12286000	20766000	17844000	32822000	31137000	30846000	30438000	25373000	30074000	32931000	22620000	31304000	0.00464494	0.0172275	0.0416688	1.86272	1.68746	1.70652	9	4	4	26.6	19.3	19.3	47.655	0	74.236	1780900000	67	Q09028;H0YF10;H0YCT5;H0YDK2;E9PNS2;E9PIC4;E9PNS6;H0YEU5;Q5JP02;C9JAJ9	Q09028	Histone-binding protein RBBP4	RBBP4	>sp|Q09028|RBBP4_HUMAN Histone-binding protein RBBP4 OS=Homo sapiens GN=RBBP4 PE=1 SV=3
4948700	1504600	1597100	17356000	18574000	19926000	25866000	20009000	21679000	31572000	23624000	31195000	0.000298605	0.000672887	0.000762275	6.93829	8.39138	10.7313	12	12	12	13.7	13.7	13.7	91.746	0	37.987	1288100000	88	Q9Y4R8;H3BRS3;H3BU45	Q9Y4R8;H3BRS3	Telomere length regulation protein TEL2 homolog	TELO2	>sp|Q9Y4R8|TELO2_HUMAN Telomere length regulation protein TEL2 homolog OS=Homo sapiens GN=TELO2 PE=1 SV=2;>tr|H3BRS3|H3BRS3_HUMAN Telomere length regulation protein TEL2 homolog OS=Homo sapiens GN=TELO2 PE=1 SV=1
32283000	5464200	18065000	21120000	21582000	23594000	30609000	19507000	22068000	32201000	86014000	30821000	0.676709	0.553233	0.190814	1.18784	1.29334	2.67031	24	24	24	23	23	23	112.89	0	169.59	2369800000	120	P05023;M0R116;A0A0A0MT26;P13637;B1AKY9;P50993;H0Y7C1;Q5TC01;Q13733;Q5TC02;P20648;P54707;M0QXF2;Q5TC05;E9PRA5	P05023	Sodium/potassium-transporting ATPase subunit alpha-1	ATP1A1	>sp|P05023|AT1A1_HUMAN Sodium/potassium-transporting ATPase subunit alpha-1 OS=Homo sapiens GN=ATP1A1 PE=1 SV=1
99977000	61592000	74279000	25699000	20755000	25567000	37491000	23996000	29458000	28700000	111450000	30786000	0.00873005	0.0155872	0.5038	0.30537	0.385609	0.724772	22	22	22	23.7	23.7	23.7	110.42	0	219.51	3663400000	143	P55060	P55060	Exportin-2	CSE1L	>sp|P55060|XPO2_HUMAN Exportin-2 OS=Homo sapiens GN=CSE1L PE=1 SV=3
586190	11230000	6164900	62130000	70020000	53686000	60621000	31575000	56759000	34631000	23734000	30740000	0.000575429	0.0104794	0.00587267	10.3351	8.28398	4.95548	18	18	18	18.5	18.5	18.5	112.91	0	108.17	2592600000	151	P49916;K7ERZ5;K7EQB6;K7ENR9;K7EJR4	P49916	DNA ligase 3	LIG3	>sp|P49916|DNLI3_HUMAN DNA ligase 3 OS=Homo sapiens GN=LIG3 PE=1 SV=2
18977000	35917000	27899000	23084000	20514000	22788000	28474000	29442000	24587000	26580000	27487000	30540000	0.332016	0.98582	0.910235	0.801831	0.996497	1.02191	17	17	17	13.7	13.7	13.7	140.13	0	44.689	1715100000	115	I3L1L3;Q9BQG0;I3L2H8	I3L1L3;Q9BQG0	Myb-binding protein 1A	MYBBP1A	>tr|I3L1L3|I3L1L3_HUMAN Myb-binding protein 1A (Fragment) OS=Homo sapiens GN=MYBBP1A PE=1 SV=1;>sp|Q9BQG0|MBB1A_HUMAN Myb-binding protein 1A OS=Homo sapiens GN=MYBBP1A PE=1 SV=2
25075000	74455000	41686000	64369000	65020000	58446000	52642000	47720000	48516000	30598000	31409000	29877000	0.348815	0.869516	0.320522	1.33013	1.05426	0.650663	14	14	12	45.1	45.1	39.6	36.091	0	95.24	3061800000	156	Q15717;M0QZR9;M0R055;B1APY9;B1APY8;P26378	Q15717	ELAV-like protein 1	ELAVL1	>sp|Q15717|ELAV1_HUMAN ELAV-like protein 1 OS=Homo sapiens GN=ELAVL1 PE=1 SV=2
6087900	5762100	6164400	15646000	16201000	16760000	23799000	16604000	18273000	28828000	20242000	29724000	7.74937e-06	0.00339334	0.00258543	2.69823	3.25717	4.37395	4	4	4	15.6	15.6	15.6	23.51	0	4.8942	1163100000	47	Q13257;D6RJE3	Q13257	Mitotic spindle assembly checkpoint protein MAD2A	MAD2L1	>sp|Q13257|MD2L1_HUMAN Mitotic spindle assembly checkpoint protein MAD2A OS=Homo sapiens GN=MAD2L1 PE=1 SV=1
18800000	10421000	14762000	24928000	24901000	24341000	29673000	30504000	24173000	33086000	20431000	29407000	0.0143045	0.0126606	0.0439386	1.68633	1.91779	1.88536	11	11	11	17	17	17	72.683	0	47.899	1634100000	71	O14744;G3V5L5;G3V580;G3V2L6;C9JSX3;H0YJX6;H0YJ77;H7BZ44;H0YJY6;G3V5T6;H0YJD3;G3V2X6	O14744	Protein arginine N-methyltransferase 5;Protein arginine N-methyltransferase 5, N-terminally processed	PRMT5	>sp|O14744|ANM5_HUMAN Protein arginine N-methyltransferase 5 OS=Homo sapiens GN=PRMT5 PE=1 SV=4
20822000	51918000	28064000	28836000	26877000	24183000	31991000	33775000	27685000	28681000	24056000	29102000	0.503451	0.810423	0.543466	0.792588	0.927056	0.811863	15	15	15	21.1	21.1	21.1	73.964	0	30.379	1845000000	105	Q9BZE4;Q5T3R7	Q9BZE4;Q5T3R7	Nucleolar GTP-binding protein 1	GTPBP4	>sp|Q9BZE4|NOG1_HUMAN Nucleolar GTP-binding protein 1 OS=Homo sapiens GN=GTPBP4 PE=1 SV=3;>tr|Q5T3R7|Q5T3R7_HUMAN Nucleolar GTP-binding protein 1 (Fragment) OS=Homo sapiens GN=GTPBP4 PE=1 SV=1
22153000	32174000	24011000	36280000	32693000	33573000	39454000	36345000	36165000	26987000	22340000	28866000	0.0686443	0.0262768	0.990036	1.30902	1.42924	0.998149	11	11	11	25.4	25.4	25.4	55.18	0	92.055	2047500000	114	Q9UMS4;F5GY56;F5H2I0;H0YGF3;H0YGZ5	Q9UMS4	Pre-mRNA-processing factor 19	PRPF19	>sp|Q9UMS4|PRP19_HUMAN Pre-mRNA-processing factor 19 OS=Homo sapiens GN=PRPF19 PE=1 SV=1
79564000	50184000	69808000	20657000	10393000	20810000	30040000	181360000	23508000	14682000	12336000	28637000	0.00611664	0.83272	0.00874873	0.259877	1.17715	0.278894	17	16	16	33.6	33.1	33.1	51.466	0	207.03	2792200000	132	O95232;J3KPP4;D6RDI2;H0YA81;E7EN55;C9JL41;D6RHH0;U3KQT3	O95232;J3KPP4	Luc7-like protein 3	LUC7L3	>sp|O95232|LC7L3_HUMAN Luc7-like protein 3 OS=Homo sapiens GN=LUC7L3 PE=1 SV=2;>tr|J3KPP4|J3KPP4_HUMAN Cisplatin resistance-associated overexpressed protein, isoform CRA_b OS=Homo sapiens GN=LUC7L3 PE=1 SV=1
29453000	21744000	29077000	23285000	24694000	25398000	28151000	20215000	21076000	29495000	20791000	28573000	0.424077	0.366887	0.90549	0.914082	0.865062	0.982373	16	16	16	26	26	26	68.047	0	84.273	1640200000	128	Q15046;H3BVA8;J3KRL2;H3BRC9;H3BPV7	Q15046	Lysine--tRNA ligase	KARS	>sp|Q15046|SYK_HUMAN Lysine--tRNA ligase OS=Homo sapiens GN=KARS PE=1 SV=3
48581000	260850000	107970000	44274000	22652000	28650000	24951000	72918000	25848000	29150000	29140000	28266000	0.166699	0.207538	0.15607	0.228979	0.296398	0.207369	28	26	24	38.9	37.4	35.2	66.408	0	179.9	2840000000	179	P20700;E9PBF6;A0A0D9SFE5;A0A0D9SFY5	P20700;E9PBF6;A0A0D9SFE5	Lamin-B1	LMNB1	>sp|P20700|LMNB1_HUMAN Lamin-B1 OS=Homo sapiens GN=LMNB1 PE=1 SV=2;>tr|E9PBF6|E9PBF6_HUMAN Lamin-B1 OS=Homo sapiens GN=LMNB1 PE=1 SV=1;>tr|A0A0D9SFE5|A0A0D9SFE5_HUMAN Lamin B1, isoform CRA_a OS=Homo sapiens GN=LMNB1 PE=1 SV=1
17520000	16411000	18621000	23084000	23596000	24722000	28596000	20965000	23425000	31202000	18174000	28224000	0.00142427	0.0435056	0.104684	1.35869	1.38883	1.47663	2	2	2	23.5	23.5	23.5	6.3225	0	13.566	1522100000	53	Q59GN2;P62891	Q59GN2;P62891	Putative 60S ribosomal protein L39-like 5;60S ribosomal protein L39	RPL39P5;RPL39	>sp|Q59GN2|R39L5_HUMAN Putative 60S ribosomal protein L39-like 5 OS=Homo sapiens GN=RPL39P5 PE=5 SV=2;>sp|P62891|RL39_HUMAN 60S ribosomal protein L39 OS=Homo sapiens GN=RPL39 PE=1 SV=2
4302700	3423200	2368700	25763000	31186000	31386000	21331000	17064000	20756000	25010000	21537000	28020000	0.000171758	0.000351373	0.000388956	8.75072	5.85967	7.38682	8	8	8	16.8	16.8	16.8	42.981	0	35.813	1474700000	110	P10644;K7EPB2;K7EM13;H7BYW5;P31321;K7EKR1;K7EQK3;K7EMU2;K7EMZ6;K7EIE5;K7EID3;K7EJ40;K7EK41;C9JSK5;K7EPR5;X6RAV4;REV__F8VY02;REV__P30040	P10644;K7EPB2;K7EM13;H7BYW5;P31321	cAMP-dependent protein kinase type I-alpha regulatory subunit;cAMP-dependent protein kinase type I-alpha regulatory subunit, N-terminally processed;cAMP-dependent protein kinase type I-beta regulatory subunit	PRKAR1A;PRKAR1B	>sp|P10644|KAP0_HUMAN cAMP-dependent protein kinase type I-alpha regulatory subunit OS=Homo sapiens GN=PRKAR1A PE=1 SV=1;>tr|K7EPB2|K7EPB2_HUMAN cAMP-dependent protein kinase type I-alpha regulatory subunit (Fragment) OS=Homo sapiens GN=PRKAR1A PE=1 SV=1;>
30778000	22290000	30866000	21307000	24894000	27480000	21292000	18173000	19442000	29561000	25503000	27526000	0.366647	0.0490642	0.891244	0.877844	0.701825	0.983987	13	13	13	32.8	32.8	32.8	48.633	0	67.139	1672100000	88	P35998;C9JLS9	P35998	26S protease regulatory subunit 7	PSMC2	>sp|P35998|PRS7_HUMAN 26S protease regulatory subunit 7 OS=Homo sapiens GN=PSMC2 PE=1 SV=3
41513000	93423000	59846000	40431000	30505000	34219000	34061000	83244000	30805000	24149000	23643000	27358000	0.125684	0.532084	0.0590446	0.53986	0.760389	0.385816	7	7	7	22.6	22.6	22.6	19.329	0	62.865	2488700000	107	P84103;A0A087X2D0	P84103	Serine/arginine-rich splicing factor 3	SRSF3	>sp|P84103|SRSF3_HUMAN Serine/arginine-rich splicing factor 3 OS=Homo sapiens GN=SRSF3 PE=1 SV=1
1698000	619530	1586200	64130000	74326000	61546000	45566000	32240000	41955000	32393000	29263000	27315000	7.54962e-05	0.000639965	4.83756e-05	51.2336	30.6786	22.7913	24	24	24	22.3	22.3	22.3	124.34	0	106.66	2470400000	140	Q92900	Q92900	Regulator of nonsense transcripts 1	UPF1	>sp|Q92900|RENT1_HUMAN Regulator of nonsense transcripts 1 OS=Homo sapiens GN=UPF1 PE=1 SV=2
1	1	1	17756000	19183000	21485000	25155000	15804000	21147000	29355000	15410000	27255000	5.6901e-05	0.00157416	0.00522321	1.94747e+07	20702000	2.40067e+07	13	13	13	35.9	35.9	35.9	42.42	0	78.312	1184300000	75	F5H211;C9JQV6;D3VVH9;A0A0A0MS38;A0A087X1A8;G3V3R7;P54252;G3V328;G3V4U9;G3V2G1;A0A087WXY4;G3V2G2;E9PJN5;G3V3T6;G3V526;S4R399;G3V4F5;G3V4F4;G3V5H3;G3V3A6;D3VVP3;G3V3T0;D6R9I5;G3V4B1;G3V390;G3V3S5	F5H211;C9JQV6;D3VVH9;A0A0A0MS38;A0A087X1A8;G3V3R7;P54252;G3V328;G3V4U9;G3V2G1;A0A087WXY4;G3V2G2;E9PJN5;G3V3T6;G3V526;S4R399	Ataxin-3	ATXN3	>tr|F5H211|F5H211_HUMAN Ataxin-3 OS=Homo sapiens GN=ATXN3 PE=1 SV=2;>tr|C9JQV6|C9JQV6_HUMAN Ataxin-3 OS=Homo sapiens GN=ATXN3 PE=1 SV=3;>tr|D3VVH9|D3VVH9_HUMAN Ataxin 3 variant m OS=Homo sapiens GN=ATXN3 PE=1 SV=1;>tr|A0A0A0MS38|A0A0A0MS38_HUMAN Ataxin-3 O
6518600	3718300	3646100	18386000	17126000	18332000	27500000	20649000	25145000	26255000	17537000	26994000	0.000207211	0.000874635	0.00396981	3.87841	5.27941	5.09875	7	7	7	23.6	23.6	23.6	27.571	0	58.485	1245700000	72	H0Y9X1;Q96EY4;D6RA57;D6RE67;D6RC31	H0Y9X1;Q96EY4;D6RA57;D6RE67;D6RC31	Translation machinery-associated protein 16	TMA16	>tr|H0Y9X1|H0Y9X1_HUMAN Translation machinery-associated protein 16 (Fragment) OS=Homo sapiens GN=TMA16 PE=1 SV=1;>sp|Q96EY4|TMA16_HUMAN Translation machinery-associated protein 16 OS=Homo sapiens GN=TMA16 PE=1 SV=2;>tr|D6RA57|D6RA57_HUMAN Translation mach
696790	1	1	26786000	27393000	14731000	50846000	31412000	44351000	27024000	17227000	26992000	0.00530782	0.00183256	0.001978	98.8961	181.703	102.244	23	23	23	9.6	9.6	9.6	311.64	0	101.27	1539200000	75	P25054;E9PFT7;B7Z2B6;E7EMH9;D6RFL6;R4GMU6	P25054;E9PFT7;B7Z2B6	Adenomatous polyposis coli protein	APC	>sp|P25054|APC_HUMAN Adenomatous polyposis coli protein OS=Homo sapiens GN=APC PE=1 SV=2;>tr|E9PFT7|E9PFT7_HUMAN Adenomatous polyposis coli protein (Fragment) OS=Homo sapiens GN=APC PE=1 SV=5;>tr|B7Z2B6|B7Z2B6_HUMAN Adenomatous polyposis coli protein (Frag
27574000	29571000	24249000	21686000	26442000	25494000	27412000	23587000	26213000	27920000	40191000	26964000	0.290035	0.507947	0.371289	0.904514	0.94862	1.16808	9	9	9	24.9	24.9	24.9	45.531	0	30.547	1422700000	48	Q15008;C9J7B7;C9J0E9	Q15008	26S proteasome non-ATPase regulatory subunit 6	PSMD6	>sp|Q15008|PSMD6_HUMAN 26S proteasome non-ATPase regulatory subunit 6 OS=Homo sapiens GN=PSMD6 PE=1 SV=1
12756000	3404300	7400800	17880000	18145000	17368000	17185000	13968000	16096000	29903000	31130000	26791000	0.0216248	0.0512636	0.00203767	2.26615	2.00538	3.7275	11	11	11	27.8	27.8	27.8	59.271	0	82.483	1272600000	82	O15355	O15355	Protein phosphatase 1G	PPM1G	>sp|O15355|PPM1G_HUMAN Protein phosphatase 1G OS=Homo sapiens GN=PPM1G PE=1 SV=1
26775000	16446000	20789000	17517000	17490000	20106000	25529000	19591000	22006000	28855000	27875000	26514000	0.395312	0.778686	0.105042	0.861006	1.04868	1.30048	16	16	16	33.8	33.8	33.8	60.533	0	82.141	1515100000	115	P49368;B4DUR8;E9PRC8;Q5SZX6;Q5SZX9;E9PM09;Q5SZW8;E9PQ35	P49368;B4DUR8	T-complex protein 1 subunit gamma	CCT3	>sp|P49368|TCPG_HUMAN T-complex protein 1 subunit gamma OS=Homo sapiens GN=CCT3 PE=1 SV=4;>tr|B4DUR8|B4DUR8_HUMAN T-complex protein 1 subunit gamma OS=Homo sapiens GN=CCT3 PE=1 SV=1
208750000	175710000	1	34950000	33249000	37221000	42443000	34634000	36111000	37865000	18953000	26358000	0.224465	0.235529	0.197312	0.274203	0.294408	0.216345	1	1	1	3.1	3.1	3.1	32.164	0.0061902	1.662	2721800000	15	E5RJN3;A0A0A6YYG7;Q6IBW4	E5RJN3;A0A0A6YYG7;Q6IBW4	Condensin-2 complex subunit H2	NCAPH2	>tr|E5RJN3|E5RJN3_HUMAN Condensin-2 complex subunit H2 (Fragment) OS=Homo sapiens GN=NCAPH2 PE=1 SV=1;>tr|A0A0A6YYG7|A0A0A6YYG7_HUMAN Condensin-2 complex subunit H2 OS=Homo sapiens GN=NCAPH2 PE=1 SV=1;>sp|Q6IBW4|CNDH2_HUMAN Condensin-2 complex subunit H2 O
12892000	18161000	13894000	28523000	28026000	26119000	25544000	23015000	23110000	25322000	27419000	25937000	0.00209131	0.00800171	0.00289859	1.83923	1.59452	1.75046	14	14	14	14.8	14.8	14.8	108.58	0	44.927	1630200000	118	Q9H0D6	Q9H0D6	5-3 exoribonuclease 2	XRN2	>sp|Q9H0D6|XRN2_HUMAN 5-3 exoribonuclease 2 OS=Homo sapiens GN=XRN2 PE=1 SV=1
528680	571080	1473000	23277000	23319000	21523000	23346000	16594000	19328000	25839000	21705000	25761000	5.18284e-06	0.00067937	7.27629e-05	26.477	23.0367	28.4927	6	6	6	18.4	18.4	18.4	38.926	0	28.135	1233500000	72	P61962;A0A087WWI6	P61962;A0A087WWI6	DDB1- and CUL4-associated factor 7	DCAF7	>sp|P61962|DCAF7_HUMAN DDB1- and CUL4-associated factor 7 OS=Homo sapiens GN=DCAF7 PE=1 SV=1;>tr|A0A087WWI6|A0A087WWI6_HUMAN DDB1- and CUL4-associated factor 7 (Fragment) OS=Homo sapiens GN=DCAF7 PE=1 SV=3
14643000	54500000	34074000	34802000	31413000	31660000	30434000	32660000	28401000	25563000	18502000	25578000	0.885025	0.752609	0.394644	0.948245	0.886433	0.674724	11	10	10	28.6	26.7	26.7	39.594	0	135.29	1980600000	140	P51991;H7C1J8	P51991	Heterogeneous nuclear ribonucleoprotein A3	HNRNPA3	>sp|P51991|ROA3_HUMAN Heterogeneous nuclear ribonucleoprotein A3 OS=Homo sapiens GN=HNRNPA3 PE=1 SV=2
18922000	27175000	13340000	22297000	19366000	20713000	19633000	17071000	16956000	24938000	22984000	25322000	0.823181	0.663981	0.322724	1.04945	0.902805	1.2323	11	11	11	8.5	8.5	8.5	143.7	0	35.797	1372000000	79	Q5JTH9;A0A087X1U8;H7C1M8;A0A087WYW2;A0A087X0G0	Q5JTH9	RRP12-like protein	RRP12	>sp|Q5JTH9|RRP12_HUMAN RRP12-like protein OS=Homo sapiens GN=RRP12 PE=1 SV=2
11352000	8582900	2086600	21782000	22672000	17181000	24657000	13906000	16020000	31217000	16012000	25259000	0.0150037	0.0644247	0.0319431	2.79886	2.47862	3.29169	4	4	4	14.8	14.8	14.8	31.704	0	35.667	1198700000	38	J3QLS3;Q9Y2R9;J3QQS1;J3KSI8;J3QKW2	J3QLS3;Q9Y2R9;J3QQS1;J3KSI8;J3QKW2	28S ribosomal protein S7, mitochondrial	MRPS7	>tr|J3QLS3|J3QLS3_HUMAN 28S ribosomal protein S7, mitochondrial OS=Homo sapiens GN=MRPS7 PE=1 SV=1;>sp|Q9Y2R9|RT07_HUMAN 28S ribosomal protein S7, mitochondrial OS=Homo sapiens GN=MRPS7 PE=1 SV=2;>tr|J3QQS1|J3QQS1_HUMAN 28S ribosomal protein S7, mitochondr
183150000	85660000	53417000	14652000	47634000	16464000	8452100	10148000	235500000	9759200	4933000	25140000	0.115206	0.802302	0.0755894	0.244393	0.788575	0.123615	37	29	7	45.4	37.6	9.7	62.378	0	91.23	2769200000	131	CON__P13647;P13647;H0YI76;F8W0C6;H0YIN9;F8VV57	CON__P13647;P13647	Keratin, type II cytoskeletal 5	KRT5	>P13647 SWISS-PROT:P13647 Tax_Id=9606 Gene_Symbol=KRT5 Keratin, type II cytoskeletal 5;>sp|P13647|K2C5_HUMAN Keratin, type II cytoskeletal 5 OS=Homo sapiens GN=KRT5 PE=1 SV=3
19026000	18158000	20969000	28954000	30880000	30431000	24048000	18702000	21863000	27913000	19416000	25054000	0.000456329	0.288363	0.145742	1.5522	1.11109	1.2447	11	11	11	30.9	30.9	30.9	49.601	0	57.572	1557400000	131	Q13895;F8WBL2;H7BY94	Q13895	Bystin	BYSL	>sp|Q13895|BYST_HUMAN Bystin OS=Homo sapiens GN=BYSL PE=1 SV=3
2116700	2296500	4529900	43056000	46026000	41304000	55270000	31917000	48481000	30655000	19995000	24908000	1.3843e-05	0.00375962	0.00220396	14.5795	15.1701	8.44875	10	10	10	18	18	18	68.137	0	40.315	2022400000	104	P27694;I3L4R8;I3L524;I3L2M5	P27694;I3L4R8	Replication protein A 70 kDa DNA-binding subunit;Replication protein A 70 kDa DNA-binding subunit, N-terminally processed	RPA1	>sp|P27694|RFA1_HUMAN Replication protein A 70 kDa DNA-binding subunit OS=Homo sapiens GN=RPA1 PE=1 SV=2;>tr|I3L4R8|I3L4R8_HUMAN Replication protein A 70 kDa DNA-binding subunit (Fragment) OS=Homo sapiens GN=RPA1 PE=1 SV=1
1139000	1238300	1861000	41229000	44103000	39797000	31094000	25333000	32719000	26449000	27689000	24488000	6.1825e-06	0.000230752	1.32826e-05	29.5234	21.0334	18.5513	15	15	13	17	17	16.2	113.37	0	48.597	1848000000	88	Q8WWM7;H3BUF6;H3BSK9;H3BRB0;A0A0C4DGL7;H3BUE3	Q8WWM7;H3BUF6	Ataxin-2-like protein	ATXN2L	>sp|Q8WWM7|ATX2L_HUMAN Ataxin-2-like protein OS=Homo sapiens GN=ATXN2L PE=1 SV=2;>tr|H3BUF6|H3BUF6_HUMAN Ataxin-2-like protein OS=Homo sapiens GN=ATXN2L PE=1 SV=1
28603000	13260000	22116000	35151000	38862000	34401000	35147000	28768000	35330000	22392000	52491000	24379000	0.0334892	0.0761186	0.332921	1.69452	1.55121	1.55148	15	15	15	15.9	15.9	15.9	105.34	0	97.753	2229400000	157	Q99613;B5ME19;H3BPE3;H3BPE4;H3BTY8	Q99613;B5ME19	Eukaryotic translation initiation factor 3 subunit C;Eukaryotic translation initiation factor 3 subunit C-like protein	EIF3C;EIF3CL	>sp|Q99613|EIF3C_HUMAN Eukaryotic translation initiation factor 3 subunit C OS=Homo sapiens GN=EIF3C PE=1 SV=1;>sp|B5ME19|EIFCL_HUMAN Eukaryotic translation initiation factor 3 subunit C-like protein OS=Homo sapiens GN=EIF3CL PE=3 SV=1
1	1	1	59906000	62044000	54796000	41384000	29171000	39586000	25980000	15504000	24336000	1.05503e-05	0.000646565	0.00251845	5.89153e+07	3.67137e+07	21940000	22	22	21	26	26	26	118.56	0	186.59	2074400000	146	Q63HK5	Q63HK5	Teashirt homolog 3	TSHZ3	>sp|Q63HK5|TSH3_HUMAN Teashirt homolog 3 OS=Homo sapiens GN=TSHZ3 PE=1 SV=2
37589000	147930000	63404000	67657000	57175000	55893000	62512000	74195000	58379000	26056000	30165000	24330000	0.534972	0.622145	0.167854	0.726028	0.78372	0.323598	21	21	21	27.2	27.2	27.2	88.358	0	129.92	3445800000	230	D6REM6;A8MXP9;P43243;D6R991;B3KM87;H0Y8T4;D6RBK5;D6RAM9;D6RAY2;D6R8Z5;D6RBI2;D6RE02;D6RIA2;D6RB45;D6R9F3;D6RBS2;D6RCM3;D6REK4;Q68E03	D6REM6;A8MXP9;P43243;D6R991	Matrin-3	MATR3	>tr|D6REM6|D6REM6_HUMAN Matrin-3 OS=Homo sapiens GN=MATR3 PE=1 SV=1;>tr|A8MXP9|A8MXP9_HUMAN Matrin-3 OS=Homo sapiens GN=MATR3 PE=1 SV=1;>sp|P43243|MATR3_HUMAN Matrin-3 OS=Homo sapiens GN=MATR3 PE=1 SV=2;>tr|D6R991|D6R991_HUMAN Matrin-3 (Fragment) OS=Homo s
720020	363130	316120	19160000	21194000	16662000	29758000	21689000	24778000	25298000	14265000	23842000	0.000147693	0.000449055	0.00395824	40.747	54.4748	45.3129	16	16	16	5.9	5.9	5.9	308.57	0	31.545	1165600000	106	E7EMW7;O95071;H0YBB4;H0YAV7;E7ET84	E7EMW7;O95071	E3 ubiquitin-protein ligase UBR5	UBR5	>tr|E7EMW7|E7EMW7_HUMAN E3 ubiquitin-protein ligase UBR5 OS=Homo sapiens GN=UBR5 PE=1 SV=1;>sp|O95071|UBR5_HUMAN E3 ubiquitin-protein ligase UBR5 OS=Homo sapiens GN=UBR5 PE=1 SV=2
32753000	30610000	34582000	17426000	20929000	18785000	24401000	19033000	21427000	24042000	41777000	23191000	0.000896495	0.00464747	0.654338	0.583389	0.662219	0.908775	14	14	14	23.8	23.8	23.8	75.378	0	58.253	1835100000	108	P54136;E5RH09;E5RJM9	P54136	Arginine--tRNA ligase, cytoplasmic	RARS	>sp|P54136|SYRC_HUMAN Arginine--tRNA ligase, cytoplasmic OS=Homo sapiens GN=RARS PE=1 SV=2
5756400	4675000	5099800	101660000	103180000	85798000	39390000	33233000	41700000	28469000	20287000	23088000	7.95228e-05	0.000206229	0.00149172	18.7132	7.36086	4.62579	22	22	20	21.1	21.1	19.9	118.72	0	98.884	3020500000	158	Q9P2N5;U3KPZ7	Q9P2N5;U3KPZ7	RNA-binding protein 27	RBM27	>sp|Q9P2N5|RBM27_HUMAN RNA-binding protein 27 OS=Homo sapiens GN=RBM27 PE=1 SV=2;>tr|U3KPZ7|U3KPZ7_HUMAN RNA-binding protein 27 OS=Homo sapiens GN=RBM27 PE=1 SV=1
12669000	39890000	22144000	21360000	18220000	20940000	17237000	21494000	18442000	21580000	14948000	22950000	0.588048	0.509493	0.576229	0.810141	0.765337	0.796193	10	10	10	28.3	28.3	28.3	40.684	0	27.473	1334900000	70	H7C2Q8;Q99848	H7C2Q8;Q99848	Probable rRNA-processing protein EBP2	EBNA1BP2	>tr|H7C2Q8|H7C2Q8_HUMAN EBNA1 binding protein 2, isoform CRA_d OS=Homo sapiens GN=EBNA1BP2 PE=1 SV=1;>sp|Q99848|EBP2_HUMAN Probable rRNA-processing protein EBP2 OS=Homo sapiens GN=EBNA1BP2 PE=1 SV=2
30144000	142830000	78768000	40177000	28403000	31194000	43490000	86329000	35373000	20786000	27167000	22797000	0.19764	0.470767	0.138664	0.396334	0.656196	0.281042	24	24	24	21.7	21.7	21.7	119.91	0	167.21	2671000000	179	Q9Y5B9;G3V5A4;G3V401;G3V2X0	Q9Y5B9	FACT complex subunit SPT16	SUPT16H	>sp|Q9Y5B9|SP16H_HUMAN FACT complex subunit SPT16 OS=Homo sapiens GN=SUPT16H PE=1 SV=1
68099000	51670000	59898000	21635000	21628000	18383000	30036000	17696000	28702000	21945000	36832000	22633000	0.00127056	0.00499742	0.00847735	0.343113	0.42542	0.453116	13	13	13	18.6	18.6	18.6	74.605	0	46.813	2172300000	77	O76094;R4GNC1;D6RDY6	O76094;R4GNC1	Signal recognition particle subunit SRP72	SRP72	>sp|O76094|SRP72_HUMAN Signal recognition particle subunit SRP72 OS=Homo sapiens GN=SRP72 PE=1 SV=3;>tr|R4GNC1|R4GNC1_HUMAN Signal recognition particle subunit SRP72 OS=Homo sapiens GN=SRP72 PE=1 SV=1
121550000	103940000	135600000	19716000	24932000	22100000	29585000	21454000	24967000	54143000	14107000	22435000	0.000453216	0.00055147	0.00410461	0.184851	0.21049	0.251142	3	3	3	11.2	11.2	11.2	28.05	0	32.817	2113200000	7	F5GYN4;J3KR44;F5GYJ8;Q96FW1;F5H3F0;F5H6Q1	F5GYN4;J3KR44;F5GYJ8;Q96FW1;F5H3F0;F5H6Q1	Ubiquitin thioesterase OTUB1	OTUB1	>tr|F5GYN4|F5GYN4_HUMAN Ubiquitin thioesterase OTUB1 OS=Homo sapiens GN=OTUB1 PE=1 SV=1;>tr|J3KR44|J3KR44_HUMAN Ubiquitin thioesterase OTUB1 OS=Homo sapiens GN=OTUB1 PE=1 SV=2;>tr|F5GYJ8|F5GYJ8_HUMAN Ubiquitin thioesterase OTUB1 OS=Homo sapiens GN=OTUB1 PE
17547000	13596000	18393000	20793000	21489000	20909000	12717000	15392000	19233000	25314000	23399000	22205000	0.0381466	0.7758	0.0147164	1.27566	0.955709	1.43165	13	13	13	16.7	16.7	16.7	91.809	0	45.471	1400700000	90	Q2NL82;I3L1Q5	Q2NL82	Pre-rRNA-processing protein TSR1 homolog	TSR1	>sp|Q2NL82|TSR1_HUMAN Pre-rRNA-processing protein TSR1 homolog OS=Homo sapiens GN=TSR1 PE=1 SV=1
17589000	1	1769300	14614000	12353000	16495000	19876000	22923000	19933000	16322000	496970000	22116000	0.232701	0.0636548	0.341135	2.24514	3.24057	27.6578	12	12	11	31.7	31.7	28.1	36.638	0	118.53	6427200000	105	P07195;A8MW50;F5H793;C9J7H8;F5H5G7;F5H155;A0A087WUM2;G3XAP5;F5H245;Q6ZMR3;P07864	P07195	L-lactate dehydrogenase B chain	LDHB	>sp|P07195|LDHB_HUMAN L-lactate dehydrogenase B chain OS=Homo sapiens GN=LDHB PE=1 SV=2
17344000	15531000	12152000	21212000	21054000	21075000	23336000	20670000	19896000	29645000	22822000	22038000	0.0159897	0.0269756	0.026247	1.40673	1.41919	1.65467	5	5	5	50	50	50	10.112	0	13.461	1502100000	86	P49458;E9PE20	P49458;E9PE20	Signal recognition particle 9 kDa protein	SRP9	>sp|P49458|SRP09_HUMAN Signal recognition particle 9 kDa protein OS=Homo sapiens GN=SRP9 PE=1 SV=2;>tr|E9PE20|E9PE20_HUMAN Signal recognition particle 9 kDa protein OS=Homo sapiens GN=SRP9 PE=1 SV=1
732210	1	1	15069000	17282000	17725000	21821000	15570000	15721000	26027000	22262000	21999000	4.34329e-05	0.00108876	6.23938e-05	68.39	72.5364	95.9941	8	8	8	17.8	17.8	17.8	44.678	0	22.329	1080600000	94	O95801	O95801	Tetratricopeptide repeat protein 4	TTC4	>sp|O95801|TTC4_HUMAN Tetratricopeptide repeat protein 4 OS=Homo sapiens GN=TTC4 PE=1 SV=3
13134000	11280000	14695000	18309000	18987000	18504000	18744000	16368000	17692000	21428000	18184000	21981000	0.00524909	0.0191812	0.00827142	1.42678	1.35018	1.57491	10	10	10	22.2	22.2	22.2	63.836	0	41.329	1163600000	56	Q86UE4;E5RJU9;H0YB56;H0YBJ8	Q86UE4;E5RJU9	Protein LYRIC	MTDH	>sp|Q86UE4|LYRIC_HUMAN Protein LYRIC OS=Homo sapiens GN=MTDH PE=1 SV=2;>tr|E5RJU9|E5RJU9_HUMAN Protein LYRIC OS=Homo sapiens GN=MTDH PE=1 SV=1
21073000	10383000	15000000	11959000	12360000	12204000	19303000	14499000	15225000	23604000	18212000	21943000	0.345341	0.815407	0.172969	0.786185	1.05534	1.37246	12	12	12	21.1	21.1	21.1	59.67	0	51.012	1067300000	91	P48643;E7ENZ3;B7ZAR1;E9PCA1;H0Y914;D6RIZ7	P48643;E7ENZ3;B7ZAR1;E9PCA1	T-complex protein 1 subunit epsilon	CCT5	>sp|P48643|TCPE_HUMAN T-complex protein 1 subunit epsilon OS=Homo sapiens GN=CCT5 PE=1 SV=1;>tr|E7ENZ3|E7ENZ3_HUMAN T-complex protein 1 subunit epsilon OS=Homo sapiens GN=CCT5 PE=1 SV=1;>tr|B7ZAR1|B7ZAR1_HUMAN T-complex protein 1 subunit epsilon OS=Homo sa
14796000	13154000	16223000	34369000	37121000	32765000	29324000	25205000	26588000	22624000	14857000	21536000	0.000207194	0.00120052	0.128125	2.36015	1.83635	1.33604	10	10	7	16.2	16.2	12.4	74.324	0	34.394	1607000000	65	Q96SB4;H3BLV9;Q5R363;D6RBM8;H0Y932;H7C2I2;D6RBF8;C9J2M4;C9JWF7;A8MPP7;A8MPY5;E7ETV6;Q9UPE1	Q96SB4;H3BLV9;Q5R363	SRSF protein kinase 1	SRPK1	>sp|Q96SB4|SRPK1_HUMAN SRSF protein kinase 1 OS=Homo sapiens GN=SRPK1 PE=1 SV=2;>tr|H3BLV9|H3BLV9_HUMAN SRSF protein kinase 1 (Fragment) OS=Homo sapiens GN=SRPK1 PE=1 SV=1;>tr|Q5R363|Q5R363_HUMAN SRSF protein kinase 1 OS=Homo sapiens GN=SRPK1 PE=1 SV=2
87895000	99049000	100820000	17381000	14937000	18612000	21495000	27658000	18669000	23922000	17522000	21345000	4.66103e-05	0.000110583	7.28308e-05	0.176985	0.235686	0.218196	13	13	13	18	18	18	87.435	0	78.824	1697100000	106	E9PKP7;P17480;E9PLT2;E9PMM2	E9PKP7;P17480	Nucleolar transcription factor 1	UBTF	>tr|E9PKP7|E9PKP7_HUMAN Nucleolar transcription factor 1 OS=Homo sapiens GN=UBTF PE=1 SV=1;>sp|P17480|UBF1_HUMAN Nucleolar transcription factor 1 OS=Homo sapiens GN=UBTF PE=1 SV=1
10499000	11995000	16192000	29682000	27497000	24734000	26541000	21173000	24842000	21359000	20446000	21313000	0.00293263	0.00832261	0.00925019	2.11738	1.87551	1.63155	12	12	12	24	24	24	55.21	0	45.499	1515800000	139	Q9Y3I0	Q9Y3I0	tRNA-splicing ligase RtcB homolog	RTCB	>sp|Q9Y3I0|RTCB_HUMAN tRNA-splicing ligase RtcB homolog OS=Homo sapiens GN=RTCB PE=1 SV=1
1	3238600	2109200	21221000	22710000	17461000	19691000	16153000	20658000	19827000	14742000	21296000	0.000516163	0.000513655	0.0015678	11.4799	10.5655	10.4463	10	10	10	28.2	28.2	28.2	50.144	0	84.894	1061800000	98	Q9UKX7;B0QY21	Q9UKX7	Nuclear pore complex protein Nup50	NUP50	>sp|Q9UKX7|NUP50_HUMAN Nuclear pore complex protein Nup50 OS=Homo sapiens GN=NUP50 PE=1 SV=2
19360000	5683300	10257000	30378000	32974000	33514000	29363000	23486000	25894000	19932000	25272000	21053000	0.00768684	0.0294803	0.0760017	2.74406	2.23066	1.87695	7	4	4	28.9	19.1	19.1	28.036	0	65.046	1749800000	92	E7EX29;P63104;E7ESK7;E5RGE1;E5RIR4;E9PD24;E7EVZ2;B0AZS6;B7Z2E6;H0YB80	E7EX29;P63104;E7ESK7;E5RGE1;E5RIR4;E9PD24;E7EVZ2	14-3-3 protein zeta/delta	YWHAZ	>tr|E7EX29|E7EX29_HUMAN 14-3-3 protein zeta/delta (Fragment) OS=Homo sapiens GN=YWHAZ PE=1 SV=1;>sp|P63104|1433Z_HUMAN 14-3-3 protein zeta/delta OS=Homo sapiens GN=YWHAZ PE=1 SV=1;>tr|E7ESK7|E7ESK7_HUMAN 14-3-3 protein zeta/delta (Fragment) OS=Homo sapiens
11937000	28571000	19492000	36932000	37114000	33205000	32323000	23627000	27756000	25077000	23198000	20994000	0.0339784	0.21894	0.566435	1.78752	1.3951	1.15448	14	14	14	23.8	23.8	23.8	69.491	0	79.019	1750800000	128	Q96PK6;A0A0A6YYI9;F8WDX3;A0A0A0MSL8;B8ZZ74	Q96PK6	RNA-binding protein 14	RBM14	>sp|Q96PK6|RBM14_HUMAN RNA-binding protein 14 OS=Homo sapiens GN=RBM14 PE=1 SV=2
12323000	6633500	9656000	15802000	17985000	16537000	20795000	13789000	17443000	24215000	29444000	20901000	0.014825	0.0401649	0.00679945	1.75881	1.81833	2.60585	8	8	8	29.5	29.5	29.5	32.996	0	42.234	1210500000	80	P36542	P36542	ATP synthase subunit gamma, mitochondrial	ATP5C1	>sp|P36542|ATPG_HUMAN ATP synthase subunit gamma, mitochondrial OS=Homo sapiens GN=ATP5C1 PE=1 SV=1
15213000	54451000	26714000	26677000	20409000	24335000	34447000	34048000	30559000	17632000	17141000	20891000	0.519311	0.942943	0.310773	0.741051	1.02777	0.577559	21	21	16	16.3	16.3	12.5	174.38	0	105.18	1648900000	134	P11388;E9PCY5;J3KTB7	P11388	DNA topoisomerase 2-alpha	TOP2A	>sp|P11388|TOP2A_HUMAN DNA topoisomerase 2-alpha OS=Homo sapiens GN=TOP2A PE=1 SV=3
11298000	55239000	23365000	20942000	15656000	17814000	16625000	26711000	17843000	19142000	14900000	20816000	0.420694	0.516966	0.426975	0.605237	0.680508	0.610198	12	12	12	19.2	19.2	19.2	54.972	0	42.147	1310000000	83	O76021;J3QSV6;I3L3C4;I3L3U9;I3L234;I3L1A3	O76021;J3QSV6;I3L3C4	Ribosomal L1 domain-containing protein 1	RSL1D1	>sp|O76021|RL1D1_HUMAN Ribosomal L1 domain-containing protein 1 OS=Homo sapiens GN=RSL1D1 PE=1 SV=3;>tr|J3QSV6|J3QSV6_HUMAN Ribosomal L1 domain-containing protein 1 (Fragment) OS=Homo sapiens GN=RSL1D1 PE=1 SV=1;>tr|I3L3C4|I3L3C4_HUMAN Ribosomal L1 domain-
31013000	52679000	33716000	28087000	21246000	27823000	24477000	39604000	24724000	19256000	13857000	20785000	0.134797	0.322502	0.041228	0.657161	0.756379	0.459066	7	7	4	17.2	17.2	12.5	39.586	0	31.864	1899100000	103	Q13247	Q13247	Serine/arginine-rich splicing factor 6	SRSF6	>sp|Q13247|SRSF6_HUMAN Serine/arginine-rich splicing factor 6 OS=Homo sapiens GN=SRSF6 PE=1 SV=2
27261000	13161000	27089000	15054000	7855900	15766000	17725000	121490000	14860000	14599000	7630500	20654000	0.144585	0.460589	0.242967	0.572883	2.28222	0.635208	8	8	8	19.5	19.5	19.5	47.138	0	72.011	1670200000	61	Q8N5F7;Q5M9Q1	Q8N5F7;Q5M9Q1	NF-kappa-B-activating protein;NKAP-like protein	NKAP;NKAPL	>sp|Q8N5F7|NKAP_HUMAN NF-kappa-B-activating protein OS=Homo sapiens GN=NKAP PE=1 SV=1;>sp|Q5M9Q1|NKAPL_HUMAN NKAP-like protein OS=Homo sapiens GN=NKAPL PE=2 SV=3
33395000	15383000	19902000	14592000	13193000	14823000	19289000	16626000	16763000	20797000	75794000	20635000	0.185022	0.385436	0.445465	0.620384	0.767006	1.70684	26	26	25	25.6	25.6	24.8	101.56	0	86.322	1914600000	93	P11586;F5H2F4;V9GYY3	P11586;F5H2F4	C-1-tetrahydrofolate synthase, cytoplasmic;Methylenetetrahydrofolate dehydrogenase;Methenyltetrahydrofolate cyclohydrolase;Formyltetrahydrofolate synthetase;C-1-tetrahydrofolate synthase, cytoplasmic, N-terminally processed	MTHFD1	>sp|P11586|C1TC_HUMAN C-1-tetrahydrofolate synthase, cytoplasmic OS=Homo sapiens GN=MTHFD1 PE=1 SV=3;>tr|F5H2F4|F5H2F4_HUMAN C-1-tetrahydrofolate synthase, cytoplasmic OS=Homo sapiens GN=MTHFD1 PE=1 SV=1
22734000	11710000	22947000	21780000	30931000	22440000	20475000	15754000	17631000	20893000	33873000	20092000	0.279635	0.780896	0.372733	1.30946	0.938475	1.30435	7	7	7	47.2	47.2	47.2	15.184	0	23.863	1590200000	77	CON__P01966;G3V1N2;P69905;P02008	CON__P01966;G3V1N2;P69905	Hemoglobin subunit alpha	HBA2;HBA1	>P01966 SWISS-PROT:P01966 (Bos taurus) Hemoglobin subunit alpha;>tr|G3V1N2|G3V1N2_HUMAN HCG1745306, isoform CRA_a OS=Homo sapiens GN=HBA2 PE=1 SV=1;>sp|P69905|HBA_HUMAN Hemoglobin subunit alpha OS=Homo sapiens GN=HBA1 PE=1 SV=2
16960000	23659000	18166000	25741000	17025000	17250000	19615000	30087000	22530000	19333000	17217000	20088000	0.913126	0.296875	0.764689	1.02094	1.22875	0.963477	3	3	3	37.8	37.8	37.8	13.281	0	15.503	1300300000	33	P62314;J3QLR7;J3QLI9	P62314	Small nuclear ribonucleoprotein Sm D1	SNRPD1	>sp|P62314|SMD1_HUMAN Small nuclear ribonucleoprotein Sm D1 OS=Homo sapiens GN=SNRPD1 PE=1 SV=1
15394000	10375000	19392000	15943000	19197000	20225000	22578000	19382000	21435000	22319000	13211000	20055000	0.307422	0.0933375	0.41017	1.22595	1.40376	1.23082	3	3	3	26.7	26.7	26.7	16.966	0	65.722	1216600000	68	E7ETZ0;H0Y7A7;E7EMB3;P62158;F8WBR5;M0QZ52;G3V479;G3V361;Q96HY3;C9J7T9;P27482;P02585	E7ETZ0;H0Y7A7;E7EMB3;P62158;F8WBR5;M0QZ52;G3V479	Calmodulin	CALM1;CALM2;CALM3	>tr|E7ETZ0|E7ETZ0_HUMAN Calmodulin OS=Homo sapiens GN=CALM1 PE=1 SV=1;>tr|H0Y7A7|H0Y7A7_HUMAN Calmodulin (Fragment) OS=Homo sapiens GN=CALM2 PE=1 SV=1;>tr|E7EMB3|E7EMB3_HUMAN Calmodulin OS=Homo sapiens GN=CALM2 PE=1 SV=1;>sp|P62158|CALM_HUMAN Calmodulin OS
18569000	9544700	14658000	15735000	16406000	16185000	16328000	13394000	14912000	20260000	22602000	19973000	0.518807	0.832276	0.0713015	1.12986	1.04354	1.46908	10	10	10	23.7	23.7	23.7	47.366	0	31.174	1168400000	49	P43686	P43686	26S protease regulatory subunit 6B	PSMC4	>sp|P43686|PRS6B_HUMAN 26S protease regulatory subunit 6B OS=Homo sapiens GN=PSMC4 PE=1 SV=2
14843000	9248800	8735500	15800000	15773000	17966000	19473000	22491000	15808000	23128000	19023000	19887000	0.0558158	0.0389986	0.0137484	1.50908	1.75988	1.88983	3	3	3	3.4	3.4	3.4	102.49	0	67.7	1198100000	20	P35606;D6R997;D6RBZ7;D6RCL6;D6RBG7;D6RBT6	P35606;D6R997	Coatomer subunit beta	COPB2	>sp|P35606|COPB2_HUMAN Coatomer subunit beta OS=Homo sapiens GN=COPB2 PE=1 SV=2;>tr|D6R997|D6R997_HUMAN Coatomer subunit beta (Fragment) OS=Homo sapiens GN=COPB2 PE=1 SV=5
10050000	4129000	7764500	34538000	38558000	32537000	34682000	26566000	34028000	23899000	19550000	19867000	0.000350866	0.00143723	0.00342133	4.81386	4.34188	2.88541	14	12	12	26.3	22.3	22.3	63.704	0	55.42	1680500000	111	O00425;F8WD15	O00425	Insulin-like growth factor 2 mRNA-binding protein 3	IGF2BP3	>sp|O00425|IF2B3_HUMAN Insulin-like growth factor 2 mRNA-binding protein 3 OS=Homo sapiens GN=IGF2BP3 PE=1 SV=2
6282200	1325600	4413900	87894000	90313000	82243000	49612000	33927000	49798000	21436000	15941000	19812000	7.71596e-06	0.00176639	0.00229901	21.665	11.0914	4.75715	30	30	28	18.9	18.9	18.2	228.86	0	141.36	2781700000	182	P48634	P48634	Protein PRRC2A	PRRC2A	>sp|P48634|PRC2A_HUMAN Protein PRRC2A OS=Homo sapiens GN=PRRC2A PE=1 SV=3
8190900	6310400	7671100	13061000	13127000	13439000	22312000	18591000	19449000	19541000	13589000	19804000	0.000528438	0.000535549	0.00821644	1.78722	2.72194	2.38738	4	4	4	37.1	37.1	37.1	17.167	0	31.455	988290000	55	E9PIQ7;O00165;Q5VYD6	E9PIQ7;O00165;Q5VYD6	HCLS1-associated protein X-1	HAX1	>tr|E9PIQ7|E9PIQ7_HUMAN HCLS1-associated protein X-1 OS=Homo sapiens GN=HAX1 PE=1 SV=1;>sp|O00165|HAX1_HUMAN HCLS1-associated protein X-1 OS=Homo sapiens GN=HAX1 PE=1 SV=2;>tr|Q5VYD6|Q5VYD6_HUMAN HCLS1-associated protein X-1 (Fragment) OS=Homo sapiens GN=H
16769000	38682000	33170000	23290000	15363000	16060000	24793000	35743000	21117000	19841000	22547000	19575000	0.184249	0.783702	0.252364	0.617382	0.921373	0.699191	15	15	15	20.4	20.4	20.4	90.725	0	54.809	1489200000	114	P11387;E5RJ95;E5RFS0;E5RIC7;Q969P6	P11387	DNA topoisomerase 1	TOP1	>sp|P11387|TOP1_HUMAN DNA topoisomerase 1 OS=Homo sapiens GN=TOP1 PE=1 SV=2
2511000	1	5793000	14837000	14662000	15677000	15882000	11576000	12316000	22850000	18955000	19444000	0.00196863	0.00803462	0.00105187	5.44027	4.78974	7.37584	6	6	6	17	17	17	44.561	0	102.14	924450000	44	Q14318;A0A0A0MTJ1;U3KQ64;U3KQI1;M0R2K9;M0R1Q0;M0R1S6;M0R2Q6	Q14318;A0A0A0MTJ1;U3KQ64	Peptidyl-prolyl cis-trans isomerase FKBP8	FKBP8	>sp|Q14318|FKBP8_HUMAN Peptidyl-prolyl cis-trans isomerase FKBP8 OS=Homo sapiens GN=FKBP8 PE=1 SV=2;>tr|A0A0A0MTJ1|A0A0A0MTJ1_HUMAN Peptidyl-prolyl cis-trans isomerase FKBP8 OS=Homo sapiens GN=FKBP8 PE=1 SV=1;>tr|U3KQ64|U3KQ64_HUMAN Peptidyl-prolyl cis-tra
1	1	1	46369000	49946000	40614000	27880000	18146000	24770000	23649000	12992000	19428000	7.3726e-05	0.0011931	0.00380783	45643000	2.35987e+07	1.86897e+07	14	10	10	16.5	11.9	11.9	94.469	0	28.503	1615300000	93	Q9UPQ3;A0A087X1U1;F5GXM9;E7EUN2;A0A087X044;C9J8Z2;H7C211;H7C0A7;J3KNM6;F8VVT9;Q99490;H0YHB1	Q9UPQ3;A0A087X1U1;F5GXM9;E7EUN2	Arf-GAP with GTPase, ANK repeat and PH domain-containing protein 1	AGAP1	>sp|Q9UPQ3|AGAP1_HUMAN Arf-GAP with GTPase, ANK repeat and PH domain-containing protein 1 OS=Homo sapiens GN=AGAP1 PE=1 SV=4;>tr|A0A087X1U1|A0A087X1U1_HUMAN Arf-GAP with GTPase, ANK repeat and PH domain-containing protein 1 OS=Homo sapiens GN=AGAP1 PE=1 SV
31307000	28010000	30339000	16527000	16327000	15108000	23549000	16043000	19122000	20144000	29130000	19350000	0.000205878	0.0124572	0.0997521	0.534956	0.654881	0.765414	19	19	19	27.1	27.1	27.1	87.798	0	135.46	1372100000	106	P47897;H7C0R3;C9J165;F2Z2V6	P47897	Glutamine--tRNA ligase	QARS	>sp|P47897|SYQ_HUMAN Glutamine--tRNA ligase OS=Homo sapiens GN=QARS PE=1 SV=1
16615000	47031000	26709000	28246000	25875000	26919000	23508000	29307000	23466000	18697000	17887000	19340000	0.746683	0.635248	0.269182	0.896907	0.844237	0.618936	10	10	10	20.1	20.1	20.1	51.556	0	82.008	1584700000	103	P08621;M0QYR1;M0QX04	P08621;M0QYR1	U1 small nuclear ribonucleoprotein 70 kDa	SNRNP70	>sp|P08621|RU17_HUMAN U1 small nuclear ribonucleoprotein 70 kDa OS=Homo sapiens GN=SNRNP70 PE=1 SV=2;>tr|M0QYR1|M0QYR1_HUMAN U1 small nuclear ribonucleoprotein 70 kDa (Fragment) OS=Homo sapiens GN=SNRNP70 PE=1 SV=1
1	1	1	18661000	19002000	17011000	28109000	15720000	22232000	20572000	11095000	19082000	7.71017e-06	0.00353655	0.00453713	1.82247e+07	2.20203e+07	1.69163e+07	11	4	4	40.4	16.6	16.6	26	0	15.86	1298000000	74	U3KQI2;O14770;H0YKE5;H0YKN2;U3KQ95;H0YMX5	U3KQI2;O14770;H0YKE5;H0YKN2;U3KQ95;H0YMX5	Homeobox protein Meis2	MEIS2	>tr|U3KQI2|U3KQI2_HUMAN Homeobox protein Meis2 (Fragment) OS=Homo sapiens GN=MEIS2 PE=1 SV=1;>sp|O14770|MEIS2_HUMAN Homeobox protein Meis2 OS=Homo sapiens GN=MEIS2 PE=1 SV=2;>tr|H0YKE5|H0YKE5_HUMAN Homeobox protein Meis2 (Fragment) OS=Homo sapiens GN=MEIS2
7872900	6446300	15981000	6629100	4904900	9299000	1542000	12230000	9215500	11874000	5938000	19039000	0.384233	0.605278	0.673552	0.687553	0.758658	1.2162	1	1	1	5.4	5.4	5.4	21.196	0.0051724	1.8382	540160000	20	H0Y9T7;A0A0G2JP31;A0A0G2JNH5;A0A0G2JP78;A0A0G2JPT5;O75943	H0Y9T7;A0A0G2JP31;A0A0G2JNH5;A0A0G2JP78;A0A0G2JPT5;O75943	Cell cycle checkpoint protein RAD17	RAD17	>tr|H0Y9T7|H0Y9T7_HUMAN Cell cycle checkpoint protein RAD17 (Fragment) OS=Homo sapiens GN=RAD17 PE=1 SV=1;>tr|A0A0G2JP31|A0A0G2JP31_HUMAN Cell cycle checkpoint protein RAD17 (Fragment) OS=Homo sapiens GN=RAD17 PE=4 SV=1;>tr|A0A0G2JNH5|A0A0G2JNH5_HUMAN Cell
1	1	1	26596000	27605000	23467000	14467000	8684300	12547000	20078000	12586000	18543000	3.16699e-05	0.00219461	0.0017163	2.58893e+07	1.18994e+07	17069000	16	16	16	19.4	19.4	19.4	114.02	0	64.543	1008800000	70	Q86W92;F5GZP6;H0YFE4;A0A0A0MTP2;F5H6Q7;F5H0E0;F5H495;H0YGH8	Q86W92;F5GZP6	Liprin-beta-1	PPFIBP1	>sp|Q86W92|LIPB1_HUMAN Liprin-beta-1 OS=Homo sapiens GN=PPFIBP1 PE=1 SV=2;>tr|F5GZP6|F5GZP6_HUMAN Liprin-beta-1 (Fragment) OS=Homo sapiens GN=PPFIBP1 PE=1 SV=1
19051000	13382000	16182000	14110000	15950000	16828000	17792000	15259000	16212000	22030000	25555000	18249000	0.767835	0.910046	0.0980046	0.964476	1.01333	1.35419	11	11	10	31.8	31.8	28.8	45.626	0	98.005	1245100000	77	P62195;J3QQM1;J3KRP2;J3QSA9;J3QLH6;J3QRW1;J3QSE0;J3QRR3;J3KTQ9	P62195;J3QQM1;J3KRP2;J3QSA9;J3QLH6	26S protease regulatory subunit 8	PSMC5	>sp|P62195|PRS8_HUMAN 26S protease regulatory subunit 8 OS=Homo sapiens GN=PSMC5 PE=1 SV=1;>tr|J3QQM1|J3QQM1_HUMAN 26S protease regulatory subunit 8 (Fragment) OS=Homo sapiens GN=PSMC5 PE=1 SV=1;>tr|J3KRP2|J3KRP2_HUMAN 26S protease regulatory subunit 8 (Fr
19143000	13392000	18294000	17659000	17857000	18574000	21052000	19912000	19379000	16997000	35655000	18218000	0.58126	0.163219	0.347877	1.06416	1.18718	1.39428	15	15	15	12.4	12.4	12.4	144.45	0	85.28	1423400000	107	E9PD53;Q9NTJ3;C9JR83;C9JVD8;C9J578;C9J9E4	E9PD53;Q9NTJ3	Structural maintenance of chromosomes protein;Structural maintenance of chromosomes protein 4	SMC4	>tr|E9PD53|E9PD53_HUMAN Structural maintenance of chromosomes protein OS=Homo sapiens GN=SMC4 PE=1 SV=1;>sp|Q9NTJ3|SMC4_HUMAN Structural maintenance of chromosomes protein 4 OS=Homo sapiens GN=SMC4 PE=1 SV=2
16372000	112480000	44244000	34786000	13271000	14229000	14915000	71767000	16616000	17695000	15436000	18099000	0.277328	0.532667	0.227999	0.359835	0.596767	0.295963	10	2	0	41	6	0	18.804	0	7.3257	1892700000	22	U3KQK0;Q99879;Q99877;Q93079;Q5QNW6;P62807;P58876;O60814;P57053	U3KQK0;Q99879;Q99877;Q93079;Q5QNW6;P62807;P58876;O60814;P57053	Histone H2B;Histone H2B type 1-M;Histone H2B type 1-N;Histone H2B type 1-H;Histone H2B type 2-F;Histone H2B type 1-C/E/F/G/I;Histone H2B type 1-D;Histone H2B type 1-K;Histone H2B type F-S	HIST1H2BN;HIST1H2BM;HIST1H2BH;HIST2H2BF;HIST1H2BC;HIST1H2BD;HIST1H2BK;H2BFS	>tr|U3KQK0|U3KQK0_HUMAN Histone H2B OS=Homo sapiens GN=HIST1H2BN PE=1 SV=1;>sp|Q99879|H2B1M_HUMAN Histone H2B type 1-M OS=Homo sapiens GN=HIST1H2BM PE=1 SV=3;>sp|Q99877|H2B1N_HUMAN Histone H2B type 1-N OS=Homo sapiens GN=HIST1H2BN PE=1 SV=3;>sp|Q93079|H2B1
19772000	31464000	18110000	18235000	14127000	16056000	17923000	51278000	15941000	14668000	18004000	18039000	0.185341	0.688495	0.226308	0.698209	1.22779	0.731275	17	17	17	15	15	15	135.58	0	72.48	1393700000	77	Q15393;J3QL37;J3QRB2;I3L4G7	Q15393	Splicing factor 3B subunit 3	SF3B3	>sp|Q15393|SF3B3_HUMAN Splicing factor 3B subunit 3 OS=Homo sapiens GN=SF3B3 PE=1 SV=4
11341000	5794400	13733000	29713000	33330000	30283000	30292000	21870000	26971000	19981000	17679000	17875000	0.00132999	0.00904667	0.0289172	3.02335	2.56356	1.79909	14	14	14	24.7	24.7	24.7	76.12	0	93.938	1534800000	109	Q7Z417	Q7Z417	Nuclear fragile X mental retardation-interacting protein 2	NUFIP2	>sp|Q7Z417|NUFP2_HUMAN Nuclear fragile X mental retardation-interacting protein 2 OS=Homo sapiens GN=NUFIP2 PE=1 SV=1
1303700	1646400	3085600	10520000	13655000	12589000	16904000	10978000	18628000	27056000	11294000	17848000	0.000665437	0.00477781	0.0221251	6.09109	7.70582	9.31093	24	1	0	51.4	5.3	0	50.151	0	50.937	879890000	65	P68363;P68366;C9J2C0;Q9NY65;F8VVB9;F8VWV9;F8VRZ4;F8VS66;C9JDS9;A6NHL2;F8VX09;C9JEV8;C9JQ00;C9JJQ8;V9GZ17;C9JDL2;C9K0S6;F8VRK0;F8W0F6;F8VXZ7;Q9H853	P68363;P68366;C9J2C0;Q9NY65	Tubulin alpha-1B chain;Tubulin alpha-4A chain;Tubulin alpha-8 chain	TUBA1B;TUBA4A;TUBA8	>sp|P68363|TBA1B_HUMAN Tubulin alpha-1B chain OS=Homo sapiens GN=TUBA1B PE=1 SV=1;>sp|P68366|TBA4A_HUMAN Tubulin alpha-4A chain OS=Homo sapiens GN=TUBA4A PE=1 SV=1;>tr|C9J2C0|C9J2C0_HUMAN Tubulin alpha-8 chain (Fragment) OS=Homo sapiens GN=TUBA8 PE=1 SV=1;
15947000	13920000	13507000	5729400	7105400	5972900	10593000	11227000	12582000	18867000	11446000	17842000	0.000694562	0.0351655	0.549479	0.433617	0.793148	1.11023	4	4	4	28.6	28.6	28.6	11.737	0	27.291	771910000	67	P10599	P10599	Thioredoxin	TXN	>sp|P10599|THIO_HUMAN Thioredoxin OS=Homo sapiens GN=TXN PE=1 SV=3
19887000	13444000	18823000	15602000	15827000	17300000	20509000	15564000	17312000	17604000	37890000	17827000	0.60963	0.875831	0.371393	0.934329	1.0236	1.40586	10	10	10	25.5	25.5	25.5	46.836	0	70.83	1303300000	77	P05455;E7ERC4;E9PGX9;E9PFL9	P05455	Lupus La protein	SSB	>sp|P05455|LA_HUMAN Lupus La protein OS=Homo sapiens GN=SSB PE=1 SV=2
4344400	512690	1188900	15995000	16243000	18879000	18469000	10435000	11338000	19317000	21429000	17809000	0.000556553	0.015245	0.000377661	8.45469	6.65598	9.68493	7	7	7	19.3	19.3	19.3	44.468	0	16.915	953310000	49	Q16543;K7EQA9;K7EKQ2;K7EL68;K7EIU0	Q16543;K7EQA9;K7EKQ2	Hsp90 co-chaperone Cdc37;Hsp90 co-chaperone Cdc37, N-terminally processed	CDC37	>sp|Q16543|CDC37_HUMAN Hsp90 co-chaperone Cdc37 OS=Homo sapiens GN=CDC37 PE=1 SV=1;>tr|K7EQA9|K7EQA9_HUMAN Hsp90 co-chaperone Cdc37 (Fragment) OS=Homo sapiens GN=CDC37 PE=1 SV=1;>tr|K7EKQ2|K7EKQ2_HUMAN Hsp90 co-chaperone Cdc37 (Fragment) OS=Homo sapiens GN
1886000	3826100	1077700	11986000	13793000	15469000	17721000	14863000	16829000	21588000	17878000	17695000	0.000891941	0.000267241	0.000370104	6.07499	7.27753	8.41866	9	9	9	24.7	24.7	24.7	48.442	0	86.792	923650000	71	P22695;H3BRG4;H3BSJ9;H3BP04;A0A087WVZ4;H3BUE4;H3BUI9	P22695;H3BRG4;H3BSJ9;H3BP04	Cytochrome b-c1 complex subunit 2, mitochondrial	UQCRC2	>sp|P22695|QCR2_HUMAN Cytochrome b-c1 complex subunit 2, mitochondrial OS=Homo sapiens GN=UQCRC2 PE=1 SV=3;>tr|H3BRG4|H3BRG4_HUMAN Cytochrome b-c1 complex subunit 2, mitochondrial OS=Homo sapiens GN=UQCRC2 PE=1 SV=1;>tr|H3BSJ9|H3BSJ9_HUMAN Cytochrome b-c1
30361000	46478000	32231000	20642000	16241000	18927000	19227000	53753000	16219000	15623000	21875000	17690000	0.0277125	0.639034	0.0294055	0.51169	0.817814	0.505987	16	16	16	20	20	20	97.584	0	142.38	1621400000	114	A0A087WZZ5;Q13435;E9PPJ0;E9PJ04;H0YCG1;E9PJT3;E9PIL8;H0YEX5	A0A087WZZ5;Q13435;E9PPJ0;E9PJ04;H0YCG1	Splicing factor 3B subunit 2	SF3B2	>tr|A0A087WZZ5|A0A087WZZ5_HUMAN Splicing factor 3B subunit 2 OS=Homo sapiens GN=SF3B2 PE=1 SV=1;>sp|Q13435|SF3B2_HUMAN Splicing factor 3B subunit 2 OS=Homo sapiens GN=SF3B2 PE=1 SV=2;>tr|E9PPJ0|E9PPJ0_HUMAN Splicing factor 3B subunit 2 OS=Homo sapiens GN=S
39905000	17806000	27884000	16995000	14667000	16171000	27092000	21463000	21323000	15927000	34867000	17649000	0.121631	0.475746	0.55113	0.558829	0.816379	0.799614	12	11	11	22.1	21.1	21.1	73.68	0	64.992	1444800000	81	P38646;D6RJI2;D6RA73;H0Y8S0	P38646	Stress-70 protein, mitochondrial	HSPA9	>sp|P38646|GRP75_HUMAN Stress-70 protein, mitochondrial OS=Homo sapiens GN=HSPA9 PE=1 SV=2
7551400	5736800	3459900	8684000	9633000	9561200	14344000	11102000	11842000	17382000	13089000	17435000	0.0385807	0.0112132	0.0050835	1.66456	2.2264	2.86038	9	9	9	7.4	7.4	7.4	149.32	0	47.444	723100000	43	Q9NVI1;F8W7R3;H3BP78;H3BS60;H3BQE2;H3BT54;H3BMG4	Q9NVI1;F8W7R3	Fanconi anemia group I protein	FANCI	>sp|Q9NVI1|FANCI_HUMAN Fanconi anemia group I protein OS=Homo sapiens GN=FANCI PE=1 SV=4;>tr|F8W7R3|F8W7R3_HUMAN Fanconi anemia group I protein OS=Homo sapiens GN=FANCI PE=1 SV=1
1469300	291930	1584000	9767300	11530000	11011000	13684000	11222000	10557000	19987000	19025000	17136000	0.000131936	0.000496385	4.66283e-05	9.65802	10.6011	16.7845	15	15	15	16.5	16.5	16.5	103.08	0	46.185	801710000	77	Q9H3U1	Q9H3U1	Protein unc-45 homolog A	UNC45A	>sp|Q9H3U1|UN45A_HUMAN Protein unc-45 homolog A OS=Homo sapiens GN=UNC45A PE=1 SV=1
32680000	180110000	82275000	25640000	10986000	13657000	18981000	62021000	20693000	15968000	15300000	17122000	0.134248	0.229882	0.130497	0.170413	0.344653	0.163998	29	29	27	43.8	43.8	42.5	74.139	0	106.23	1743500000	104	P02545;Q3BDU5;Q5TCI8;H0YAB0;A0A0C4DGC5;REV__Q5VX52	P02545;Q3BDU5;Q5TCI8	Prelamin-A/C;Lamin-A/C	LMNA	>sp|P02545|LMNA_HUMAN Prelamin-A/C OS=Homo sapiens GN=LMNA PE=1 SV=1;>tr|Q3BDU5|Q3BDU5_HUMAN Prelamin-A/C OS=Homo sapiens GN=LMNA PE=1 SV=1;>tr|Q5TCI8|Q5TCI8_HUMAN Prelamin-A/C OS=Homo sapiens GN=LMNA PE=1 SV=1
1009800	639290	1	19694000	20860000	21188000	22386000	14738000	19816000	18439000	11338000	16972000	3.17293e-06	0.00124371	0.00233578	37.44	34.5281	28.3483	7	7	7	20.5	20.5	20.5	39.039	0	41.831	982400000	39	Q15633;H3BV98;F8VSA1;F8VYK6;F8VZZ7;F8VTT7;F8VP94;F8VYK3;F8VZ57	Q15633;H3BV98;F8VSA1	RISC-loading complex subunit TARBP2	TARBP2	>sp|Q15633|TRBP2_HUMAN RISC-loading complex subunit TARBP2 OS=Homo sapiens GN=TARBP2 PE=1 SV=3;>tr|H3BV98|H3BV98_HUMAN RISC-loading complex subunit TARBP2 (Fragment) OS=Homo sapiens GN=TARBP2 PE=1 SV=5;>tr|F8VSA1|F8VSA1_HUMAN RISC-loading complex subunit T
8535500	3213700	1413800	9482500	10662000	11868000	19706000	12987000	12324000	16927000	28847000	16695000	0.0489479	0.0289454	0.0224597	2.43201	3.41997	4.7458	7	7	7	33	33	33	24.593	0	53.786	981360000	49	O75396;A0A087X1A9	O75396	Vesicle-trafficking protein SEC22b	SEC22B	>sp|O75396|SC22B_HUMAN Vesicle-trafficking protein SEC22b OS=Homo sapiens GN=SEC22B PE=1 SV=4
27640000	12797000	21164000	12921000	12051000	14134000	20726000	13487000	12969000	14764000	47840000	16605000	0.159004	0.388507	0.638353	0.634827	0.765929	1.28584	13	13	13	23.6	23.6	23.6	59.366	0	65.258	1535800000	61	Q99832;F8WAM2	Q99832	T-complex protein 1 subunit eta	CCT7	>sp|Q99832|TCPH_HUMAN T-complex protein 1 subunit eta OS=Homo sapiens GN=CCT7 PE=1 SV=2
16748000	37310000	25667000	30170000	24580000	27195000	31347000	30384000	28593000	22505000	15773000	16563000	0.910291	0.588067	0.259665	1.02785	1.13294	0.687877	11	11	11	43.5	43.5	43.5	29.096	0	34.804	1643600000	95	Q00059;H7BYN3	Q00059;H7BYN3	Transcription factor A, mitochondrial	TFAM	>sp|Q00059|TFAM_HUMAN Transcription factor A, mitochondrial OS=Homo sapiens GN=TFAM PE=1 SV=1;>tr|H7BYN3|H7BYN3_HUMAN Transcription factor A, mitochondrial (Fragment) OS=Homo sapiens GN=TFAM PE=1 SV=1
8399600	9635400	6661200	11035000	10732000	11092000	16329000	15998000	14178000	18532000	25039000	16554000	0.0352526	0.00263977	0.0119973	1.33053	1.88308	2.43459	7	7	7	26.1	26.1	26.1	28.768	0	27.287	1058300000	70	P12004	P12004	Proliferating cell nuclear antigen	PCNA	>sp|P12004|PCNA_HUMAN Proliferating cell nuclear antigen OS=Homo sapiens GN=PCNA PE=1 SV=1
1	1	1	9598600	10980000	9053200	16785000	11270000	15180000	19186000	10465000	16443000	6.66432e-05	0.000919979	0.00396	9.87727e+06	1.44117e+07	1.53647e+07	7	7	7	8.9	8.9	8.9	82.339	0	13.307	694730000	40	Q86V87;Q5W0V3	Q86V87	Protein FAM160B2	FAM160B2	>sp|Q86V87|F16B2_HUMAN Protein FAM160B2 OS=Homo sapiens GN=FAM160B2 PE=2 SV=2
22979000	13834000	19143000	11601000	8269700	12906000	19672000	112020000	15793000	9964800	7358800	16383000	0.0610143	0.388437	0.120615	0.585758	2.63573	0.602377	17	17	17	27.7	27.7	27.7	71.648	0	63.479	1455900000	81	J3KNN5;Q9UJV9;H0YA06;D6RGI7;H0Y8L8	J3KNN5;Q9UJV9	Probable ATP-dependent RNA helicase DDX41	DDX41	>tr|J3KNN5|J3KNN5_HUMAN Probable ATP-dependent RNA helicase DDX41 (Fragment) OS=Homo sapiens GN=DDX41 PE=1 SV=1;>sp|Q9UJV9|DDX41_HUMAN Probable ATP-dependent RNA helicase DDX41 OS=Homo sapiens GN=DDX41 PE=1 SV=2
10804000	41941000	19133000	17105000	12666000	11848000	17128000	23501000	11790000	16077000	14461000	16300000	0.34591	0.548241	0.421326	0.579023	0.729277	0.651632	4	4	4	30.5	30.5	30.5	13.527	0	12.407	981990000	38	P62316;K7ERG4;K7EJB5	P62316;K7ERG4	Small nuclear ribonucleoprotein Sm D2	SNRPD2	>sp|P62316|SMD2_HUMAN Small nuclear ribonucleoprotein Sm D2 OS=Homo sapiens GN=SNRPD2 PE=1 SV=1;>tr|K7ERG4|K7ERG4_HUMAN Small nuclear ribonucleoprotein Sm D2 OS=Homo sapiens GN=SNRPD2 PE=1 SV=1
25711000	7523500	18039000	31584000	34891000	30945000	27580000	21575000	25858000	18162000	48340000	16217000	0.0467516	0.228152	0.419447	1.90001	1.463	1.61329	23	23	1	20.1	20.1	0.6	158.64	0	130.35	1985500000	133	E7EX73;E9PGM1;E7EUU4;A0A0A0MR52;H7C044;C9K073;C9J2Z7;F8WCF2;C9JWH7;C9J556;REV__F5H7J8;C9JHW9;C9JSU8;H7C0V6;C9JWW9;REV__Q8NEG2;REV__C9JQZ6;REV__J3KQX6	E7EX73;E9PGM1;E7EUU4;A0A0A0MR52		EIF4G1	>tr|E7EX73|E7EX73_HUMAN Eukaryotic translation initiation factor 4 gamma 1 OS=Homo sapiens GN=EIF4G1 PE=1 SV=1;>tr|E9PGM1|E9PGM1_HUMAN Eukaryotic translation initiation factor 4 gamma 1 OS=Homo sapiens GN=EIF4G1 PE=1 SV=1;>tr|E7EUU4|E7EUU4_HUMAN Eukaryotic
15161000	14466000	16591000	14418000	14578000	14989000	17445000	12319000	14884000	17122000	22631000	16179000	0.314876	0.760941	0.199158	0.951685	0.966031	1.21018	5	5	5	51.7	51.7	51.7	9.9601	0	18.463	1094700000	73	E5RHG8;Q15369;R4GMY8	E5RHG8;Q15369;R4GMY8	Transcription elongation factor B polypeptide 1	TCEB1	>tr|E5RHG8|E5RHG8_HUMAN Transcription elongation factor B polypeptide 1 (Fragment) OS=Homo sapiens GN=TCEB1 PE=1 SV=1;>sp|Q15369|ELOC_HUMAN Transcription elongation factor B polypeptide 1 OS=Homo sapiens GN=TCEB1 PE=1 SV=1;>tr|R4GMY8|R4GMY8_HUMAN Transcrip
28669000	13067000	18882000	11734000	11679000	14263000	19933000	14328000	14944000	16552000	28132000	16157000	0.174044	0.479691	0.990728	0.621532	0.811723	1.00368	14	14	14	28.2	28.2	28.2	57.488	0	79.13	1184000000	82	P78371;F5GWF6;F8VQ14	P78371;F5GWF6;F8VQ14	T-complex protein 1 subunit beta	CCT2	>sp|P78371|TCPB_HUMAN T-complex protein 1 subunit beta OS=Homo sapiens GN=CCT2 PE=1 SV=4;>tr|F5GWF6|F5GWF6_HUMAN T-complex protein 1 subunit beta OS=Homo sapiens GN=CCT2 PE=1 SV=2;>tr|F8VQ14|F8VQ14_HUMAN T-complex protein 1 subunit beta OS=Homo sapiens GN=
23519000	17816000	24492000	11801000	12589000	14131000	17979000	11485000	15904000	15399000	17651000	15766000	0.0142273	0.073496	0.0611864	0.585185	0.6892	0.74158	7	7	7	5.9	5.9	5.9	119.52	0	20.625	992390000	46	O95373;E9PLJ0	O95373	Importin-7	IPO7	>sp|O95373|IPO7_HUMAN Importin-7 OS=Homo sapiens GN=IPO7 PE=1 SV=1
1	27398000	5297400	7930100	8955300	8382700	14428000	10004000	9287600	16691000	10080000	15630000	0.78275	0.970038	0.726992	0.772833	1.03133	1.29685	3	3	3	6.4	6.4	6.4	58.467	0	3.3918	699900000	12	Q9BVI4;F5H303	Q9BVI4;F5H303	Nucleolar complex protein 4 homolog	NOC4L	>sp|Q9BVI4|NOC4L_HUMAN Nucleolar complex protein 4 homolog OS=Homo sapiens GN=NOC4L PE=1 SV=1;>tr|F5H303|F5H303_HUMAN Nucleolar complex protein 4 homolog (Fragment) OS=Homo sapiens GN=NOC4L PE=1 SV=1
1138000	578910	369840	10994000	11770000	11612000	15665000	13400000	12569000	16833000	8729500	15523000	5.24363e-06	0.000158417	0.00672281	16.4735	19.9516	19.6888	11	11	11	6.1	6.1	6.1	200.55	0	30.079	680670000	35	O94822;H7BYG8;S4R3T2	O94822;H7BYG8	E3 ubiquitin-protein ligase listerin	LTN1	>sp|O94822|LTN1_HUMAN E3 ubiquitin-protein ligase listerin OS=Homo sapiens GN=LTN1 PE=1 SV=6;>tr|H7BYG8|H7BYG8_HUMAN E3 ubiquitin-protein ligase listerin OS=Homo sapiens GN=LTN1 PE=1 SV=1
14629000	21534000	18199000	14342000	12290000	14123000	15489000	17012000	14519000	15269000	12764000	15522000	0.0965882	0.312928	0.173686	0.749696	0.864942	0.801203	9	9	9	18.9	18.9	18.9	52.839	0	41.66	950150000	88	P56182;D6RE82	P56182	Ribosomal RNA processing protein 1 homolog A	RRP1	>sp|P56182|RRP1_HUMAN Ribosomal RNA processing protein 1 homolog A OS=Homo sapiens GN=RRP1 PE=1 SV=1
18099000	17532000	17263000	12427000	13658000	14815000	14956000	14041000	15340000	15350000	21841000	15513000	0.00546849	0.00336745	0.977923	0.773245	0.838224	0.996408	10	10	10	11.4	11.4	11.4	101.11	0	58.04	1097400000	79	P56192;H0YHV5;H0YIP0;F5H2V6;H0YHL6;H0YI94;H0YI27	P56192	Methionine--tRNA ligase, cytoplasmic	MARS	>sp|P56192|SYMC_HUMAN Methionine--tRNA ligase, cytoplasmic OS=Homo sapiens GN=MARS PE=1 SV=2
8887500	6004700	8119500	12250000	13967000	14125000	18848000	15506000	11396000	18156000	11058000	15210000	0.0053302	0.0309171	0.0329704	1.75311	1.98812	1.9305	5	5	5	18.4	18.4	18.4	36.724	0	18.993	872880000	50	Q9BQA1;H0Y711	Q9BQA1	Methylosome protein 50	WDR77	>sp|Q9BQA1|MEP50_HUMAN Methylosome protein 50 OS=Homo sapiens GN=WDR77 PE=1 SV=1
25080000	6001300	14354000	9670100	3065000	9207600	15772000	133830000	7923300	7785500	2665200	15166000	0.25632	0.414691	0.37396	0.482944	3.46702	0.563806	6	6	6	19.4	19.4	19.4	28.385	0	17.598	1433100000	44	Q5BKY9;G3XAI9;Q8N9E0;H0YH72	Q5BKY9;G3XAI9;Q8N9E0	Protein FAM133B;Protein FAM133A	FAM133B;FAM133A	>sp|Q5BKY9|F133B_HUMAN Protein FAM133B OS=Homo sapiens GN=FAM133B PE=1 SV=1;>tr|G3XAI9|G3XAI9_HUMAN Protein FAM133B OS=Homo sapiens GN=FAM133B PE=1 SV=1;>sp|Q8N9E0|F133A_HUMAN Protein FAM133A OS=Homo sapiens GN=FAM133A PE=1 SV=1
1600300	1875500	2218400	9485500	9850300	10367000	15914000	11543000	13944000	15110000	14766000	15119000	1.37257e-05	0.000736255	4.20377e-07	5.21633	7.27073	7.9019	6	6	6	23.3	23.3	23.3	29.81	0	37.348	716060000	56	O43819;C9JBU1	O43819	Protein SCO2 homolog, mitochondrial	SCO2	>sp|O43819|SCO2_HUMAN Protein SCO2 homolog, mitochondrial OS=Homo sapiens GN=SCO2 PE=1 SV=3
467710	3745200	3839900	27653000	27136000	23840000	23471000	13138000	24054000	14942000	13658000	14993000	0.000133787	0.00916615	0.000574729	9.76417	7.53315	5.41339	14	14	14	20.8	20.8	20.8	66.013	0	29.902	1116800000	63	F5H8D7;P18887;M0QYS5;M0QZ96;M0R0D2;M0R1U8	F5H8D7;P18887;M0QYS5	DNA repair protein XRCC1	XRCC1	>tr|F5H8D7|F5H8D7_HUMAN DNA repair protein XRCC1 OS=Homo sapiens GN=XRCC1 PE=1 SV=2;>sp|P18887|XRCC1_HUMAN DNA repair protein XRCC1 OS=Homo sapiens GN=XRCC1 PE=1 SV=2;>tr|M0QYS5|M0QYS5_HUMAN DNA repair protein XRCC1 (Fragment) OS=Homo sapiens GN=XRCC1 PE=1
46229000	33799000	45783000	14966000	14889000	15452000	19597000	14786000	18585000	16423000	21899000	14985000	0.00275319	0.00495275	0.00620098	0.36012	0.421012	0.423707	16	16	16	24.9	24.9	24.9	70.729	0	50.443	1258800000	96	Q9UHB9;K7EN53;K7EQC2	Q9UHB9	Signal recognition particle subunit SRP68	SRP68	>sp|Q9UHB9|SRP68_HUMAN Signal recognition particle subunit SRP68 OS=Homo sapiens GN=SRP68 PE=1 SV=2
29384000	9179200	17080000	12548000	10744000	13277000	15224000	13473000	12341000	12013000	19916000	14899000	0.343773	0.45834	0.665954	0.657205	0.73752	0.841576	9	9	9	16.9	16.9	16.9	57.924	0	20.62	1031300000	60	P50991	P50991	T-complex protein 1 subunit delta	CCT4	>sp|P50991|TCPD_HUMAN T-complex protein 1 subunit delta OS=Homo sapiens GN=CCT4 PE=1 SV=4
16277000	9806300	12278000	11401000	9070900	12835000	14808000	59669000	14318000	12514000	9936200	14797000	0.482942	0.329468	0.882121	0.868242	2.3147	0.970958	7	7	7	29.7	29.7	29.7	29.411	0	52.056	1108200000	62	Q9BU76	Q9BU76	Multiple myeloma tumor-associated protein 2	MMTAG2	>sp|Q9BU76|MMTA2_HUMAN Multiple myeloma tumor-associated protein 2 OS=Homo sapiens GN=MMTAG2 PE=1 SV=1
16255000	11557000	12635000	14150000	13314000	15957000	17488000	14388000	13371000	13435000	29052000	14771000	0.573842	0.443714	0.341519	1.07353	1.11867	1.41563	10	10	10	24.9	24.9	24.9	47.463	0	24.775	1145400000	77	O00231;J3QRY4;J3QS13	O00231	26S proteasome non-ATPase regulatory subunit 11	PSMD11	>sp|O00231|PSD11_HUMAN 26S proteasome non-ATPase regulatory subunit 11 OS=Homo sapiens GN=PSMD11 PE=1 SV=3
22068000	12284000	24277000	10097000	6471100	10916000	16290000	86141000	13144000	9799700	6194400	14762000	0.0574834	0.475108	0.104744	0.46878	1.97129	0.524589	20	11	11	43.4	29.4	29.4	43.727	0	70.318	1217100000	77	Q9NQ29;A8MYV2;B8ZZ10;B8ZZ09;B8ZZ08;B8ZZ12;F8WBC1;F2Z322	Q9NQ29;A8MYV2;B8ZZ10	Putative RNA-binding protein Luc7-like 1	LUC7L	>sp|Q9NQ29|LUC7L_HUMAN Putative RNA-binding protein Luc7-like 1 OS=Homo sapiens GN=LUC7L PE=1 SV=1;>tr|A8MYV2|A8MYV2_HUMAN LUC7-like (S. cerevisiae) OS=Homo sapiens GN=LUC7L PE=1 SV=1;>tr|B8ZZ10|B8ZZ10_HUMAN LUC7-like (S. cerevisiae) (Fragment) OS=Homo sap
10084000	8307200	11000000	12151000	12377000	15479000	21175000	11865000	16476000	16404000	10066000	14610000	0.0567383	0.0747951	0.129465	1.36119	1.68472	1.3977	6	6	6	24.7	24.7	24.7	32.182	0	70.078	869150000	87	I3L1P8;Q02978	I3L1P8;Q02978	Mitochondrial 2-oxoglutarate/malate carrier protein	SLC25A11	>tr|I3L1P8|I3L1P8_HUMAN Mitochondrial 2-oxoglutarate/malate carrier protein (Fragment) OS=Homo sapiens GN=SLC25A11 PE=1 SV=1;>sp|Q02978|M2OM_HUMAN Mitochondrial 2-oxoglutarate/malate carrier protein OS=Homo sapiens GN=SLC25A11 PE=1 SV=3
15900000	7858200	10467000	19205000	22248000	18435000	20950000	17284000	19050000	15893000	30549000	14564000	0.0316404	0.0414487	0.188792	1.74982	1.67374	1.78249	8	8	8	35.4	35.4	35.4	36.501	0	51.52	1297600000	73	Q13347;Q5TFK1	Q13347	Eukaryotic translation initiation factor 3 subunit I	EIF3I	>sp|Q13347|EIF3I_HUMAN Eukaryotic translation initiation factor 3 subunit I OS=Homo sapiens GN=EIF3I PE=1 SV=1
12678000	6065000	4654400	11038000	12928000	10654000	15571000	11345000	12439000	13096000	42464000	14495000	0.219371	0.128097	0.190543	1.47965	1.68202	2.99414	18	18	18	12.1	12.1	12.1	157.9	0	56.998	1141200000	64	P42704;B8ZZ38;A0A0C4DG06;C9JCA9	P42704	Leucine-rich PPR motif-containing protein, mitochondrial	LRPPRC	>sp|P42704|LPPRC_HUMAN Leucine-rich PPR motif-containing protein, mitochondrial OS=Homo sapiens GN=LRPPRC PE=1 SV=3
9849500	18541000	14498000	17228000	15628000	17346000	25647000	15846000	17577000	16354000	13683000	14480000	0.396792	0.241609	0.846724	1.17052	1.37729	1.03797	6	6	6	18.3	18.3	18.3	32.004	0	13.741	1182400000	85	Q96HS1;F5GXG4	Q96HS1	Serine/threonine-protein phosphatase PGAM5, mitochondrial	PGAM5	>sp|Q96HS1|PGAM5_HUMAN Serine/threonine-protein phosphatase PGAM5, mitochondrial OS=Homo sapiens GN=PGAM5 PE=1 SV=2
58316000	61002000	23858000	10901000	11118000	9473400	13130000	17890000	10897000	18603000	9705900	14417000	0.0358681	0.0497481	0.0520449	0.219956	0.292766	0.298415	3	3	3	4.1	4.1	4.1	92.547	0	9.2681	1104900000	8	Q8WTT2	Q8WTT2	Nucleolar complex protein 3 homolog	NOC3L	>sp|Q8WTT2|NOC3L_HUMAN Nucleolar complex protein 3 homolog OS=Homo sapiens GN=NOC3L PE=1 SV=1
5438600	8746000	2155600	15224000	14118000	15039000	15076000	12045000	13308000	13500000	13176000	14411000	0.00842767	0.018596	0.0130927	2.71606	2.4742	2.51447	9	9	9	14.1	14.1	14.1	77.672	0	18.993	831780000	74	O15226;A0A087WXT2	O15226	NF-kappa-B-repressing factor	NKRF	>sp|O15226|NKRF_HUMAN NF-kappa-B-repressing factor OS=Homo sapiens GN=NKRF PE=1 SV=2
20536000	52945000	26489000	21466000	16261000	18529000	17105000	29428000	15116000	14207000	12452000	14409000	0.221578	0.307038	0.120525	0.562729	0.616675	0.410803	8	8	7	29.2	29.2	26.5	28.329	0	21.532	1286100000	102	J3KTL2;Q07955;J3KSR8;J3QQV5;J3KSW7	J3KTL2;Q07955;J3KSR8	Serine/arginine-rich splicing factor 1	SRSF1	>tr|J3KTL2|J3KTL2_HUMAN Serine/arginine-rich-splicing factor 1 OS=Homo sapiens GN=SRSF1 PE=1 SV=1;>sp|Q07955|SRSF1_HUMAN Serine/arginine-rich splicing factor 1 OS=Homo sapiens GN=SRSF1 PE=1 SV=2;>tr|J3KSR8|J3KSR8_HUMAN Serine/arginine-rich-splicing factor
2360900	1	1	8278800	9157600	7659500	13052000	10647000	13126000	19584000	12067000	14336000	0.00108448	0.000531584	0.00352667	10.6298	15.5979	19.4786	6	6	6	13.1	13.1	13.1	61.397	0	42.813	671960000	40	P00367;P49448	P00367;P49448	Glutamate dehydrogenase 1, mitochondrial;Glutamate dehydrogenase 2, mitochondrial	GLUD1;GLUD2	>sp|P00367|DHE3_HUMAN Glutamate dehydrogenase 1, mitochondrial OS=Homo sapiens GN=GLUD1 PE=1 SV=2;>sp|P49448|DHE4_HUMAN Glutamate dehydrogenase 2, mitochondrial OS=Homo sapiens GN=GLUD2 PE=1 SV=2
11379000	4671100	6921800	18063000	16462000	16196000	16554000	12592000	14921000	13969000	19879000	14324000	0.0108219	0.0368711	0.0377411	2.20796	1.9183	2.097	8	6	5	27.1	23.9	17.4	28.302	0	61.574	976750000	61	P61981	P61981	14-3-3 protein gamma;14-3-3 protein gamma, N-terminally processed	YWHAG	>sp|P61981|1433G_HUMAN 14-3-3 protein gamma OS=Homo sapiens GN=YWHAG PE=1 SV=2
1364900	2271000	2291100	9663000	10586000	10463000	11821000	10968000	10670000	16804000	9441800	14159000	3.96683e-05	3.74727e-05	0.00615079	5.18171	5.64518	6.81707	6	6	6	20.7	20.7	20.7	35.144	0	50.638	647130000	50	O00743;Q5T1S7	O00743	Serine/threonine-protein phosphatase 6 catalytic subunit;Serine/threonine-protein phosphatase 6 catalytic subunit, N-terminally processed	PPP6C	>sp|O00743|PPP6_HUMAN Serine/threonine-protein phosphatase 6 catalytic subunit OS=Homo sapiens GN=PPP6C PE=1 SV=1
27970000	1	8991000	10006000	9025000	12046000	10468000	15590000	12917000	10993000	233960000	14006000	0.824637	0.939966	0.37555	0.840805	1.05449	7.00628	24	24	24	50.3	50.3	50.3	39.817	0	178.25	3410900000	78	J3KPS3;P04075;H3BQN4;H3BUH7;H3BPS8;H3BR04;H3BMQ8;H3BU78;H3BR68;P09972;K7EKH5;C9J8F3;J3KSV6;J3QKP5;A8MVZ9;A0A087WXX2;P05062	J3KPS3;P04075;H3BQN4;H3BUH7;H3BPS8;H3BR04;H3BMQ8;H3BU78	Fructose-bisphosphate aldolase;Fructose-bisphosphate aldolase A	ALDOA	>tr|J3KPS3|J3KPS3_HUMAN Fructose-bisphosphate aldolase OS=Homo sapiens GN=ALDOA PE=1 SV=1;>sp|P04075|ALDOA_HUMAN Fructose-bisphosphate aldolase A OS=Homo sapiens GN=ALDOA PE=1 SV=2;>tr|H3BQN4|H3BQN4_HUMAN Fructose-bisphosphate aldolase OS=Homo sapiens GN=A
15138000	13075000	14531000	12054000	12997000	13480000	18131000	14224000	15428000	14700000	13424000	13981000	0.131209	0.26822	0.780584	0.901436	1.11789	0.985051	10	10	5	20.6	20.6	7.7	48.099	0	41.276	892720000	65	B4DLN1;P52815;F6QW41;I3L1E8	B4DLN1;P52815	39S ribosomal protein L12, mitochondrial	MRPL12	>tr|B4DLN1|B4DLN1_HUMAN Uncharacterized protein OS=Homo sapiens PE=2 SV=1;>sp|P52815|RM12_HUMAN 39S ribosomal protein L12, mitochondrial OS=Homo sapiens GN=MRPL12 PE=1 SV=2
5275000	1347400	1863600	8760600	8451400	8137900	13579000	10017000	11544000	13643000	38317000	13968000	0.0107058	0.00523024	0.0813937	2.98726	4.14094	7.76903	18	18	18	33	33	33	56.44	0	84.566	965570000	54	Q99615;K7EPP7;K7EIH8;K7ESP1;K7ER44;K7EJL5;K7EN19;K7EJV7;K7EJE9;K7EK03;K7ELJ8;K7EJ24	Q99615;K7EPP7;K7EIH8;K7ESP1;K7ER44	DnaJ homolog subfamily C member 7	DNAJC7	>sp|Q99615|DNJC7_HUMAN DnaJ homolog subfamily C member 7 OS=Homo sapiens GN=DNAJC7 PE=1 SV=2;>tr|K7EPP7|K7EPP7_HUMAN DnaJ homolog subfamily C member 7 OS=Homo sapiens GN=DNAJC7 PE=1 SV=1;>tr|K7EIH8|K7EIH8_HUMAN DnaJ homolog subfamily C member 7 (Fragment)
23212000	19993000	24119000	12818000	7400500	12202000	13881000	61522000	9454800	8546900	7410200	13891000	0.00538146	0.744212	0.00609424	0.481559	1.26044	0.44335	8	8	8	15.4	15.4	15.4	53.5	0	31.31	1116700000	84	P26368;K7ENG2	P26368;K7ENG2	Splicing factor U2AF 65 kDa subunit	U2AF2	>sp|P26368|U2AF2_HUMAN Splicing factor U2AF 65 kDa subunit OS=Homo sapiens GN=U2AF2 PE=1 SV=4;>tr|K7ENG2|K7ENG2_HUMAN Splicing factor U2AF 65 kDa subunit OS=Homo sapiens GN=U2AF2 PE=1 SV=1
28978000	15529000	20263000	12385000	7034000	11453000	16395000	61403000	12442000	8910100	20720000	13861000	0.0572256	0.627707	0.245699	0.47664	1.39324	0.67147	11	11	11	23.4	23.4	23.4	56.084	0	61.812	1305300000	83	Q9P258	Q9P258	Protein RCC2	RCC2	>sp|Q9P258|RCC2_HUMAN Protein RCC2 OS=Homo sapiens GN=RCC2 PE=1 SV=2
7535500	8112300	1	17412000	17379000	15218000	20814000	15662000	17392000	15861000	22863000	13848000	0.0134451	0.0134938	0.0312112	3.19591	3.44253	3.35971	8	8	8	24.4	24.4	24.4	36.112	0	22.565	1054500000	35	P05198;H0YJS4;G3V4T5	P05198;H0YJS4;G3V4T5	Eukaryotic translation initiation factor 2 subunit 1	EIF2S1	>sp|P05198|IF2A_HUMAN Eukaryotic translation initiation factor 2 subunit 1 OS=Homo sapiens GN=EIF2S1 PE=1 SV=3;>tr|H0YJS4|H0YJS4_HUMAN Eukaryotic translation initiation factor 2 subunit 1 (Fragment) OS=Homo sapiens GN=EIF2S1 PE=1 SV=1;>tr|G3V4T5|G3V4T5_HUM
447330	314240	250690	10670000	9305000	9517600	16330000	13423000	13749000	14371000	9369500	13834000	2.44485e-05	0.000104469	0.00154364	29.1354	42.9751	37.1194	9	9	9	15.6	15.6	15.6	78.728	0	26.885	662730000	50	Q9H078;F5GX99;H0YGM0;F5H392;F5H7A5	Q9H078;F5GX99;H0YGM0	Caseinolytic peptidase B protein homolog	CLPB	>sp|Q9H078|CLPB_HUMAN Caseinolytic peptidase B protein homolog OS=Homo sapiens GN=CLPB PE=1 SV=1;>tr|F5GX99|F5GX99_HUMAN Caseinolytic peptidase B protein homolog OS=Homo sapiens GN=CLPB PE=1 SV=1;>tr|H0YGM0|H0YGM0_HUMAN Caseinolytic peptidase B protein hom
7491200	19799000	12452000	12735000	11598000	11553000	11743000	14777000	11358000	13056000	8843700	13683000	0.738815	0.875937	0.739185	0.90297	0.953093	0.895338	8	8	8	21.5	21.5	21.5	41.401	0	46.509	757560000	100	Q8TDN6	Q8TDN6	Ribosome biogenesis protein BRX1 homolog	BRIX1	>sp|Q8TDN6|BRX1_HUMAN Ribosome biogenesis protein BRX1 homolog OS=Homo sapiens GN=BRIX1 PE=1 SV=2
109320000	81804000	134340000	13745000	14047000	15485000	16448000	11950000	19451000	17271000	8086900	13681000	0.00344988	0.00379488	0.00344662	0.13297	0.147018	0.119948	2	2	2	1.1	1.1	1.1	206.44	0	3.3708	1233800000	10	Q92538	Q92538	Golgi-specific brefeldin A-resistance guanine nucleotide exchange factor 1	GBF1	>sp|Q92538|GBF1_HUMAN Golgi-specific brefeldin A-resistance guanine nucleotide exchange factor 1 OS=Homo sapiens GN=GBF1 PE=1 SV=2
9597900	4251900	5042200	15724000	15961000	15170000	14898000	13157000	13524000	13358000	17282000	13482000	0.00518931	0.0123911	0.016212	2.48015	2.20088	2.33549	8	5	4	36.6	26.8	23.2	28.082	0	54.591	931850000	73	P31946;Q4VY20;Q4VY19	P31946;Q4VY20;Q4VY19	14-3-3 protein beta/alpha;14-3-3 protein beta/alpha, N-terminally processed	YWHAB	>sp|P31946|1433B_HUMAN 14-3-3 protein beta/alpha OS=Homo sapiens GN=YWHAB PE=1 SV=3;>tr|Q4VY20|Q4VY20_HUMAN 14-3-3 protein beta/alpha (Fragment) OS=Homo sapiens GN=YWHAB PE=1 SV=1;>tr|Q4VY19|Q4VY19_HUMAN 14-3-3 protein beta/alpha (Fragment) OS=Homo sapiens
256140	591740	21065000	19509000	480970	153130	8141900	520850	1	1471500	2168800	13431000	0.95295	0.581129	0.848053	0.919236	0.395327	0.779053	11	11	11	22.7	22.7	22.7	66.509	0	80.127	341850000	26	Q8N8S7;A0A075B6E5	Q8N8S7;A0A075B6E5	Protein enabled homolog	ENAH	>sp|Q8N8S7|ENAH_HUMAN Protein enabled homolog OS=Homo sapiens GN=ENAH PE=1 SV=2;>tr|A0A075B6E5|A0A075B6E5_HUMAN Protein enabled homolog (Fragment) OS=Homo sapiens GN=ENAH PE=1 SV=2
14995000	84329000	34917000	28344000	21772000	22464000	18597000	27154000	18664000	13510000	14583000	13403000	0.377254	0.325888	0.208055	0.540669	0.479846	0.309116	11	11	10	19.5	19.5	18.3	64.132	0	66.431	1454300000	64	P14866;M0QXS5;M0QYT0;B4DVF8;M0R1W6;M0R076;H7C464;M0QYL7	P14866;M0QXS5	Heterogeneous nuclear ribonucleoprotein L	HNRNPL	>sp|P14866|HNRPL_HUMAN Heterogeneous nuclear ribonucleoprotein L OS=Homo sapiens GN=HNRNPL PE=1 SV=2;>tr|M0QXS5|M0QXS5_HUMAN Heterogeneous nuclear ribonucleoprotein L (Fragment) OS=Homo sapiens GN=HNRNPL PE=1 SV=1
4265000	979030	2177000	23089000	26018000	22022000	24106000	17324000	23656000	14312000	12005000	13401000	0.000157259	0.00129906	0.000778201	9.58479	8.77048	5.35209	12	9	8	24.1	18.9	17.7	74.222	0	64.168	1096100000	77	P51116;C9JYQ6;A0A087X1M7;A0A087WWU4;I3L1Z2	P51116	Fragile X mental retardation syndrome-related protein 2	FXR2	>sp|P51116|FXR2_HUMAN Fragile X mental retardation syndrome-related protein 2 OS=Homo sapiens GN=FXR2 PE=1 SV=2
3217500	2367400	2443400	28353000	32166000	28101000	19866000	14063000	18074000	14716000	14362000	13387000	3.68364e-05	0.00107973	1.83305e-05	11.0385	6.47746	5.28941	24	22	22	9.9	9.4	9.4	308.77	0	73.906	1146000000	98	E7EPN9;Q9Y520;A0A0A0MS30;H7C5N8;Q5JSZ5;Q5JT00;REV__H0Y9K7;REV__H7C367;REV__Q15233;REV__Q9NUQ3;REV__P23246;Q9HCE9	E7EPN9;Q9Y520	Protein PRRC2C	PRRC2C	>tr|E7EPN9|E7EPN9_HUMAN Protein PRRC2C OS=Homo sapiens GN=PRRC2C PE=1 SV=1;>sp|Q9Y520|PRC2C_HUMAN Protein PRRC2C OS=Homo sapiens GN=PRRC2C PE=1 SV=4
22401000	850550	10688000	8796900	8761400	8663800	11207000	8567600	9859100	12786000	133370000	13252000	0.700798	0.830306	0.361142	0.772612	0.873132	4.69682	22	22	22	22.2	22.2	22.2	117.85	0	160.91	2180400000	51	P22314;Q5JRR9;Q5JRS0;Q5JRS2;Q5JRS1;Q5JRS3;Q5JRR6	P22314	Ubiquitin-like modifier-activating enzyme 1	UBA1	>sp|P22314|UBA1_HUMAN Ubiquitin-like modifier-activating enzyme 1 OS=Homo sapiens GN=UBA1 PE=1 SV=3
10237000	3587200	8196200	10309000	10791000	11723000	14712000	9707900	11802000	14820000	15758000	13060000	0.14771	0.124825	0.0272947	1.49057	1.64492	1.98171	13	13	13	7.1	7.1	7.1	270.63	0	50.548	817060000	55	P46821;D6RA32;D6RA40;D6RCL2;D6RGJ3	P46821	Microtubule-associated protein 1B;MAP1B heavy chain;MAP1 light chain LC1	MAP1B	>sp|P46821|MAP1B_HUMAN Microtubule-associated protein 1B OS=Homo sapiens GN=MAP1B PE=1 SV=2
35019000	1683800	9025700	9153200	8739900	12951000	11213000	12765000	11911000	10387000	137120000	12966000	0.652152	0.762165	0.424261	0.674505	0.784828	3.50926	25	23	23	27	25.3	25.3	92.468	0	124.16	2376600000	76	P14625;Q96GW1;Q58FF3;F8W026;H0YIV0	P14625	Endoplasmin	HSP90B1	>sp|P14625|ENPL_HUMAN Endoplasmin OS=Homo sapiens GN=HSP90B1 PE=1 SV=1
89798000	77819000	72626000	9486400	9342900	10181000	10073000	6443700	8642600	13460000	14252000	12923000	0.000158435	0.000159519	0.000199112	0.120754	0.104724	0.169141	10	10	10	19.5	19.5	19.5	62.395	0	41.054	904850000	67	K7ER00;Q9Y285;K7EPH2;K7ER16;K7ERS0;K7EK06	K7ER00;Q9Y285;K7EPH2;K7ER16	Phenylalanine--tRNA ligase alpha subunit	FARSA	>tr|K7ER00|K7ER00_HUMAN Phenylalanine--tRNA ligase alpha subunit OS=Homo sapiens GN=FARSA PE=1 SV=1;>sp|Q9Y285|SYFA_HUMAN Phenylalanine--tRNA ligase alpha subunit OS=Homo sapiens GN=FARSA PE=1 SV=3;>tr|K7EPH2|K7EPH2_HUMAN Phenylalanine--tRNA ligase alpha s
7982300	1	692870	10168000	9651100	10060000	12859000	10815000	10936000	13061000	30300000	12895000	0.0506879	0.0305698	0.0659071	3.44421	3.98955	6.48471	7	7	5	42.1	42.1	36	20.26	0	82.014	877030000	32	C9J6D1;Q99733;E9PNW0;E9PJJ2;E9PS34;E9PNJ7;E9PKT8;C9JZI7;A8MXH2;E9PKI2;E9PP22;C9J1B1;H0YCI4	C9J6D1;Q99733;E9PNW0;E9PJJ2;E9PS34;E9PNJ7;E9PKT8;C9JZI7;A8MXH2;E9PKI2;E9PP22	Nucleosome assembly protein 1-like 4	NAP1L4	>tr|C9J6D1|C9J6D1_HUMAN Nucleosome assembly protein 1-like 4 (Fragment) OS=Homo sapiens GN=NAP1L4 PE=1 SV=1;>sp|Q99733|NP1L4_HUMAN Nucleosome assembly protein 1-like 4 OS=Homo sapiens GN=NAP1L4 PE=1 SV=1;>tr|E9PNW0|E9PNW0_HUMAN Nucleosome assembly protein
12565000	20455000	15332000	14828000	14816000	13538000	17417000	17431000	15897000	13437000	10944000	12893000	0.50411	0.753024	0.203536	0.893076	1.04949	0.770888	14	14	14	18.1	18.1	18.1	92.25	0	46.715	921240000	89	Q99459	Q99459	Cell division cycle 5-like protein	CDC5L	>sp|Q99459|CDC5L_HUMAN Cell division cycle 5-like protein OS=Homo sapiens GN=CDC5L PE=1 SV=2
1306200	1	208810	6423200	6911100	6722700	12960000	12219000	12659000	13047000	9271200	12806000	0.000135265	1.22428e-05	0.000955908	13.2388	24.9754	23.1841	8	8	8	15.1	15.1	15.1	76.666	0	27.004	554300000	34	Q9BQ70;H3BQ53;Q9H7D3;H3BSP8;H3BTU3;H3BS87;H3BMJ8;H3BSS3;Q9H384	Q9BQ70;H3BQ53;Q9H7D3;H3BSP8;H3BTU3	Transcription factor 25	TCF25	>sp|Q9BQ70|TCF25_HUMAN Transcription factor 25 OS=Homo sapiens GN=TCF25 PE=1 SV=1;>tr|H3BQ53|H3BQ53_HUMAN Transcription factor 25 (Fragment) OS=Homo sapiens GN=TCF25 PE=1 SV=1;>tr|Q9H7D3|Q9H7D3_HUMAN NULP1, isoform CRA_c OS=Homo sapiens GN=TCF25 PE=1 SV=1;
21136000	15127000	22581000	14191000	14580000	15961000	16886000	13053000	11962000	14658000	16758000	12777000	0.115284	0.107133	0.128597	0.760179	0.712069	0.75102	10	10	10	21.3	21.3	21.3	66.022	0	101.05	979260000	63	Q07065;H3BUW6;H3BN64;H3BRM1;H3BRF9;Q96K21	Q07065	Cytoskeleton-associated protein 4	CKAP4	>sp|Q07065|CKAP4_HUMAN Cytoskeleton-associated protein 4 OS=Homo sapiens GN=CKAP4 PE=1 SV=2
14180000	25965000	18262000	14475000	12593000	13240000	12479000	14822000	12044000	12392000	9608800	12735000	0.159759	0.14895	0.0931347	0.690123	0.673635	0.59472	15	9	9	23.2	13.9	13.9	70.942	0	62.13	886960000	87	O43390;B4DT28	O43390;B4DT28	Heterogeneous nuclear ribonucleoprotein R	HNRNPR	>sp|O43390|HNRPR_HUMAN Heterogeneous nuclear ribonucleoprotein R OS=Homo sapiens GN=HNRNPR PE=1 SV=1;>tr|B4DT28|B4DT28_HUMAN Heterogeneous nuclear ribonucleoprotein R OS=Homo sapiens GN=HNRNPR PE=1 SV=1
11697000	4527800	7795900	14188000	15079000	14468000	15691000	12235000	12306000	11811000	25058000	12590000	0.0346503	0.0843576	0.149822	1.82072	1.67489	2.05902	3	1	1	9.3	3.2	3.2	27.774	0.0065898	1.5291	962780000	12	P31947	P31947	14-3-3 protein sigma	SFN	>sp|P31947|1433S_HUMAN 14-3-3 protein sigma OS=Homo sapiens GN=SFN PE=1 SV=1
16214000	12824000	17771000	12766000	14027000	15373000	22027000	16827000	18117000	12763000	9745800	12394000	0.399528	0.188509	0.0849876	0.90081	1.2171	0.745643	13	13	13	25.5	25.5	25.5	60.343	0	47.21	929130000	44	P17987;F5H282;E7EQR6;E7ERF2;F5H136;F5H726;F5GZI8;F5H676;F5GYL4;F5H7Y1;F5GZ03	P17987;F5H282;E7EQR6	T-complex protein 1 subunit alpha	TCP1	>sp|P17987|TCPA_HUMAN T-complex protein 1 subunit alpha OS=Homo sapiens GN=TCP1 PE=1 SV=1;>tr|F5H282|F5H282_HUMAN T-complex protein 1 subunit alpha OS=Homo sapiens GN=TCP1 PE=1 SV=1;>tr|E7EQR6|E7EQR6_HUMAN T-complex protein 1 subunit alpha OS=Homo sapiens
47648000	17447000	28326000	10805000	9957600	10491000	22308000	11524000	15755000	9645000	63553000	12371000	0.0788928	0.193984	0.900375	0.334546	0.530791	0.91595	24	24	24	15.9	15.9	15.9	192.06	0	208.98	1614000000	83	A0A087WVQ6;Q00610;J3KS13;K7EJJ5;A0A087WX41;P53675;J3KRF5;J3KSQ2;F5H5N6	A0A087WVQ6;Q00610	Clathrin heavy chain;Clathrin heavy chain 1	CLTC	>tr|A0A087WVQ6|A0A087WVQ6_HUMAN Clathrin heavy chain OS=Homo sapiens GN=CLTC PE=1 SV=1;>sp|Q00610|CLH1_HUMAN Clathrin heavy chain 1 OS=Homo sapiens GN=CLTC PE=1 SV=5
11735000	5997100	9695100	18751000	17683000	17248000	17210000	11056000	15469000	12389000	21313000	12371000	0.00730001	0.0939368	0.143193	1.95725	1.59458	1.67983	10	10	10	13.8	13.8	13.8	113.63	0	59.985	1019500000	76	F8W726;Q14157;Q5VU81;Q5VU80;Q5VU79;Q5VU78;Q5VU77;H0Y5H6;H7C2T8	F8W726;Q14157	Ubiquitin-associated protein 2-like	UBAP2L	>tr|F8W726|F8W726_HUMAN Ubiquitin-associated protein 2-like OS=Homo sapiens GN=UBAP2L PE=1 SV=2;>sp|Q14157|UBP2L_HUMAN Ubiquitin-associated protein 2-like OS=Homo sapiens GN=UBAP2L PE=1 SV=2
59453000	11715000	32070000	13723000	11347000	14416000	19919000	16040000	15929000	7824900	98394000	12356000	0.200036	0.285394	0.8828	0.382475	0.502606	1.14856	52	52	41	28	28	23.1	226.53	0	287.68	2274600000	102	P35579;A0A0C4DFM8;Q5BKV1;A1L2Z2;B1AH99;REV__S4R3H4;REV__E7EQT4;REV__Q9UKV3	P35579	Myosin-9	MYH9	>sp|P35579|MYH9_HUMAN Myosin-9 OS=Homo sapiens GN=MYH9 PE=1 SV=4
2801400	2104200	1647700	11335000	10421000	10748000	12170000	7695700	9962600	14472000	9921300	12275000	3.5702e-05	0.0043572	0.00177653	4.95994	4.55165	5.59539	7	7	7	23.2	23.2	23.2	36.805	0	46.733	677570000	52	G5E9W7;G5E9V5;P82650;H7C5L9;H7C5F2;H7C5H3	G5E9W7;G5E9V5;P82650	28S ribosomal protein S22, mitochondrial	MRPS22	>tr|G5E9W7|G5E9W7_HUMAN 28S ribosomal protein S22, mitochondrial OS=Homo sapiens GN=MRPS22 PE=1 SV=1;>tr|G5E9V5|G5E9V5_HUMAN 28S ribosomal protein S22, mitochondrial OS=Homo sapiens GN=MRPS22 PE=1 SV=1;>sp|P82650|RT22_HUMAN 28S ribosomal protein S22, mitoc
4686000	1437600	3816800	5491700	5969500	6215000	11114000	7234200	7616400	12464000	15024000	12271000	0.0603963	0.0272539	0.00164307	1.77822	2.61203	3.99974	7	7	7	17.8	17.8	17.8	49.973	0	59.21	598980000	39	P13489;H0YCR7;E9PMJ3;E9PLZ3;E9PIM9;E9PMA9;E9PMN0;E9PIK5	P13489;H0YCR7	Ribonuclease inhibitor	RNH1	>sp|P13489|RINI_HUMAN Ribonuclease inhibitor OS=Homo sapiens GN=RNH1 PE=1 SV=2;>tr|H0YCR7|H0YCR7_HUMAN Ribonuclease inhibitor (Fragment) OS=Homo sapiens GN=RNH1 PE=1 SV=1
12828000	11039000	12752000	11664000	11763000	11885000	14306000	13750000	11962000	10720000	20786000	12183000	0.499575	0.2843	0.501541	0.964308	1.09282	1.19307	17	17	17	14.3	14.3	14.3	135.65	0	101.2	918930000	92	O95347;Q5T821;A0A0C4DGE5	O95347	Structural maintenance of chromosomes protein 2	SMC2	>sp|O95347|SMC2_HUMAN Structural maintenance of chromosomes protein 2 OS=Homo sapiens GN=SMC2 PE=1 SV=2
4306400	5376300	5201200	9738400	9632800	9706000	8735300	6409500	7743700	10869000	7156400	12166000	0.000142177	0.0237252	0.0294007	1.9536	1.5378	2.02846	4	4	4	7.4	7.4	7.4	49.419	0	9.6336	538740000	41	Q9BQ67;M0QX71	Q9BQ67;M0QX71	Glutamate-rich WD repeat-containing protein 1	GRWD1	>sp|Q9BQ67|GRWD1_HUMAN Glutamate-rich WD repeat-containing protein 1 OS=Homo sapiens GN=GRWD1 PE=1 SV=1;>tr|M0QX71|M0QX71_HUMAN Glutamate-rich WD repeat-containing protein 1 (Fragment) OS=Homo sapiens GN=GRWD1 PE=1 SV=1
1100100	1	1	5974800	6346100	6464800	4383000	5604300	6185900	11485000	7594900	12099000	0.00011773	0.00146941	0.00233757	17.0763	14.7015	28.3418	4	4	4	8.2	8.2	8.2	78.213	0	54.825	406360000	41	O43164	O43164	E3 ubiquitin-protein ligase Praja-2	PJA2	>sp|O43164|PJA2_HUMAN E3 ubiquitin-protein ligase Praja-2 OS=Homo sapiens GN=PJA2 PE=1 SV=4
1	1244000	1	6925600	8565100	8063500	9919000	7037100	8920400	9283700	5416900	12071000	0.000309883	0.000950957	0.0125255	18.9342	20.801	21.5205	3	3	3	5.1	5.1	5.1	60.39	0	3.6617	423930000	16	Q9H211;H3BSY1	Q9H211	DNA replication factor Cdt1	CDT1	>sp|Q9H211|CDT1_HUMAN DNA replication factor Cdt1 OS=Homo sapiens GN=CDT1 PE=1 SV=3
12313000	18682000	11237000	9987400	8651600	8997400	10548000	9294800	9664600	11968000	10602000	12056000	0.107989	0.145763	0.345056	0.654395	0.698698	0.8199	9	9	9	15.5	15.5	15.5	61.992	0	41.146	673380000	37	Q9BVP2;C9JYH9;C9JZT7;B4DMU5	Q9BVP2	Guanine nucleotide-binding protein-like 3	GNL3	>sp|Q9BVP2|GNL3_HUMAN Guanine nucleotide-binding protein-like 3 OS=Homo sapiens GN=GNL3 PE=1 SV=2
725710	1063500	1	8633200	8724400	8241000	12276000	10157000	9354600	11454000	10799000	11929000	2.16542e-05	0.000417423	1.84668e-05	14.3072	17.7663	19.1045	3	3	3	18.4	18.4	18.4	23.092	0	55.551	573950000	33	E9PKH2;P50454;E9PR70;E9PPV6	E9PKH2;P50454	Serpin H1	SERPINH1	>tr|E9PKH2|E9PKH2_HUMAN Serpin H1 OS=Homo sapiens GN=SERPINH1 PE=1 SV=1;>sp|P50454|SERPH_HUMAN Serpin H1 OS=Homo sapiens GN=SERPINH1 PE=1 SV=2
1	1	1	28689000	28079000	22324000	28363000	7677600	26064000	15621000	9854100	11895000	0.000201907	0.0340983	0.00179856	26364000	2.07015e+07	12456700	4	4	4	14.5	14.5	14.5	35.857	0	12.626	1044000000	39	A0A0C4DFR6;P55735;A8MXL6;E7ERC8	A0A0C4DFR6;P55735;A8MXL6	Protein SEC13 homolog	SEC13	>tr|A0A0C4DFR6|A0A0C4DFR6_HUMAN Protein SEC13 homolog OS=Homo sapiens GN=SEC13 PE=1 SV=1;>sp|P55735|SEC13_HUMAN Protein SEC13 homolog OS=Homo sapiens GN=SEC13 PE=1 SV=3;>tr|A8MXL6|A8MXL6_HUMAN Protein SEC13 homolog OS=Homo sapiens GN=SEC13 PE=1 SV=1
14883000	26235000	15251000	12234000	11201000	11375000	14804000	28918000	13469000	10970000	16733000	11782000	0.126893	0.966806	0.245297	0.617538	1.01458	0.700474	13	13	12	14.6	14.6	13.5	90.932	0	31.772	1018100000	79	O43143;F5H658;Q14562	O43143	Pre-mRNA-splicing factor ATP-dependent RNA helicase DHX15	DHX15	>sp|O43143|DHX15_HUMAN Pre-mRNA-splicing factor ATP-dependent RNA helicase DHX15 OS=Homo sapiens GN=DHX15 PE=1 SV=2
1685400	1255200	1039900	17038000	16974000	17817000	22250000	20707000	19952000	16909000	13488000	11728000	1.10705e-06	9.72525e-06	0.00115325	13.0207	15.8043	10.5828	4	2	2	34	13	13	11.345	0	23.37	949610000	54	H0YMV8;Q71UM5;C9JLI6	H0YMV8;Q71UM5;C9JLI6	40S ribosomal protein S27;40S ribosomal protein S27-like	RPS27L	>tr|H0YMV8|H0YMV8_HUMAN 40S ribosomal protein S27 OS=Homo sapiens GN=RPS27L PE=1 SV=1;>sp|Q71UM5|RS27L_HUMAN 40S ribosomal protein S27-like OS=Homo sapiens GN=RPS27L PE=1 SV=3;>tr|C9JLI6|C9JLI6_HUMAN 40S ribosomal protein S27 OS=Homo sapiens GN=RPS27L PE=1
2782800	3356900	1163200	8488100	9069300	7670900	10828000	7371900	9551300	12728000	9864400	11603000	0.00150058	0.00479802	0.00107418	3.45456	3.80002	4.68244	5	5	5	23.9	23.9	23.9	25.456	0	15.762	565910000	37	Q9NSI2;C9JJU7	Q9NSI2;C9JJU7	Protein FAM207A	FAM207A	>sp|Q9NSI2|F207A_HUMAN Protein FAM207A OS=Homo sapiens GN=FAM207A PE=1 SV=2;>tr|C9JJU7|C9JJU7_HUMAN Protein FAM207A (Fragment) OS=Homo sapiens GN=FAM207A PE=1 SV=1
12576000	11157000	9588400	23350000	24566000	21005000	13961000	11081000	11929000	11591000	20336000	11578000	0.000937607	0.373119	0.326993	2.06837	1.10953	1.30562	20	20	20	11.7	11.7	11.7	225.49	0	108.64	1108700000	87	Q14008;E9PQH5;H0YCF6;H0YEK7;H0YDX5	Q14008	Cytoskeleton-associated protein 5	CKAP5	>sp|Q14008|CKAP5_HUMAN Cytoskeleton-associated protein 5 OS=Homo sapiens GN=CKAP5 PE=1 SV=3
1	1	1	10666000	10710000	10402000	10184000	6573500	7115300	13153000	10867000	11441000	4.07525e-08	0.00210193	6.6805e-05	1.05927e+07	7957600	1.18203e+07	4	4	4	21.4	21.4	21.4	32.363	0	54.458	561940000	55	Q9NWS0;M0QXD5;M0QYA2;M0R0J2;M0R2P8;M0R3A8;M0R3A4;M0QYF4	Q9NWS0;M0QXD5;M0QYA2;M0R0J2;M0R2P8;M0R3A8;M0R3A4	PIH1 domain-containing protein 1	PIH1D1	>sp|Q9NWS0|PIHD1_HUMAN PIH1 domain-containing protein 1 OS=Homo sapiens GN=PIH1D1 PE=1 SV=1;>tr|M0QXD5|M0QXD5_HUMAN PIH1 domain-containing protein 1 (Fragment) OS=Homo sapiens GN=PIH1D1 PE=1 SV=1;>tr|M0QYA2|M0QYA2_HUMAN PIH1 domain-containing protein 1 (Fr
3202900	2540300	3069200	6632000	6752900	7207700	4615700	8208000	7429000	10251000	8282600	11372000	0.000125608	0.0263735	0.00160954	2.33678	2.2982	3.39358	7	7	7	5.2	5.2	5.2	164.13	0	34.949	472710000	33	Q9BXW9;H7BZJ7	Q9BXW9;H7BZJ7	Fanconi anemia group D2 protein	FANCD2	>sp|Q9BXW9|FACD2_HUMAN Fanconi anemia group D2 protein OS=Homo sapiens GN=FANCD2 PE=1 SV=2;>tr|H7BZJ7|H7BZJ7_HUMAN Fanconi anemia group D2 protein (Fragment) OS=Homo sapiens GN=FANCD2 PE=1 SV=1
10446000	27562000	14515000	17809000	15514000	16247000	15302000	16581000	11939000	10650000	10496000	11310000	0.859259	0.616203	0.265273	0.943777	0.834339	0.617939	5	3	3	18.4	13.1	13.1	31.279	0	20.089	915290000	45	P09012;M0QXK2;M0R221;M0R2B8;M0R268;M0R0G9;M0QZG7	P09012;M0QXK2;M0R221;M0R2B8;M0R268;M0R0G9;M0QZG7	U1 small nuclear ribonucleoprotein A	SNRPA	>sp|P09012|SNRPA_HUMAN U1 small nuclear ribonucleoprotein A OS=Homo sapiens GN=SNRPA PE=1 SV=3;>tr|M0QXK2|M0QXK2_HUMAN U1 small nuclear ribonucleoprotein A (Fragment) OS=Homo sapiens GN=SNRPA PE=1 SV=5;>tr|M0R221|M0R221_HUMAN U1 small nuclear ribonucleopro
2800200	1051900	2357900	9873700	9833200	9255700	19805000	15323000	14982000	13106000	8155100	11292000	0.000173851	0.000872618	0.00465821	4.66386	8.06924	5.24205	7	7	7	10.9	10.9	10.9	84.765	0	52.605	718960000	60	B4DGU4;P35222	B4DGU4;P35222	Catenin beta-1	CTNNB1	>tr|B4DGU4|B4DGU4_HUMAN Catenin beta-1 OS=Homo sapiens GN=CTNNB1 PE=1 SV=1;>sp|P35222|CTNB1_HUMAN Catenin beta-1 OS=Homo sapiens GN=CTNNB1 PE=1 SV=1
16176000	7562600	11988000	11744000	10805000	11101000	14726000	11215000	12558000	12172000	13053000	11274000	0.795764	0.748391	0.924117	0.941875	1.0776	1.02162	10	10	10	13.4	13.4	13.4	88.884	0	31.779	838240000	82	O75534;E9PLT0	O75534;E9PLT0	Cold shock domain-containing protein E1	CSDE1	>sp|O75534|CSDE1_HUMAN Cold shock domain-containing protein E1 OS=Homo sapiens GN=CSDE1 PE=1 SV=2;>tr|E9PLT0|E9PLT0_HUMAN Cold shock domain-containing protein E1 OS=Homo sapiens GN=CSDE1 PE=1 SV=1
5708900	5836300	4921400	8262100	8118100	8144000	12312000	10559000	10311000	10981000	10514000	11204000	0.000750944	0.00128965	0.00010331	1.48933	2.01511	1.98578	5	5	5	16	16	16	40.556	0	72.373	613620000	68	P40938;A0A087X270	P40938	Replication factor C subunit 3	RFC3	>sp|P40938|RFC3_HUMAN Replication factor C subunit 3 OS=Homo sapiens GN=RFC3 PE=1 SV=2
13071000	13359000	14333000	13863000	10709000	10723000	7737600	8045000	7239400	8260500	10010000	11197000	0.177865	0.000190622	0.015742	0.865859	0.564777	0.722898	4	4	4	11.9	11.9	11.9	50.529	0	58.501	703250000	44	Q8ND56;K7EMZ9;A0A0G2JQ95;A0A096LP11	Q8ND56;K7EMZ9	Protein LSM14 homolog A	LSM14A	>sp|Q8ND56|LS14A_HUMAN Protein LSM14 homolog A OS=Homo sapiens GN=LSM14A PE=1 SV=3;>tr|K7EMZ9|K7EMZ9_HUMAN Protein LSM14 homolog A (Fragment) OS=Homo sapiens GN=LSM14A PE=1 SV=2
5841300	11854000	4961500	10674000	10764000	11255000	13575000	12799000	12749000	11553000	8232300	11174000	0.198566	0.0656942	0.314248	1.44297	1.72677	1.36645	10	9	9	13.7	12.1	12.1	82.226	0	17.17	703730000	50	A0A087WVC1;Q9BQ39	A0A087WVC1;Q9BQ39	ATP-dependent RNA helicase DDX50	DDX50	>tr|A0A087WVC1|A0A087WVC1_HUMAN ATP-dependent RNA helicase DDX50 OS=Homo sapiens GN=DDX50 PE=1 SV=1;>sp|Q9BQ39|DDX50_HUMAN ATP-dependent RNA helicase DDX50 OS=Homo sapiens GN=DDX50 PE=1 SV=1
3130200	7569200	8072500	17466000	16548000	14776000	12672000	11727000	12712000	11400000	14222000	11131000	0.0047024	0.0188809	0.0319707	2.5991	1.97694	1.95787	11	11	11	15.8	15.8	15.8	82.431	0	29.867	832230000	45	Q92499;F1T0B3;A0A087X2G1	Q92499;F1T0B3;A0A087X2G1	ATP-dependent RNA helicase DDX1	DDX1	>sp|Q92499|DDX1_HUMAN ATP-dependent RNA helicase DDX1 OS=Homo sapiens GN=DDX1 PE=1 SV=2;>tr|F1T0B3|F1T0B3_HUMAN ATP-dependent RNA helicase DDX1 OS=Homo sapiens GN=DDX1 PE=1 SV=1;>tr|A0A087X2G1|A0A087X2G1_HUMAN ATP-dependent RNA helicase DDX1 OS=Homo sapien
94295000	43881000	29343000	7389700	24230000	8798200	7706400	4915800	107660000	6354500	4574600	11095000	0.106481	0.707802	0.0702678	0.241274	0.718021	0.131472	27	20	6	55.7	46	20.8	51.621	0	191.33	1332700000	71	CON__P02533;P02533;CON__Q6IFX2;CON__P19012;P19012;CON__Q61782;K7ESE1;K7ENV3;A8MT21;C9JTG5	CON__P02533;P02533	Keratin, type I cytoskeletal 14	KRT14	>P02533 SWISS-PROT:P02533 Tax_Id=9606 Gene_Symbol=KRT14 Keratin, type I cytoskeletal 14;>sp|P02533|K1C14_HUMAN Keratin, type I cytoskeletal 14 OS=Homo sapiens GN=KRT14 PE=1 SV=4
32590000	25542000	29252000	10935000	8400900	10850000	12279000	45571000	10099000	8594100	5734300	11085000	0.000973034	0.608002	0.00127362	0.34544	0.777591	0.290824	8	8	8	30.8	30.8	30.8	26.227	0	39.838	980150000	84	O43809;H3BND3;H3BV41	O43809;H3BND3	Cleavage and polyadenylation specificity factor subunit 5	NUDT21	>sp|O43809|CPSF5_HUMAN Cleavage and polyadenylation specificity factor subunit 5 OS=Homo sapiens GN=NUDT21 PE=1 SV=1;>tr|H3BND3|H3BND3_HUMAN Cleavage and polyadenylation-specificity factor subunit 5 (Fragment) OS=Homo sapiens GN=NUDT21 PE=1 SV=5
5948200	5671700	5717400	9342800	9308600	9072000	9515600	6786700	8524900	10807000	8101900	11083000	8.79705e-06	0.0357855	0.0115333	1.59906	1.43201	1.72991	6	6	6	22.3	22.3	22.3	33.249	0	8.665	567900000	32	Q9Y399;Q5T8A0	Q9Y399;Q5T8A0	28S ribosomal protein S2, mitochondrial	MRPS2	>sp|Q9Y399|RT02_HUMAN 28S ribosomal protein S2, mitochondrial OS=Homo sapiens GN=MRPS2 PE=1 SV=1;>tr|Q5T8A0|Q5T8A0_HUMAN 28S ribosomal protein S2, mitochondrial (Fragment) OS=Homo sapiens GN=MRPS2 PE=1 SV=1
2439100	1036000	2701100	15783000	18668000	15934000	15405000	13302000	15524000	10431000	11724000	11063000	0.000161419	0.000139316	0.000145343	8.15793	7.16152	5.37839	6	6	2	14.8	14.8	5.5	55.364	0	25.229	812680000	34	Q92769;E5RFI6;E5RJ04;E5RGV4;E5RHE7;E5RH52;E5RG37;E5RFP9;H3BM24;E5RK19	Q92769;E5RFI6;E5RJ04;E5RGV4;E5RHE7;E5RH52;E5RG37;E5RFP9;H3BM24	Histone deacetylase 2	HDAC2	>sp|Q92769|HDAC2_HUMAN Histone deacetylase 2 OS=Homo sapiens GN=HDAC2 PE=1 SV=2;>tr|E5RFI6|E5RFI6_HUMAN Histone deacetylase 2 (Fragment) OS=Homo sapiens GN=HDAC2 PE=1 SV=1;>tr|E5RJ04|E5RJ04_HUMAN Histone deacetylase 2 (Fragment) OS=Homo sapiens GN=HDAC2 PE
1	1569000	1	26389000	27232000	25954000	17824000	12434000	15718000	10132000	5552600	11053000	2.24335e-06	0.000860712	0.00920807	50.717	29.3027	17.0412	17	17	17	9.8	9.8	9.8	190.44	0	61.946	895160000	73	Q9P2F8;F5GYF8;O43166;O60292	Q9P2F8	Signal-induced proliferation-associated 1-like protein 2	SIPA1L2	>sp|Q9P2F8|SI1L2_HUMAN Signal-induced proliferation-associated 1-like protein 2 OS=Homo sapiens GN=SIPA1L2 PE=1 SV=2
8838600	9793700	9466600	9856700	10519000	9001400	9564400	9363200	9320000	12291000	13110000	11035000	0.459433	0.872662	0.0139516	1.04549	1.00529	1.29671	6	6	5	19.5	19.5	17.7	45.31	0	54.924	678800000	56	E7EU96;Q5U5J2;P68400;Q8NEV1;V9GY80;V9GYA2	E7EU96;Q5U5J2;P68400;Q8NEV1	Casein kinase II subunit alpha;Casein kinase II subunit alpha 3	CSNK2A1;CSNK2A3	>tr|E7EU96|E7EU96_HUMAN Casein kinase II subunit alpha OS=Homo sapiens GN=CSNK2A1 PE=1 SV=1;>tr|Q5U5J2|Q5U5J2_HUMAN CSNK2A1 protein OS=Homo sapiens GN=CSNK2A1 PE=1 SV=1;>sp|P68400|CSK21_HUMAN Casein kinase II subunit alpha OS=Homo sapiens GN=CSNK2A1 PE=1 S
9347200	6583200	8380100	10688000	11342000	11508000	14880000	12417000	11508000	10484000	17599000	11022000	0.0221816	0.0201508	0.111902	1.37957	1.59622	1.60856	9	9	9	12.6	12.6	12.6	100.2	0	49.294	771100000	70	Q13200;H7C2Q3;C9JPC0	Q13200	26S proteasome non-ATPase regulatory subunit 2	PSMD2	>sp|Q13200|PSMD2_HUMAN 26S proteasome non-ATPase regulatory subunit 2 OS=Homo sapiens GN=PSMD2 PE=1 SV=3
11855000	24243000	16489000	17571000	14958000	15091000	16421000	15012000	13208000	11097000	19432000	10923000	0.678676	0.517001	0.46283	0.905547	0.848898	0.788256	5	5	5	14.3	14.3	14.3	44.739	0	95.907	1065900000	81	Q13148;A0A087WX29;B1AKP7;G3V162;A0A087X260;A0A087WYY0;A0A087WW61;A0A087WX67;A0A087WXV3;A0A087WXQ5;K7EJM5;A0A087WV68;K7EN94;A0A087WZC9;A0A087WTZ4;K7EL26;A0A087WYE7	Q13148;A0A087WX29;B1AKP7;G3V162;A0A087X260;A0A087WYY0;A0A087WW61;A0A087WX67;A0A087WXV3;A0A087WXQ5;K7EJM5;A0A087WV68;K7EN94	TAR DNA-binding protein 43	TARDBP	>sp|Q13148|TADBP_HUMAN TAR DNA-binding protein 43 OS=Homo sapiens GN=TARDBP PE=1 SV=1;>tr|A0A087WX29|A0A087WX29_HUMAN TAR DNA-binding protein 43 (Fragment) OS=Homo sapiens GN=TARDBP PE=1 SV=1;>tr|B1AKP7|B1AKP7_HUMAN TAR DNA-binding protein 43 OS=Homo sapie
1	1	1	6072600	5063000	5327100	11363000	8487000	6560000	11123000	8876300	10919000	5.41482e-05	0.00322862	0.000136374	5.48757e+06	8.80333e+06	10306100	4	4	4	4.2	4.2	4.2	109.96	0	25.219	466610000	34	O43592;F8WDU6;F5GYW6	O43592;F8WDU6	Exportin-T	XPOT	>sp|O43592|XPOT_HUMAN Exportin-T OS=Homo sapiens GN=XPOT PE=1 SV=2;>tr|F8WDU6|F8WDU6_HUMAN Exportin-T (Fragment) OS=Homo sapiens GN=XPOT PE=1 SV=5
22407000	19754000	19828000	9392500	10141000	10051000	11519000	11188000	9730300	10072000	10929000	10879000	0.000280633	0.000670015	0.000393179	0.477254	0.523275	0.514285	8	4	4	17.7	9.7	9.7	60.221	0	31.734	835800000	44	P52294;C9JYI4;C9J352;C9JWD9;F2Z3G4;C9J4U1;O15131;H0Y3K0	P52294;C9JYI4;C9J352;C9JWD9;F2Z3G4;C9J4U1	Importin subunit alpha-5;Importin subunit alpha-5, N-terminally processed	KPNA1	>sp|P52294|IMA5_HUMAN Importin subunit alpha-5 OS=Homo sapiens GN=KPNA1 PE=1 SV=3;>tr|C9JYI4|C9JYI4_HUMAN Importin subunit alpha-5 (Fragment) OS=Homo sapiens GN=KPNA1 PE=1 SV=1;>tr|C9J352|C9J352_HUMAN Importin subunit alpha-5 (Fragment) OS=Homo sapiens GN=
4831700	1	1	6223200	5699900	6210400	10334000	6424200	8642100	12051000	9026100	10824000	0.0520447	0.0252891	0.00793784	3.75303	5.25701	6.60246	18	2	2	38.7	3.6	3.6	49.906	0	13.701	479280000	22	Q13885	Q13885	Tubulin beta-2A chain	TUBB2A	>sp|Q13885|TBB2A_HUMAN Tubulin beta-2A chain OS=Homo sapiens GN=TUBB2A PE=1 SV=1
20853000	13943000	16016000	5875900	2548500	6787900	10676000	68998000	8989400	6695400	4986300	10716000	0.00801052	0.55926	0.0235706	0.299384	1.74493	0.440795	7	7	7	16.1	16.1	16.1	53.542	0	86.024	880980000	50	Q05519;Q5T760;Q5T757;B4DWT1	Q05519;Q5T760;Q5T757	Serine/arginine-rich splicing factor 11	SRSF11	>sp|Q05519|SRS11_HUMAN Serine/arginine-rich splicing factor 11 OS=Homo sapiens GN=SRSF11 PE=1 SV=1;>tr|Q5T760|Q5T760_HUMAN Serine/arginine-rich-splicing factor 11 (Fragment) OS=Homo sapiens GN=SRSF11 PE=1 SV=1;>tr|Q5T757|Q5T757_HUMAN Serine/arginine-rich-s
3483100	2928200	6352100	5830700	6887000	5973000	8275800	5764700	5892300	10303000	11295000	10708000	0.15008	0.14882	0.00406446	1.4644	1.56172	2.53114	5	5	5	15.3	15.3	15.3	32.426	0	16.4	513210000	20	Q5QPK2;H0Y368;O60762;Q5QPJ9	Q5QPK2;H0Y368;O60762	Dolichol-phosphate mannosyltransferase subunit 1	DPM1	>tr|Q5QPK2|Q5QPK2_HUMAN Dolichol-phosphate mannosyltransferase subunit 1 OS=Homo sapiens GN=DPM1 PE=1 SV=1;>tr|H0Y368|H0Y368_HUMAN Dolichol-phosphate mannosyltransferase subunit 1 (Fragment) OS=Homo sapiens GN=DPM1 PE=1 SV=1;>sp|O60762|DPM1_HUMAN Dolichol-
13608000	6237500	2676800	8770200	8116600	9521200	12709000	9143900	10582000	8555400	24320000	10648000	0.710118	0.383801	0.300992	1.17253	1.44012	1.93246	18	18	18	14.6	14.6	14.6	138.34	0	60.945	808690000	50	P53621	P53621	Coatomer subunit alpha;Xenin;Proxenin	COPA	>sp|P53621|COPA_HUMAN Coatomer subunit alpha OS=Homo sapiens GN=COPA PE=1 SV=2
2792200	2984400	4163600	8134600	8341000	8356900	10426000	10354000	9582300	10125000	6403700	10581000	0.000335308	0.000177517	0.0146692	2.49819	3.0545	2.72728	7	7	7	44.8	44.8	44.8	21.883	0	27.252	524340000	30	C9JQV0;Q9BRJ6;H7C0T1;H7C2R9	C9JQV0;Q9BRJ6	Uncharacterized protein C7orf50	C7orf50	>tr|C9JQV0|C9JQV0_HUMAN Uncharacterized protein C7orf50 (Fragment) OS=Homo sapiens GN=C7orf50 PE=1 SV=1;>sp|Q9BRJ6|CG050_HUMAN Uncharacterized protein C7orf50 OS=Homo sapiens GN=C7orf50 PE=1 SV=1
25756000	16759000	18946000	7271500	3699600	6899800	10077000	68017000	7468700	5786200	7261700	10574000	0.00777436	0.707723	0.0145362	0.290768	1.39215	0.38434	9	9	4	15.9	15.9	5.2	59.875	0	59.137	1016100000	71	Q9UHX1;H0YEM1;E9PL19;H0YCP8	Q9UHX1;H0YEM1	Poly(U)-binding-splicing factor PUF60	PUF60	>sp|Q9UHX1|PUF60_HUMAN Poly(U)-binding-splicing factor PUF60 OS=Homo sapiens GN=PUF60 PE=1 SV=1;>tr|H0YEM1|H0YEM1_HUMAN Poly(U)-binding-splicing factor PUF60 (Fragment) OS=Homo sapiens GN=PUF60 PE=1 SV=1
7407100	19493000	11746000	9771300	8447300	9622400	10219000	10338000	8995000	9790000	7664300	10552000	0.368847	0.442558	0.38493	0.720409	0.764683	0.724686	6	6	6	9.4	9.4	9.4	75.406	0	17.856	619750000	33	Q9NVP1;H7C452	Q9NVP1	ATP-dependent RNA helicase DDX18	DDX18	>sp|Q9NVP1|DDX18_HUMAN ATP-dependent RNA helicase DDX18 OS=Homo sapiens GN=DDX18 PE=1 SV=2
6330500	5244100	5630800	8394600	7298500	6784700	8043500	8943800	7610200	10659000	9300000	10511000	0.0370822	0.00818275	0.00117073	1.30644	1.42964	1.77096	8	8	8	9.8	9.8	9.8	91.48	0	23.206	550780000	36	G3V529;Q9GZR7;A0A087WXU8;F5GYL3	G3V529;Q9GZR7;A0A087WXU8;F5GYL3	ATP-dependent RNA helicase DDX24	DDX24	>tr|G3V529|G3V529_HUMAN ATP-dependent RNA helicase DDX24 OS=Homo sapiens GN=DDX24 PE=1 SV=1;>sp|Q9GZR7|DDX24_HUMAN ATP-dependent RNA helicase DDX24 OS=Homo sapiens GN=DDX24 PE=1 SV=1;>tr|A0A087WXU8|A0A087WXU8_HUMAN ATP-dependent RNA helicase DDX24 OS=Homo
7599500	5697800	6952400	11306000	12516000	13482000	11971000	12588000	12217000	11998000	9674000	10496000	0.00250204	0.00071514	0.0107067	1.8422	1.81613	1.58857	6	6	6	13.2	13.2	13.2	47.27	0	14.828	712210000	48	H0Y8R1;F5H5I6;H0YAK1;Q12849;H0YAM1	H0Y8R1;F5H5I6;H0YAK1;Q12849	G-rich sequence factor 1	GRSF1	>tr|H0Y8R1|H0Y8R1_HUMAN G-rich sequence factor 1 (Fragment) OS=Homo sapiens GN=GRSF1 PE=1 SV=1;>tr|F5H5I6|F5H5I6_HUMAN G-rich sequence factor 1 OS=Homo sapiens GN=GRSF1 PE=1 SV=2;>tr|H0YAK1|H0YAK1_HUMAN G-rich sequence factor 1 (Fragment) OS=Homo sapiens G
4554400	3157300	945680	9765300	10285000	10589000	11634000	8078100	10234000	13893000	8845200	10483000	0.00244475	0.00856252	0.0108424	3.5391	3.45903	3.83733	6	6	6	25.3	25.3	25.3	26.332	0	14.202	603860000	44	C9JJ19;P82930;A0A087WUZ8	C9JJ19;P82930;A0A087WUZ8	28S ribosomal protein S34, mitochondrial	MRPS34	>tr|C9JJ19|C9JJ19_HUMAN 28S ribosomal protein S34, mitochondrial OS=Homo sapiens GN=MRPS34 PE=1 SV=2;>sp|P82930|RT34_HUMAN 28S ribosomal protein S34, mitochondrial OS=Homo sapiens GN=MRPS34 PE=1 SV=2;>tr|A0A087WUZ8|A0A087WUZ8_HUMAN 28S ribosomal protein S3
21979000	17078000	16606000	8686900	7775800	8048700	13405000	8357000	10815000	12412000	20410000	10436000	0.00395025	0.0268776	0.302842	0.440354	0.585254	0.777141	13	13	13	12.8	12.8	12.8	134.46	0	23.809	799050000	38	Q9P2J5;A0A087WXY1	Q9P2J5	Leucine--tRNA ligase, cytoplasmic	LARS	>sp|Q9P2J5|SYLC_HUMAN Leucine--tRNA ligase, cytoplasmic OS=Homo sapiens GN=LARS PE=1 SV=2
1	4061700	4668500	8657200	8890900	9276900	9455300	8808600	7423400	10160000	9225700	10402000	0.0150404	0.0233784	0.00964555	3.07267	2.94235	3.41203	6	6	6	20.5	20.5	20.5	42.054	0	42.588	545710000	27	A0A0A0MRK1;E9PAV9;Q5T3I0;E9PPY4;F2Z3C6;F8W895	A0A0A0MRK1;E9PAV9;Q5T3I0;E9PPY4;F2Z3C6;F8W895	G patch domain-containing protein 4	GPATCH4	>tr|A0A0A0MRK1|A0A0A0MRK1_HUMAN G patch domain-containing protein 4 OS=Homo sapiens GN=GPATCH4 PE=1 SV=1;>tr|E9PAV9|E9PAV9_HUMAN G patch domain-containing protein 4 OS=Homo sapiens GN=GPATCH4 PE=1 SV=1;>sp|Q5T3I0|GPTC4_HUMAN G patch domain-containing prote
30538000	6147800	18240000	10590000	9249500	11584000	17885000	11645000	12002000	9061100	51004000	10387000	0.33017	0.575156	0.754645	0.572108	0.756147	1.28268	48	48	48	11.1	11.1	11.1	532.4	0	134.99	1401900000	78	Q14204;H0YJ21	Q14204	Cytoplasmic dynein 1 heavy chain 1	DYNC1H1	>sp|Q14204|DYHC1_HUMAN Cytoplasmic dynein 1 heavy chain 1 OS=Homo sapiens GN=DYNC1H1 PE=1 SV=5
15297000	12252000	18188000	8449400	6862600	10593000	11618000	52835000	9505900	7925800	5390800	10313000	0.0310023	0.544097	0.0296553	0.56639	1.61705	0.516641	6	6	6	51.5	51.5	51.5	15.156	0	43.84	903580000	41	J3QL05;J3KP15;Q01130;Q9BRL6	J3QL05;J3KP15;Q01130	Serine/arginine-rich splicing factor 2	SRSF2	>tr|J3QL05|J3QL05_HUMAN Serine/arginine-rich-splicing factor 2 (Fragment) OS=Homo sapiens GN=SRSF2 PE=1 SV=1;>tr|J3KP15|J3KP15_HUMAN Serine/arginine-rich-splicing factor 2 (Fragment) OS=Homo sapiens GN=SRSF2 PE=1 SV=5;>sp|Q01130|SRSF2_HUMAN Serine/arginine
510410	1	1	14366000	15585000	13419000	14161000	10908000	13833000	11488000	7951800	10280000	2.5295e-05	0.000258123	0.000756671	84.9706	76.2169	58.2271	10	10	10	12	12	12	107.21	0	52.803	667860000	56	Q5JR04;Q9HCE1	Q5JR04;Q9HCE1	Putative helicase MOV-10	MOV10	>tr|Q5JR04|Q5JR04_HUMAN Mov10, Moloney leukemia virus 10, homolog (Mouse), isoform CRA_a OS=Homo sapiens GN=MOV10 PE=1 SV=1;>sp|Q9HCE1|MOV10_HUMAN Putative helicase MOV-10 OS=Homo sapiens GN=MOV10 PE=1 SV=2
24249000	22738000	24222000	6664000	5867300	6427000	5371700	9125600	5095700	7317100	6076800	10239000	6.02566e-06	0.000246452	0.00028419	0.266235	0.275148	0.331881	5	5	5	14.8	14.8	14.8	38.223	0	20.531	551020000	63	A0A0C4DGV5;O95218	A0A0C4DGV5;O95218	Zinc finger Ran-binding domain-containing protein 2	ZRANB2	>tr|A0A0C4DGV5|A0A0C4DGV5_HUMAN Zinc finger Ran-binding domain-containing protein 2 OS=Homo sapiens GN=ZRANB2 PE=1 SV=1;>sp|O95218|ZRAB2_HUMAN Zinc finger Ran-binding domain-containing protein 2 OS=Homo sapiens GN=ZRANB2 PE=1 SV=2
2189900	391570	1978500	6311300	6257500	7049300	9284700	7135800	6821200	10650000	7765500	10188000	0.00128355	0.00291002	0.0016361	4.30224	5.0969	6.27274	8	8	8	11.7	11.7	11.7	96.631	0	60.049	460900000	47	Q6P3X3	Q6P3X3	Tetratricopeptide repeat protein 27	TTC27	>sp|Q6P3X3|TTC27_HUMAN Tetratricopeptide repeat protein 27 OS=Homo sapiens GN=TTC27 PE=1 SV=1
6633800	7947700	5748700	10384000	11618000	10557000	12709000	9283400	10163000	9571000	10675000	10169000	0.00546156	0.0311178	0.00925511	1.60151	1.58166	1.49605	8	8	8	25.3	25.3	25.3	40.313	0	43.018	677650000	63	Q9BWF3;E9PB51;Q9BQ04;E9PLB0;E9PM61;D6R9K7;U3KQD5;J3QRR5	Q9BWF3;E9PB51;Q9BQ04;E9PLB0;E9PM61;D6R9K7;U3KQD5;J3QRR5	RNA-binding protein 4;RNA-binding protein 4B	RBM4;RBM4B	>sp|Q9BWF3|RBM4_HUMAN RNA-binding protein 4 OS=Homo sapiens GN=RBM4 PE=1 SV=1;>tr|E9PB51|E9PB51_HUMAN RNA-binding protein 4 (Fragment) OS=Homo sapiens GN=RBM4 PE=1 SV=1;>sp|Q9BQ04|RBM4B_HUMAN RNA-binding protein 4B OS=Homo sapiens GN=RBM4B PE=1 SV=1;>tr|E9
4102600	705300	1	6557100	5956400	7239500	6802500	5901800	6419900	8774200	8469100	10109000	0.0195163	0.0210091	0.00527991	4.10845	3.97766	5.68903	5	5	5	22.2	22.2	22.2	28.147	0	20.934	434780000	33	Q15773;F5H0Y3	Q15773	Myeloid leukemia factor 2	MLF2	>sp|Q15773|MLF2_HUMAN Myeloid leukemia factor 2 OS=Homo sapiens GN=MLF2 PE=1 SV=1
20406000	9971600	16269000	13105000	12345000	13997000	16105000	12167000	13780000	10474000	10814000	10106000	0.478189	0.661238	0.169808	0.845656	0.901502	0.673018	11	11	11	14.9	14.9	14.9	89.321	0	78.954	860560000	55	P55072;C9JUP7;C9IZA5	P55072	Transitional endoplasmic reticulum ATPase	VCP	>sp|P55072|TERA_HUMAN Transitional endoplasmic reticulum ATPase OS=Homo sapiens GN=VCP PE=1 SV=4
16556000	11701000	15489000	7408200	8226200	7730700	12710000	6965200	10173000	10995000	16439000	10067000	0.0103945	0.105323	0.447451	0.534108	0.682307	0.857244	10	10	10	9.2	9.2	9.2	131.76	0	81.212	750880000	65	J3KR24;A0A0A0MSX9;P41252;Q5TCD1	J3KR24;A0A0A0MSX9;P41252	Isoleucine--tRNA ligase, cytoplasmic	IARS	>tr|J3KR24|J3KR24_HUMAN Isoleucine--tRNA ligase, cytoplasmic OS=Homo sapiens GN=IARS PE=1 SV=1;>tr|A0A0A0MSX9|A0A0A0MSX9_HUMAN Isoleucine--tRNA ligase, cytoplasmic OS=Homo sapiens GN=IARS PE=1 SV=1;>sp|P41252|SYIC_HUMAN Isoleucine--tRNA ligase, cytoplasmic
4902800	3424000	4429700	15104000	15952000	15550000	13786000	11920000	13310000	11878000	8837200	10056000	2.28547e-05	0.000248127	0.00366579	3.65351	3.05852	2.4122	4	4	4	16.5	16.5	16.5	34.91	0	63.449	749680000	52	Q00577	Q00577	Transcriptional activator protein Pur-alpha	PURA	>sp|Q00577|PURA_HUMAN Transcriptional activator protein Pur-alpha OS=Homo sapiens GN=PURA PE=1 SV=2
6891300	7270800	5749300	10745000	11453000	11145000	11278000	11026000	10568000	11765000	11381000	10049000	0.000867554	0.00100381	0.00306987	1.67457	1.65091	1.66714	8	8	5	11.5	11.5	8.1	79.954	0	25.615	700700000	55	O00139;H0Y5Z9;H0Y8H2	O00139	Kinesin-like protein KIF2A	KIF2A	>sp|O00139|KIF2A_HUMAN Kinesin-like protein KIF2A OS=Homo sapiens GN=KIF2A PE=1 SV=3
11655000	8513700	9327300	10521000	11593000	11145000	12176000	10760000	9879100	10180000	12505000	9954000	0.274426	0.392292	0.447524	1.12758	1.11253	1.10656	6	6	6	17.1	17.1	17.1	41.079	0	42.86	703650000	59	Q5VWC4;P55036;H0Y3Y9;A6PVX3;A2A3N6;H0Y561	Q5VWC4;P55036;H0Y3Y9;A6PVX3	26S proteasome non-ATPase regulatory subunit 4	PSMD4	>tr|Q5VWC4|Q5VWC4_HUMAN 26S proteasome non-ATPase regulatory subunit 4 OS=Homo sapiens GN=PSMD4 PE=1 SV=1;>sp|P55036|PSMD4_HUMAN 26S proteasome non-ATPase regulatory subunit 4 OS=Homo sapiens GN=PSMD4 PE=1 SV=1;>tr|H0Y3Y9|H0Y3Y9_HUMAN 26S proteasome non-AT
1	1	1	18889000	19877000	16428000	20151000	14088000	19094000	11560000	8343900	9947200	5.67288e-05	0.000683206	0.000429496	18398000	1.77777e+07	9.95037e+06	4	4	3	14.6	14.6	11.3	39.124	0	69.425	853730000	51	O43347;H0YHB7;B4DM51	O43347;H0YHB7	RNA-binding protein Musashi homolog 1	MSI1	>sp|O43347|MSI1H_HUMAN RNA-binding protein Musashi homolog 1 OS=Homo sapiens GN=MSI1 PE=1 SV=1;>tr|H0YHB7|H0YHB7_HUMAN RNA-binding protein Musashi homolog 1 (Fragment) OS=Homo sapiens GN=MSI1 PE=1 SV=1
3121100	2625600	1450100	16706000	17792000	16966000	16567000	11392000	14926000	10053000	9128700	9911500	1.55767e-05	0.00176902	0.000218606	7.15096	5.9589	4.04252	9	9	9	13.1	13.1	13.1	80.551	0	42.029	764730000	45	Q92615;H0Y4V9;H0Y641;X6RCG6;V9GYI5;B5MCU2	Q92615	La-related protein 4B	LARP4B	>sp|Q92615|LAR4B_HUMAN La-related protein 4B OS=Homo sapiens GN=LARP4B PE=1 SV=3
1	1	1	1437200	1453300	1199900	3434400	2814400	3328400	13073000	5573500	9899200	7.6323e-05	7.57986e-05	0.0118934	1.36347e+06	3192400	9.51523e+06	3	3	3	38.7	38.7	38.7	15.996	0	74.062	254670000	20	Q8N4Q1	Q8N4Q1	Mitochondrial intermembrane space import and assembly protein 40	CHCHD4	>sp|Q8N4Q1|MIA40_HUMAN Mitochondrial intermembrane space import and assembly protein 40 OS=Homo sapiens GN=CHCHD4 PE=1 SV=1
408430	600520	223090	10094000	9838300	6931200	18307000	16591000	18270000	11389000	7735200	9893300	0.00111186	7.31544e-06	0.000966378	21.8041	43.1544	23.5524	6	6	6	17.8	17.8	17.8	42.509	0	32.431	632920000	48	Q16795;F5GY40;H3BRM9;F5H0J3	Q16795	NADH dehydrogenase [ubiquinone] 1 alpha subcomplex subunit 9, mitochondrial	NDUFA9	>sp|Q16795|NDUA9_HUMAN NADH dehydrogenase [ubiquinone] 1 alpha subcomplex subunit 9, mitochondrial OS=Homo sapiens GN=NDUFA9 PE=1 SV=2
1686500	1	1	7301000	8615100	9788700	7451500	6761300	6218000	7583800	4760400	9834600	0.000929688	0.000718798	0.0121988	15.2415	12.1143	13.1508	11	11	11	6.3	6.3	6.3	210.51	0	14.288	410320000	32	Q9UKA4	Q9UKA4	A-kinase anchor protein 11	AKAP11	>sp|Q9UKA4|AKA11_HUMAN A-kinase anchor protein 11 OS=Homo sapiens GN=AKAP11 PE=1 SV=1
6093100	5800900	7752200	7764100	7942300	8383700	7276500	9324900	8484200	8126500	6474700	9829500	0.0799822	0.0998762	0.235509	1.2262	1.27687	1.24353	4	3	3	14	10.7	10.7	31.263	0	5.3681	503560000	35	Q13243;B4DJK0;B4DUA4;G3V5K8	Q13243;B4DJK0;B4DUA4;G3V5K8	Serine/arginine-rich splicing factor 5	SRSF5	>sp|Q13243|SRSF5_HUMAN Serine/arginine-rich splicing factor 5 OS=Homo sapiens GN=SRSF5 PE=1 SV=1;>tr|B4DJK0|B4DJK0_HUMAN Serine/arginine-rich-splicing factor 5 OS=Homo sapiens GN=SRSF5 PE=1 SV=1;>tr|B4DUA4|B4DUA4_HUMAN Serine/arginine-rich-splicing factor
24753000	92847000	44092000	20146000	11884000	12671000	11555000	23148000	9964500	10925000	23574000	9819200	0.128916	0.132331	0.132213	0.276458	0.276251	0.27409	17	17	8	27.7	27.7	13.5	75.491	0	139.21	1270100000	86	P42166	P42166	Lamina-associated polypeptide 2, isoform alpha;Thymopoietin;Thymopentin	TMPO	>sp|P42166|LAP2A_HUMAN Lamina-associated polypeptide 2, isoform alpha OS=Homo sapiens GN=TMPO PE=1 SV=2
12819000	7533800	14216000	6256700	3579400	7024600	9836700	60764000	7845600	5811500	2934500	9779100	0.0612792	0.448776	0.133033	0.487743	2.26928	0.535891	11	11	11	28.3	28.3	28.3	50.559	0	100.21	943450000	53	Q7L4I2;H0YGP9;E1B6W4;E9PI52	Q7L4I2	Arginine/serine-rich coiled-coil protein 2	RSRC2	>sp|Q7L4I2|RSRC2_HUMAN Arginine/serine-rich coiled-coil protein 2 OS=Homo sapiens GN=RSRC2 PE=1 SV=1
34187000	2808800	15669000	9114600	6859900	8451200	7368500	12072000	9247900	5429100	13512000	9711700	0.360872	0.434439	0.442542	0.463796	0.544736	0.54406	12	12	12	24.1	24.1	24.1	53.045	0	22.993	669810000	45	H3BTN5;P14618;H3BQ34;B4DNK4;H3BT25;H3BUW1;H3BTJ2;H3BR70;H3BU13;H3BN34;H3BQZ3;P30613	H3BTN5;P14618;H3BQ34;B4DNK4;H3BT25;H3BUW1;H3BTJ2	Pyruvate kinase;Pyruvate kinase PKM	PKM	>tr|H3BTN5|H3BTN5_HUMAN Pyruvate kinase (Fragment) OS=Homo sapiens GN=PKM PE=1 SV=1;>sp|P14618|KPYM_HUMAN Pyruvate kinase PKM OS=Homo sapiens GN=PKM PE=1 SV=4;>tr|H3BQ34|H3BQ34_HUMAN Pyruvate kinase OS=Homo sapiens GN=PKM PE=1 SV=1;>tr|B4DNK4|B4DNK4_HUMAN
1	1	1	5978000	6530700	6788000	10279000	7540400	7771500	9083500	6953300	9704600	1.13234e-05	0.000625295	0.000501297	6.43223e+06	8530300	8.58047e+06	9	9	9	12.7	12.7	12.7	98.008	0	17.13	416690000	30	H7BXI1;A0A087WXU3;A0FGR8	H7BXI1;A0A087WXU3;A0FGR8	Extended synaptotagmin-2	ESYT2	>tr|H7BXI1|H7BXI1_HUMAN Extended synaptotagmin-2 (Fragment) OS=Homo sapiens GN=ESYT2 PE=1 SV=1;>tr|A0A087WXU3|A0A087WXU3_HUMAN Extended synaptotagmin-2 OS=Homo sapiens GN=ESYT2 PE=1 SV=1;>sp|A0FGR8|ESYT2_HUMAN Extended synaptotagmin-2 OS=Homo sapiens GN=ES
7979300	7092200	6498100	16396000	18263000	16909000	13228000	10458000	14385000	10733000	9067500	9606100	0.000142506	0.0114338	0.0160966	2.39077	1.76503	1.36334	8	7	7	15.7	13.6	13.6	66.785	0	47.195	800700000	62	F8W930;Q9Y6M1	F8W930;Q9Y6M1	Insulin-like growth factor 2 mRNA-binding protein 2	IGF2BP2	>tr|F8W930|F8W930_HUMAN Insulin-like growth factor 2 mRNA-binding protein 2 OS=Homo sapiens GN=IGF2BP2 PE=1 SV=1;>sp|Q9Y6M1|IF2B2_HUMAN Insulin-like growth factor 2 mRNA-binding protein 2 OS=Homo sapiens GN=IGF2BP2 PE=1 SV=2
31363000	23582000	23225000	7891800	6068300	6264000	6857300	4674500	5350100	5826000	6315200	9598600	0.00206962	0.00171092	0.00294041	0.258719	0.215964	0.278109	9	9	9	13	13	13	79.685	0	34.128	517440000	52	P51659;E7ER27;E7EWE5;E7EPL9;G5E9S2;E7ET17	P51659;E7ER27;E7EWE5	Peroxisomal multifunctional enzyme type 2;(3R)-hydroxyacyl-CoA dehydrogenase;Enoyl-CoA hydratase 2	HSD17B4	>sp|P51659|DHB4_HUMAN Peroxisomal multifunctional enzyme type 2 OS=Homo sapiens GN=HSD17B4 PE=1 SV=3;>tr|E7ER27|E7ER27_HUMAN Peroxisomal multifunctional enzyme type 2 OS=Homo sapiens GN=HSD17B4 PE=1 SV=3;>tr|E7EWE5|E7EWE5_HUMAN Peroxisomal multifunctional
5640000	3444500	4420200	5817800	5084400	6075400	10004000	8086000	7825600	8427400	11062000	9544900	0.174024	0.0114903	0.00646002	1.25716	1.91901	2.14994	3	3	3	9	9	9	34.324	0	3.8491	508260000	13	Q53GQ0	Q53GQ0	Very-long-chain 3-oxoacyl-CoA reductase	HSD17B12	>sp|Q53GQ0|DHB12_HUMAN Very-long-chain 3-oxoacyl-CoA reductase OS=Homo sapiens GN=HSD17B12 PE=1 SV=2
7395700	2920600	5763000	12558000	13619000	13404000	14522000	11310000	13442000	9282300	19655000	9521400	0.00435121	0.00868041	0.111166	2.46161	2.44252	2.39181	6	6	6	10.6	10.6	10.6	63.972	0	30.9	811600000	43	O15371;B0QYA5;B0QYA4;B0QYA8;B0QYA6	O15371	Eukaryotic translation initiation factor 3 subunit D	EIF3D	>sp|O15371|EIF3D_HUMAN Eukaryotic translation initiation factor 3 subunit D OS=Homo sapiens GN=EIF3D PE=1 SV=1
698460	1	1	15208000	17824000	14189000	14994000	10661000	14032000	12044000	11368000	9425500	0.000150817	0.000622023	0.000196841	67.6071	56.8206	47.014	9	9	9	12.7	12.7	12.7	87.133	0	18.74	724120000	55	Q14694;H3BQP1;J3KT19;H3BNS8;H3BQC6;H3BNA1	Q14694	Ubiquitin carboxyl-terminal hydrolase 10	USP10	>sp|Q14694|UBP10_HUMAN Ubiquitin carboxyl-terminal hydrolase 10 OS=Homo sapiens GN=USP10 PE=1 SV=2
10227000	24156000	15054000	10034000	8037400	8909900	10089000	15568000	9132200	7968000	10436000	9357200	0.143723	0.34358	0.156312	0.545771	0.703708	0.561547	9	8	8	10.2	9.2	9.2	109.43	0	29.037	677280000	44	Q15029;K7EP67;K7EJ74	Q15029;K7EP67	116 kDa U5 small nuclear ribonucleoprotein component	EFTUD2	>sp|Q15029|U5S1_HUMAN 116 kDa U5 small nuclear ribonucleoprotein component OS=Homo sapiens GN=EFTUD2 PE=1 SV=1;>tr|K7EP67|K7EP67_HUMAN 116 kDa U5 small nuclear ribonucleoprotein component (Fragment) OS=Homo sapiens GN=EFTUD2 PE=1 SV=1
1	397170	520240	4334200	4534800	4315900	3768200	4371800	4939700	9011800	7090600	9305100	1.85285e-05	0.000406233	0.000330253	14.3719	14.2572	27.6948	7	7	7	9.5	9.5	9.5	81.68	0	14.972	327460000	20	Q96EB6;E9PC49;B0QZ35	Q96EB6;E9PC49;B0QZ35	NAD-dependent protein deacetylase sirtuin-1;SirtT1 75 kDa fragment	SIRT1	>sp|Q96EB6|SIR1_HUMAN NAD-dependent protein deacetylase sirtuin-1 OS=Homo sapiens GN=SIRT1 PE=1 SV=2;>tr|E9PC49|E9PC49_HUMAN NAD-dependent protein deacetylase sirtuin-1 OS=Homo sapiens GN=SIRT1 PE=1 SV=1;>tr|B0QZ35|B0QZ35_HUMAN NAD-dependent protein deacet
24718000	31471000	61485000	23561000	5792900	6302000	8524000	28368000	6570600	4661100	5873500	9277100	0.098045	0.135809	0.0456728	0.303006	0.369348	0.168361	6	1	1	33.1	8.1	8.1	15.43	0.00061425	2.3799	846560000	24	Q5TEC6;Q6NXT2;K7EP01	Q5TEC6;Q6NXT2;K7EP01	Histone H3;Histone H3.3C	HIST2H3PS2;H3F3C;H3F3B	>tr|Q5TEC6|Q5TEC6_HUMAN Histone H3 OS=Homo sapiens GN=HIST2H3PS2 PE=1 SV=1;>sp|Q6NXT2|H3C_HUMAN Histone H3.3C OS=Homo sapiens GN=H3F3C PE=1 SV=3;>tr|K7EP01|K7EP01_HUMAN Histone H3.3 OS=Homo sapiens GN=H3F3B PE=1 SV=1
19009000	27636000	22458000	10098000	8459500	9697200	11167000	11930000	9075500	9016300	10664000	9268600	0.00596896	0.00967278	0.00638035	0.408878	0.465573	0.418924	14	14	14	11.9	11.9	11.9	143.23	0	21.421	714460000	43	Q14683;G8JLG1;H0Y7K8;V9GY57	Q14683;G8JLG1	Structural maintenance of chromosomes protein 1A;Structural maintenance of chromosomes protein	SMC1A	>sp|Q14683|SMC1A_HUMAN Structural maintenance of chromosomes protein 1A OS=Homo sapiens GN=SMC1A PE=1 SV=2;>tr|G8JLG1|G8JLG1_HUMAN Structural maintenance of chromosomes protein OS=Homo sapiens GN=SMC1A PE=1 SV=2
3235400	4775200	907500	12702000	13216000	10950000	12026000	9262500	10593000	11224000	10083000	9214900	0.00210682	0.00514896	0.00471459	4.13406	3.57492	3.42247	3	3	3	27	27	27	10.366	0	19.298	643160000	41	P63167;F8VXL2;F8VRV5;Q96FJ2	P63167;F8VXL2;F8VRV5	Dynein light chain 1, cytoplasmic	DYNLL1	>sp|P63167|DYL1_HUMAN Dynein light chain 1, cytoplasmic OS=Homo sapiens GN=DYNLL1 PE=1 SV=1;>tr|F8VXL2|F8VXL2_HUMAN Dynein light chain 1, cytoplasmic OS=Homo sapiens GN=DYNLL1 PE=1 SV=1;>tr|F8VRV5|F8VRV5_HUMAN Dynein light chain 1, cytoplasmic OS=Homo sapi
3001800	2258100	1038900	14276000	14953000	17343000	15300000	10131000	12627000	11284000	8044100	9208100	0.00025162	0.00269517	0.00258682	7.39379	6.0421	4.53042	7	7	7	26.8	26.8	26.8	42.111	0	118.87	697950000	47	H7C224;D3YTB5;P51617;H7C2I6;H7C3C1;F6U4U2;P51955	H7C224;D3YTB5;P51617;H7C2I6	Interleukin-1 receptor-associated kinase 1	IRAK1	>tr|H7C224|H7C224_HUMAN Interleukin-1 receptor-associated kinase 1 (Fragment) OS=Homo sapiens GN=IRAK1 PE=1 SV=1;>tr|D3YTB5|D3YTB5_HUMAN Interleukin-1 receptor-associated kinase 1 OS=Homo sapiens GN=IRAK1 PE=1 SV=1;>sp|P51617|IRAK1_HUMAN Interleukin-1 rece
9825000	9057200	10079000	5759400	5712400	7193600	9084300	7112700	8538700	8806800	13574000	9125600	0.00395788	0.100902	0.61741	0.644497	0.854098	1.08788	5	5	5	20.6	20.6	20.6	35.348	0	67.848	583820000	58	Q13155;A8MU58;F8W950	Q13155;A8MU58;F8W950	Aminoacyl tRNA synthase complex-interacting multifunctional protein 2	AIMP2	>sp|Q13155|AIMP2_HUMAN Aminoacyl tRNA synthase complex-interacting multifunctional protein 2 OS=Homo sapiens GN=AIMP2 PE=1 SV=2;>tr|A8MU58|A8MU58_HUMAN Aminoacyl tRNA synthase complex-interacting multifunctional protein 2 OS=Homo sapiens GN=AIMP2 PE=1 SV=2
517370	235690	1	8356600	9332300	9202800	12665000	9678100	11657000	8755200	8142400	9116400	1.38596e-05	0.000239136	1.25841e-05	35.7099	45.1492	34.5443	9	9	9	10.2	10.2	10.2	105.03	0	49.889	521570000	40	G5E9A6;P51784;Q5JXD3;Q13107;Q9Y4E8	G5E9A6;P51784	Ubiquitin carboxyl-terminal hydrolase;Ubiquitin carboxyl-terminal hydrolase 11	USP11	>tr|G5E9A6|G5E9A6_HUMAN Ubiquitin carboxyl-terminal hydrolase OS=Homo sapiens GN=USP11 PE=1 SV=1;>sp|P51784|UBP11_HUMAN Ubiquitin carboxyl-terminal hydrolase 11 OS=Homo sapiens GN=USP11 PE=1 SV=3
961760	2315100	1075000	5812000	6329600	7402600	10185000	5985600	7790400	11329000	7233800	9097900	0.00136563	0.0071688	0.00351794	4.491	5.50592	6.35606	4	4	4	14.7	14.7	14.7	37.84	0	18.263	448400000	30	O76071	O76071	Probable cytosolic iron-sulfur protein assembly protein CIAO1	CIAO1	>sp|O76071|CIAO1_HUMAN Probable cytosolic iron-sulfur protein assembly protein CIAO1 OS=Homo sapiens GN=CIAO1 PE=1 SV=1
4229700	3312700	4352700	8191200	8029000	7895700	7951700	6382700	7052400	9823000	9758500	9082800	0.00027506	0.00485281	0.000159061	2.02738	1.79795	2.40976	8	8	8	18	18	18	46.674	0	17.476	513890000	30	Q9ULX3;H3BUR4	Q9ULX3	RNA-binding protein NOB1	NOB1	>sp|Q9ULX3|NOB1_HUMAN RNA-binding protein NOB1 OS=Homo sapiens GN=NOB1 PE=1 SV=1
14510000	34330000	20046000	11988000	9360300	10338000	14362000	19892000	12249000	9486600	11875000	9035700	0.105708	0.303777	0.0980809	0.459982	0.675072	0.44127	14	14	14	7.5	7.5	7.5	244.5	0	46.258	861500000	58	O75643;B4E0P5	O75643	U5 small nuclear ribonucleoprotein 200 kDa helicase	SNRNP200	>sp|O75643|U520_HUMAN U5 small nuclear ribonucleoprotein 200 kDa helicase OS=Homo sapiens GN=SNRNP200 PE=1 SV=2
11464000	11942000	13545000	8464000	8170900	9461100	10913000	8363000	8141100	9587100	7601300	9010300	0.00812816	0.0433705	0.0141966	0.706233	0.741985	0.709012	3	3	3	37.9	37.9	37.9	7.7561	0	3.7619	622810000	50	A0A0B4J296;B8ZZU8;I3L0M9;Q15370	A0A0B4J296;B8ZZU8;I3L0M9;Q15370	Transcription elongation factor B polypeptide 2	TCEB2	>tr|A0A0B4J296|A0A0B4J296_HUMAN Transcription elongation factor B polypeptide 2 OS=Homo sapiens GN=TCEB2 PE=1 SV=1;>tr|B8ZZU8|B8ZZU8_HUMAN Transcription elongation factor B (SIII), polypeptide 2 (18kDa, elongin B), isoform CRA_b OS=Homo sapiens GN=TCEB2 PE
5285000	7646300	5825600	8940200	9093800	8490600	6111700	6145900	6404600	8767800	9207200	8978100	0.0245824	0.967141	0.019671	1.41412	0.994951	1.43697	4	4	4	18.7	18.7	18.7	27.924	0	22.6	514050000	42	Q9NRX1;F8WBJ6	Q9NRX1;F8WBJ6	RNA-binding protein PNO1	PNO1	>sp|Q9NRX1|PNO1_HUMAN RNA-binding protein PNO1 OS=Homo sapiens GN=PNO1 PE=1 SV=1;>tr|F8WBJ6|F8WBJ6_HUMAN RNA-binding protein PNO1 OS=Homo sapiens GN=PNO1 PE=1 SV=1
23405000	36336000	22735000	8938700	7795800	7897300	11384000	12778000	8648000	9253900	103950000	8904900	0.0122393	0.0226114	0.700298	0.298654	0.397813	1.48054	9	9	9	30.5	30.5	30.5	26.224	0	28.976	1877600000	46	B5MDF5;P62826;J3KQE5;F5H018;H0YFC6;B4DV51;A0A087X0W0	B5MDF5;P62826;J3KQE5;F5H018;H0YFC6	GTP-binding nuclear protein Ran	RAN	>tr|B5MDF5|B5MDF5_HUMAN GTP-binding nuclear protein Ran OS=Homo sapiens GN=RAN PE=1 SV=1;>sp|P62826|RAN_HUMAN GTP-binding nuclear protein Ran OS=Homo sapiens GN=RAN PE=1 SV=3;>tr|J3KQE5|J3KQE5_HUMAN GTP-binding nuclear protein Ran (Fragment) OS=Homo sapien
14401000	57753000	29345000	15488000	9481600	11889000	12475000	18412000	11628000	8260400	7846500	8848800	0.168461	0.201932	0.115293	0.363142	0.418871	0.245871	4	4	4	36.5	36.5	36.5	12.259	0	69.259	828910000	50	P84090;G3V279	P84090;G3V279	Enhancer of rudimentary homolog	ERH	>sp|P84090|ERH_HUMAN Enhancer of rudimentary homolog OS=Homo sapiens GN=ERH PE=1 SV=1;>tr|G3V279|G3V279_HUMAN Enhancer of rudimentary homolog OS=Homo sapiens GN=ERH PE=1 SV=1
1	1	1	16026000	5475000	7279500	10953000	7162400	7399000	5225200	13173000	8793900	0.0422017	0.00226762	0.0169059	9593500	8504800	9.06403e+06	1	1	1	5.4	5.4	5.4	23.413	0.0057013	1.7717	526010000	12	H7C0Q6;Q9C037	H7C0Q6;Q9C037	E3 ubiquitin-protein ligase TRIM4	TRIM4	>tr|H7C0Q6|H7C0Q6_HUMAN E3 ubiquitin-protein ligase TRIM4 (Fragment) OS=Homo sapiens GN=TRIM4 PE=1 SV=1;>sp|Q9C037|TRIM4_HUMAN E3 ubiquitin-protein ligase TRIM4 OS=Homo sapiens GN=TRIM4 PE=1 SV=2
2801000	9799400	5269500	7380700	6112200	5596000	213700	9883700	6296000	11200000	7541800	8793300	0.857124	0.894604	0.236145	1.06822	0.917375	1.54086	2	2	2	24.4	24.4	24.4	9.7251	0	27.664	619370000	36	P62306;A0A0B4J254;F8W0W6	P62306;A0A0B4J254;F8W0W6	Small nuclear ribonucleoprotein F	SNRPF	>sp|P62306|RUXF_HUMAN Small nuclear ribonucleoprotein F OS=Homo sapiens GN=SNRPF PE=1 SV=1;>tr|A0A0B4J254|A0A0B4J254_HUMAN Small nuclear ribonucleoprotein F OS=Homo sapiens GN=SNRPF PE=1 SV=1;>tr|F8W0W6|F8W0W6_HUMAN Small nuclear ribonucleoprotein F OS=Hom
3647400	4231100	4777700	7081900	7638200	6663300	5844800	4717700	6074700	8659000	7177400	8775000	0.00252391	0.0669466	0.00282079	1.68956	1.31455	1.94461	5	5	5	7	7	7	82.597	0	19.99	437170000	29	Q8N9T8;H0YFD2;F8WFC1;H0YG91;H0YH26	Q8N9T8	Protein KRI1 homolog	KRI1	>sp|Q8N9T8|KRI1_HUMAN Protein KRI1 homolog OS=Homo sapiens GN=KRI1 PE=1 SV=3
1172700	4223900	9911600	23286000	24430000	23127000	17276000	11952000	16344000	9079400	12268000	8734700	0.00203723	0.0294726	0.153073	4.62778	2.97697	1.9651	13	13	10	22.6	22.6	18.9	75.022	0	43.187	959630000	46	O94776	O94776	Metastasis-associated protein MTA2	MTA2	>sp|O94776|MTA2_HUMAN Metastasis-associated protein MTA2 OS=Homo sapiens GN=MTA2 PE=1 SV=1
7996100	2018300	4817700	6099600	6927400	7713500	9056600	6543400	6993100	8703200	25640000	8733500	0.332639	0.243363	0.185717	1.39835	1.52326	2.90429	5	3	3	23.2	17.5	17.5	20.966	0	38.713	683850000	38	H0YH88;H0YHC3;F8W020;F8W118;F8VY35;F8VV59;F8W543;B7Z9C2;F8W0J6;F5H4R6;H0YIV4;P55209;F8VRJ2;F8VVB5;F8VXI6;F8VUX1	H0YH88;H0YHC3;F8W020;F8W118;F8VY35;F8VV59;F8W543;B7Z9C2;F8W0J6;F5H4R6;H0YIV4;P55209;F8VRJ2;F8VVB5;F8VXI6;F8VUX1	Nucleosome assembly protein 1-like 1	NAP1L1	>tr|H0YH88|H0YH88_HUMAN Nucleosome assembly protein 1-like 1 (Fragment) OS=Homo sapiens GN=NAP1L1 PE=1 SV=1;>tr|H0YHC3|H0YHC3_HUMAN Nucleosome assembly protein 1-like 1 (Fragment) OS=Homo sapiens GN=NAP1L1 PE=1 SV=1;>tr|F8W020|F8W020_HUMAN Nucleosome assem
15774000	12434000	14297000	7022200	7894900	7214800	9601200	7309900	8322500	9247800	14272000	8716200	0.00247289	0.0079702	0.164854	0.520689	0.593662	0.758405	10	10	10	37.5	37.5	37.5	34.352	0	64.917	719990000	37	Q12904;D6R937	Q12904	Aminoacyl tRNA synthase complex-interacting multifunctional protein 1;Endothelial monocyte-activating polypeptide 2	AIMP1	>sp|Q12904|AIMP1_HUMAN Aminoacyl tRNA synthase complex-interacting multifunctional protein 1 OS=Homo sapiens GN=AIMP1 PE=1 SV=2
1	1	1	5891700	6603200	5843600	5125900	4507100	5881600	9676900	6252400	8621300	1.54621e-05	0.000201302	0.00127325	6.11283e+06	5.17153e+06	8.18353e+06	5	5	5	9.8	9.8	9.8	63.62	0	17.858	344150000	26	Q86W50;I3L362;I3L3W3;I3L4V1	Q86W50	Methyltransferase-like protein 16	METTL16	>sp|Q86W50|MET16_HUMAN Methyltransferase-like protein 16 OS=Homo sapiens GN=METTL16 PE=1 SV=2
4417300	20856000	8457900	9644200	8582700	8268200	10233000	10978000	9401100	8863500	6273400	8603900	0.652397	0.844413	0.542892	0.785478	0.907531	0.703823	3	3	3	17.1	17.1	17.1	26.599	0	19.059	659470000	56	P56537;B7ZBH1	P56537;B7ZBH1	Eukaryotic translation initiation factor 6	EIF6	>sp|P56537|IF6_HUMAN Eukaryotic translation initiation factor 6 OS=Homo sapiens GN=EIF6 PE=1 SV=1;>tr|B7ZBH1|B7ZBH1_HUMAN Eukaryotic translation initiation factor 6 (Fragment) OS=Homo sapiens GN=EIF6 PE=1 SV=1
13115000	27562000	20955000	12623000	9306700	9631800	10247000	16423000	8878800	8125300	5892900	8602800	0.0804875	0.142871	0.0378889	0.512096	0.576791	0.367033	4	4	4	32.1	32.1	32.1	15.763	0	18.922	708770000	39	A0A0B4J1Z1;C9JAB2;Q16629;F8WEA1	A0A0B4J1Z1;C9JAB2;Q16629	Serine/arginine-rich splicing factor 7	SRSF7	>tr|A0A0B4J1Z1|A0A0B4J1Z1_HUMAN Serine/arginine-rich-splicing factor 7 OS=Homo sapiens GN=SRSF7 PE=1 SV=1;>tr|C9JAB2|C9JAB2_HUMAN Serine/arginine-rich-splicing factor 7 OS=Homo sapiens GN=SRSF7 PE=1 SV=1;>sp|Q16629|SRSF7_HUMAN Serine/arginine-rich splicing
4639500	3614800	6792100	4756900	5419400	5374800	6111400	5000100	5635700	8603500	4930000	8566800	0.869452	0.59755	0.200715	1.03354	1.11304	1.46881	4	4	4	7.6	7.6	7.6	72.856	0	28.276	383420000	30	T1ECW5;O75170;A0A0A0MSJ8	T1ECW5;O75170;A0A0A0MSJ8	Serine/threonine-protein phosphatase 6 regulatory subunit 2	PPP6R2	>tr|T1ECW5|T1ECW5_HUMAN Serine/threonine-protein phosphatase 6 regulatory subunit 2 (Fragment) OS=Homo sapiens GN=PPP6R2 PE=1 SV=1;>sp|O75170|PP6R2_HUMAN Serine/threonine-protein phosphatase 6 regulatory subunit 2 OS=Homo sapiens GN=PPP6R2 PE=1 SV=2;>tr|A0
4706000	1	876840	5893100	5919700	6415100	10332000	6420200	8152400	8524800	43902000	8564400	0.0442374	0.0246887	0.194818	3.26499	4.46092	10.9248	11	11	11	15.2	15.2	15.2	96.215	0	76.416	848140000	51	F5H6X6;Q14697;E9PKU7;E9PNH1	F5H6X6;Q14697;E9PKU7	Neutral alpha-glucosidase AB	GANAB	>tr|F5H6X6|F5H6X6_HUMAN Neutral alpha-glucosidase AB OS=Homo sapiens GN=GANAB PE=1 SV=1;>sp|Q14697|GANAB_HUMAN Neutral alpha-glucosidase AB OS=Homo sapiens GN=GANAB PE=1 SV=3;>tr|E9PKU7|E9PKU7_HUMAN Neutral alpha-glucosidase AB OS=Homo sapiens GN=GANAB PE=
15835000	21325000	17390000	13110000	11876000	12713000	12251000	11102000	10055000	8766200	16635000	8552100	0.0284095	0.0158466	0.0926788	0.691091	0.612429	0.622425	11	11	11	12.8	12.8	12.8	102.9	0	31.076	886150000	59	Q8N163;H0YB24;G3V119;E5RGU7;E5RFJ3;H0YC69;H0YC58;E5RHH8;A0A087X2B6	Q8N163;H0YB24;G3V119	Cell cycle and apoptosis regulator protein 2	CCAR2	>sp|Q8N163|CCAR2_HUMAN Cell cycle and apoptosis regulator protein 2 OS=Homo sapiens GN=CCAR2 PE=1 SV=2;>tr|H0YB24|H0YB24_HUMAN Cell cycle and apoptosis regulator protein 2 (Fragment) OS=Homo sapiens GN=CCAR2 PE=1 SV=1;>tr|G3V119|G3V119_HUMAN Cell cycle and
913830	787740	612410	18072000	21333000	20692000	16035000	12675000	14369000	11122000	18920000	8496000	4.30438e-05	0.000153037	0.0182092	25.9713	18.6168	16.6544	10	10	3	26.5	26.5	12	40.589	0	50.32	909490000	55	P17612;Q15136;K7ERP6;K7ENJ5;K7EMV1	P17612;Q15136	cAMP-dependent protein kinase catalytic subunit alpha	PRKACA;KIN27	>sp|P17612|KAPCA_HUMAN cAMP-dependent protein kinase catalytic subunit alpha OS=Homo sapiens GN=PRKACA PE=1 SV=2;>tr|Q15136|Q15136_HUMAN Protein kinase A-alpha (Fragment) OS=Homo sapiens GN=KIN27 PE=1 SV=1
7039700	4859400	6431400	9794000	8735500	9489700	11422000	8074400	9280900	7509800	9862000	8483100	0.0110356	0.0413806	0.056259	1.52856	1.56991	1.41049	9	9	9	12.3	12.3	12.3	92.239	0	19.289	559280000	36	Q9UHI6;E9PJ60	Q9UHI6	Probable ATP-dependent RNA helicase DDX20	DDX20	>sp|Q9UHI6|DDX20_HUMAN Probable ATP-dependent RNA helicase DDX20 OS=Homo sapiens GN=DDX20 PE=1 SV=2
675510	1	452420	5068200	5504800	6149100	7621200	6376900	7645300	8122900	10182000	8431400	0.000151424	0.000122929	0.000220271	14.8255	19.1886	23.7038	5	5	5	14	14	14	44.648	0	28.733	414290000	42	J3QRD1;P51648;J3QS00;I3L1M4;J3QKK9;J3KTD9;I3L2W1;J3KTG1;C9JGJ2;I3L0X1	J3QRD1;P51648	Fatty aldehyde dehydrogenase	ALDH3A2	>tr|J3QRD1|J3QRD1_HUMAN Fatty aldehyde dehydrogenase OS=Homo sapiens GN=ALDH3A2 PE=1 SV=1;>sp|P51648|AL3A2_HUMAN Fatty aldehyde dehydrogenase OS=Homo sapiens GN=ALDH3A2 PE=1 SV=1
7267500	1	409420	9838500	9772900	8514500	6922600	5784400	6072900	9036800	6590700	8400700	0.0466521	0.195191	0.09183	3.6637	2.44628	3.12993	12	12	12	7	7	7	276.9	0	31.344	460670000	41	Q12923	Q12923	Tyrosine-protein phosphatase non-receptor type 13	PTPN13	>sp|Q12923|PTN13_HUMAN Tyrosine-protein phosphatase non-receptor type 13 OS=Homo sapiens GN=PTPN13 PE=1 SV=2
11930000	26659000	16187000	9592100	8348200	8576000	10061000	15829000	9031800	7272500	9794000	8385000	0.0986065	0.244979	0.0923225	0.484086	0.637538	0.464647	11	11	11	4.1	4.1	4.1	273.6	0	17.38	690890000	34	Q6P2Q9;I3L0J9;I3L3Z8;I3L1T8	Q6P2Q9	Pre-mRNA-processing-splicing factor 8	PRPF8	>sp|Q6P2Q9|PRP8_HUMAN Pre-mRNA-processing-splicing factor 8 OS=Homo sapiens GN=PRPF8 PE=1 SV=2
164420000	145950000	158060000	7838100	8129000	8715600	12186000	7467900	10858000	11941000	13760000	8337600	1.07474e-05	1.2837e-05	1.37375e-05	0.0526924	0.0651365	0.0726653	17	17	17	26.8	26.8	26.8	66.115	0	58.971	1113300000	102	Q9NSD9	Q9NSD9	Phenylalanine--tRNA ligase beta subunit	FARSB	>sp|Q9NSD9|SYFB_HUMAN Phenylalanine--tRNA ligase beta subunit OS=Homo sapiens GN=FARSB PE=1 SV=3
2672900	2654700	3820700	9647300	9728600	9655000	6962100	5422100	7092900	10231000	8221600	8328300	6.78782e-05	0.00646727	0.00149185	3.17337	2.12904	2.92742	10	10	10	8.2	8.2	8.2	160.25	0	20.104	488400000	25	Q9H6S0;D6RA70;D6RF50;D6R9T8	Q9H6S0;D6RA70	Probable ATP-dependent RNA helicase YTHDC2	YTHDC2	>sp|Q9H6S0|YTDC2_HUMAN Probable ATP-dependent RNA helicase YTHDC2 OS=Homo sapiens GN=YTHDC2 PE=1 SV=2;>tr|D6RA70|D6RA70_HUMAN Probable ATP-dependent RNA helicase YTHDC2 OS=Homo sapiens GN=YTHDC2 PE=1 SV=1
3271400	1065100	1816300	4615800	6251600	5559800	7099000	5749600	6643300	9244000	10585000	8317600	0.0129796	0.00424287	0.00136254	2.66987	3.16797	4.5746	6	6	6	6.6	6.6	6.6	101.49	0	10.141	428230000	25	H0YN14;Q8TEX9;H0YLV0;H0YL92;H0YN07;H0YMR4;H0YK93;H0YKG5	H0YN14;Q8TEX9	Importin-4	IPO4	>tr|H0YN14|H0YN14_HUMAN Importin-4 OS=Homo sapiens GN=IPO4 PE=1 SV=1;>sp|Q8TEX9|IPO4_HUMAN Importin-4 OS=Homo sapiens GN=IPO4 PE=1 SV=2
13708000	12002000	14687000	6192800	6111000	7351800	8269300	9126800	7245800	8866300	11058000	8295100	0.0014236	0.00532091	0.0242954	0.486561	0.609993	0.698552	4	4	4	23.4	23.4	23.4	31.362	0	41.227	431390000	64	Q07021;I3L3Q7;I3L3B0	Q07021;I3L3Q7;I3L3B0	Complement component 1 Q subcomponent-binding protein, mitochondrial	C1QBP	>sp|Q07021|C1QBP_HUMAN Complement component 1 Q subcomponent-binding protein, mitochondrial OS=Homo sapiens GN=C1QBP PE=1 SV=1;>tr|I3L3Q7|I3L3Q7_HUMAN Complement component 1 Q subcomponent-binding protein, mitochondrial (Fragment) OS=Homo sapiens GN=C1QBP
34181000	8193200	6887700	3226100	8303300	304760	2206000	514130	35537000	1	4494300	8294200	0.246154	0.812216	0.257102	0.240229	0.776607	0.259602	27	13	2	39.9	23.6	4.8	60.044	0	25.088	408840000	25	CON__P02538;P02538;CON__P48668;P48668;CON__P04259	CON__P02538;P02538;CON__P48668;P48668;CON__P04259	Keratin, type II cytoskeletal 6A;Keratin, type II cytoskeletal 6C	KRT6A;KRT6C	>P02538 SWISS-PROT:P02538 Tax_Id=9606 Gene_Symbol=KRT6A Keratin, type II cytoskeletal 6A;>sp|P02538|K2C6A_HUMAN Keratin, type II cytoskeletal 6A OS=Homo sapiens GN=KRT6A PE=1 SV=3;>P48668 SWISS-PROT:P48668 Tax_Id=9606 Gene_Symbol=KRT6C Keratin, type II cyt
2534200	9121800	4786100	8871700	11258000	10923000	14164000	9045300	10892000	9900400	7806600	8278300	0.0784779	0.0737332	0.192958	1.88861	2.07402	1.58041	5	5	1	15.5	15.5	3.3	34.95	0	15.659	595120000	22	F8VYE8;F8W0W8;P36873;F8VR82;P62140;A0A087WYY5;C9JP48;E7ETD8	F8VYE8;F8W0W8;P36873;F8VR82;P62140	Serine/threonine-protein phosphatase;Serine/threonine-protein phosphatase PP1-gamma catalytic subunit;Serine/threonine-protein phosphatase PP1-beta catalytic subunit	PPP1CC;PPP1CB	>tr|F8VYE8|F8VYE8_HUMAN Serine/threonine-protein phosphatase OS=Homo sapiens GN=PPP1CC PE=1 SV=1;>tr|F8W0W8|F8W0W8_HUMAN Serine/threonine-protein phosphatase OS=Homo sapiens GN=PPP1CC PE=1 SV=1;>sp|P36873|PP1G_HUMAN Serine/threonine-protein phosphatase PP1
8852500	14539000	10305000	10362000	9168500	9790700	7244000	8406800	7109200	8383100	7294100	8217300	0.449148	0.106328	0.133469	0.870156	0.675441	0.709109	5	5	5	7.9	7.9	7.9	76.986	0	26.673	576550000	66	Q8WWK9;C9J7Y4	Q8WWK9	Cytoskeleton-associated protein 2	CKAP2	>sp|Q8WWK9|CKAP2_HUMAN Cytoskeleton-associated protein 2 OS=Homo sapiens GN=CKAP2 PE=1 SV=1
8918400	4250000	7651400	7306500	8041600	9281200	11792000	9995400	8158600	9534000	8405800	8209800	0.447215	0.156122	0.288726	1.18297	1.43834	1.256	6	6	6	17.9	17.9	17.9	45.796	0	31.436	564780000	39	A0A087X2I1;P62333;H0YJC0;H0YJX2;H0YJS8	A0A087X2I1;P62333	26S protease regulatory subunit 10B	PSMC6	>tr|A0A087X2I1|A0A087X2I1_HUMAN 26S protease regulatory subunit 10B OS=Homo sapiens GN=PSMC6 PE=1 SV=1;>sp|P62333|PRS10_HUMAN 26S protease regulatory subunit 10B OS=Homo sapiens GN=PSMC6 PE=1 SV=1
27122000	31715000	25523000	11864000	7600800	10542000	9382700	9488400	6717000	5300500	15197000	8192800	0.00127644	0.000689472	0.00592506	0.355699	0.30332	0.340094	8	8	7	13.1	13.1	12	73.027	0	83.332	731470000	85	A0A087WTP3;Q92945;M0R0I5;M0QYH3;M0QXW7;M0R3J3	A0A087WTP3;Q92945;M0R0I5	Far upstream element-binding protein 2	KHSRP	>tr|A0A087WTP3|A0A087WTP3_HUMAN Far upstream element-binding protein 2 OS=Homo sapiens GN=KHSRP PE=1 SV=1;>sp|Q92945|FUBP2_HUMAN Far upstream element-binding protein 2 OS=Homo sapiens GN=KHSRP PE=1 SV=4;>tr|M0R0I5|M0R0I5_HUMAN Far upstream element-binding
9738300	2609300	8587100	11165000	10466000	10450000	9607800	7504600	8245900	7440200	11710000	8168300	0.16984	0.555332	0.454742	1.53243	1.2113	1.30494	16	16	16	8.7	8.7	8.7	238.26	0	39.254	626040000	42	Q14980;A0A087WY61;H0YFY6;K4DIE0;F5H4J1;F5H6Y5	Q14980;A0A087WY61	Nuclear mitotic apparatus protein 1	NUMA1	>sp|Q14980|NUMA1_HUMAN Nuclear mitotic apparatus protein 1 OS=Homo sapiens GN=NUMA1 PE=1 SV=2;>tr|A0A087WY61|A0A087WY61_HUMAN Nuclear mitotic apparatus protein 1 OS=Homo sapiens GN=NUMA1 PE=1 SV=1
1713900	12619000	8845300	18199000	16743000	17732000	13252000	13780000	11307000	7234900	10986000	8144100	0.0381156	0.198738	0.769744	2.27257	1.6541	1.13749	11	11	11	5.6	5.6	5.6	217.1	0	39.443	820870000	65	F5GWX5;A0A0C4DGG9;Q14839;K7EMY3;F2Z2R5;Q8TDI0;Q12873	F5GWX5;A0A0C4DGG9;Q14839	Chromodomain-helicase-DNA-binding protein 4	CHD4	>tr|F5GWX5|F5GWX5_HUMAN Chromodomain-helicase-DNA-binding protein 4 OS=Homo sapiens GN=CHD4 PE=1 SV=1;>tr|A0A0C4DGG9|A0A0C4DGG9_HUMAN Chromodomain-helicase-DNA-binding protein 4 OS=Homo sapiens GN=CHD4 PE=1 SV=1;>sp|Q14839|CHD4_HUMAN Chromodomain-helicase-
3011300	284910	1170500	8255200	8189400	8329600	7281400	6259900	6325100	5957700	8019200	8054900	0.00108958	0.00409725	0.00526066	5.54641	4.44766	4.93244	10	10	10	7.5	7.5	7.5	175.29	0	71.192	431560000	57	Q5SW79;H0Y2V6;H0Y4T4;E5RGW7;H0YB66;E5RG47;E7EWM2;E7EMW0	Q5SW79;H0Y2V6	Centrosomal protein of 170 kDa	CEP170	>sp|Q5SW79|CE170_HUMAN Centrosomal protein of 170 kDa OS=Homo sapiens GN=CEP170 PE=1 SV=1;>tr|H0Y2V6|H0Y2V6_HUMAN Centrosomal protein of 170 kDa (Fragment) OS=Homo sapiens GN=CEP170 PE=1 SV=1
10866000	5693400	9023000	12843000	14315000	13247000	13674000	9570000	11330000	8906800	19737000	8049500	0.0350153	0.19439	0.412651	1.57941	1.35148	1.43432	7	7	7	17.1	17.1	17.1	52.22	0	22.785	820780000	49	P60228;H0YBR5;E5RGA2;E5RIT4;E5RIP5;E5RJ25;E5RII3;H0YAW4;E5RHS5	P60228;H0YBR5;E5RGA2	Eukaryotic translation initiation factor 3 subunit E	EIF3E	>sp|P60228|EIF3E_HUMAN Eukaryotic translation initiation factor 3 subunit E OS=Homo sapiens GN=EIF3E PE=1 SV=1;>tr|H0YBR5|H0YBR5_HUMAN Eukaryotic translation initiation factor 3 subunit E (Fragment) OS=Homo sapiens GN=EIF3E PE=1 SV=1;>tr|E5RGA2|E5RGA2_HUMA
5204600	3094000	7471600	8844400	5487700	5229300	6880300	4174700	4415800	6212300	6869900	8026900	0.502912	0.951164	0.263983	1.2404	0.981015	1.33854	9	7	7	7.4	6.3	6.3	150.07	0	39.92	421350000	40	Q6Y7W6;I1E4Y6;E7ESB6;C9JH18;C9JHW1;C9JW88;F8WCD5;C9JPV7;C9JXQ0;C9J0V6;C9JHT0;C9JRZ2	Q6Y7W6;I1E4Y6;E7ESB6	PERQ amino acid-rich with GYF domain-containing protein 2	GIGYF2	>sp|Q6Y7W6|PERQ2_HUMAN PERQ amino acid-rich with GYF domain-containing protein 2 OS=Homo sapiens GN=GIGYF2 PE=1 SV=1;>tr|I1E4Y6|I1E4Y6_HUMAN PERQ amino acid-rich with GYF domain-containing protein 2 OS=Homo sapiens GN=GIGYF2 PE=1 SV=1;>tr|E7ESB6|E7ESB6_HUM
15779000	17189000	12599000	8843400	6579100	7780800	10850000	30713000	8494300	6016300	7138300	7870600	0.00777653	0.844969	0.00498983	0.509213	1.09854	0.461413	16	16	16	16.4	16.4	16.4	118.29	0	70.665	704220000	49	O15042;E7ET15;E7EW00;H0Y8D9;H7C4V2;C9J5L1;C9JDJ7	O15042;E7ET15	U2 snRNP-associated SURP motif-containing protein	U2SURP	>sp|O15042|SR140_HUMAN U2 snRNP-associated SURP motif-containing protein OS=Homo sapiens GN=U2SURP PE=1 SV=2;>tr|E7ET15|E7ET15_HUMAN U2 snRNP-associated SURP motif-containing protein OS=Homo sapiens GN=U2SURP PE=1 SV=1
1	1888100	1	5291100	5975100	5703000	7530000	6075400	6373300	9210500	5533700	7847000	0.00159519	0.00143552	0.00516653	8.98744	10.5814	11.965	4	4	4	9	9	9	52.488	0	12.957	429380000	33	Q96EY1	Q96EY1	DnaJ homolog subfamily A member 3, mitochondrial	DNAJA3	>sp|Q96EY1|DNJA3_HUMAN DnaJ homolog subfamily A member 3, mitochondrial OS=Homo sapiens GN=DNAJA3 PE=1 SV=2
6533500	3433300	3897600	6817400	6722600	7106800	7276600	6732700	7547300	7851800	10114000	7828200	0.0806657	0.0614641	0.0316809	1.4892	1.55482	1.86045	7	7	7	11.7	11.7	11.7	70.973	0	14.975	494580000	44	Q14258	Q14258	E3 ubiquitin/ISG15 ligase TRIM25	TRIM25	>sp|Q14258|TRI25_HUMAN E3 ubiquitin/ISG15 ligase TRIM25 OS=Homo sapiens GN=TRIM25 PE=1 SV=2
12697000	23082000	13401000	13287000	11893000	9151900	9763200	10141000	8044100	9204700	6714400	7823800	0.237232	0.106725	0.0686408	0.698087	0.568286	0.482776	3	3	3	21.9	21.9	21.9	17.546	0	6.1275	698650000	24	J3QLE5;A8MT02;P63162;P14678;J3KRY3;S4R3P3	J3QLE5;A8MT02;P63162;P14678	Small nuclear ribonucleoprotein-associated protein N;Small nuclear ribonucleoprotein-associated proteins B and B	SNRPN;SNRPB	>tr|J3QLE5|J3QLE5_HUMAN Small nuclear ribonucleoprotein-associated protein N (Fragment) OS=Homo sapiens GN=SNRPN PE=4 SV=1;>tr|A8MT02|A8MT02_HUMAN Small nuclear ribonucleoprotein-associated proteins B and B OS=Homo sapiens GN=SNRPB PE=1 SV=3;>sp|P63162|RS
9631200	43831000	20618000	12327000	9448700	9576900	12662000	23888000	10874000	5806100	7866900	7763800	0.232237	0.45967	0.157409	0.423225	0.640171	0.289373	12	12	12	16.8	16.8	16.8	81.074	0	79.034	838480000	48	Q08945	Q08945	FACT complex subunit SSRP1	SSRP1	>sp|Q08945|SSRP1_HUMAN FACT complex subunit SSRP1 OS=Homo sapiens GN=SSRP1 PE=1 SV=1
7159000	6349600	6144000	7184400	7846600	8013600	7849500	8544000	7803300	8093900	9178200	7756600	0.0475432	0.0180276	0.0275992	1.1726	1.23123	1.27356	4	4	4	13.9	13.9	13.9	34.577	0	9.6445	522960000	27	O00487	O00487	26S proteasome non-ATPase regulatory subunit 14	PSMD14	>sp|O00487|PSDE_HUMAN 26S proteasome non-ATPase regulatory subunit 14 OS=Homo sapiens GN=PSMD14 PE=1 SV=1
12862000	44677000	23430000	13897000	8472500	10136000	10127000	26711000	9078800	6639100	5324900	7752200	0.163976	0.34648	0.0951259	0.401456	0.567091	0.243503	12	12	12	13.8	13.8	13.8	83.231	0	22.879	791070000	43	E9PK09;E9PQN2;E9PKI6;E9PK91;Q9NYF8;E9PJA7;H0YF00	E9PK09;E9PQN2;E9PKI6;E9PK91;Q9NYF8	Bcl-2-associated transcription factor 1	BCLAF1	>tr|E9PK09|E9PK09_HUMAN Bcl-2-associated transcription factor 1 (Fragment) OS=Homo sapiens GN=BCLAF1 PE=1 SV=5;>tr|E9PQN2|E9PQN2_HUMAN Bcl-2-associated transcription factor 1 OS=Homo sapiens GN=BCLAF1 PE=1 SV=1;>tr|E9PKI6|E9PKI6_HUMAN Bcl-2-associated tran
6883500	5493700	6348800	6603900	6308300	6543600	8795000	7642700	9654600	7074900	9109300	7728000	0.588944	0.0258084	0.0752146	1.03897	1.39337	1.27695	3	3	3	11	11	11	39.157	0	25.861	511600000	41	P35250;H7C5S7;H7C5P1;H7C5Q7;F8WC37;H7C5A0;H7C5G4;H7C5P4;A0A087WVY3	P35250	Replication factor C subunit 2	RFC2	>sp|P35250|RFC2_HUMAN Replication factor C subunit 2 OS=Homo sapiens GN=RFC2 PE=1 SV=3
1	509060	2012100	4592100	4026700	4740500	5931300	4139400	5342400	6345100	6105500	7720900	0.00490392	0.0058478	0.00170525	5.29887	6.11349	8.00088	5	5	5	5.2	5.2	5.2	102.83	0	5.658	315500000	30	Q7Z7L1;Q68D06	Q7Z7L1	Schlafen family member 11	SLFN11	>sp|Q7Z7L1|SLN11_HUMAN Schlafen family member 11 OS=Homo sapiens GN=SLFN11 PE=1 SV=2
2514800	1324800	2734700	6476400	7433900	8566000	7993000	6306700	6952100	7158500	11001000	7648500	0.00207252	0.00174809	0.00753598	3.41881	3.23256	3.92559	7	7	7	13.3	13.3	13.3	63.944	0	9.012	472620000	29	Q96HC4;A0A0D9SFR4;H0YBI4;A0A0A0MSP3;H0Y929;H0Y8Y3	Q96HC4;A0A0D9SFR4	PDZ and LIM domain protein 5	PDLIM5	>sp|Q96HC4|PDLI5_HUMAN PDZ and LIM domain protein 5 OS=Homo sapiens GN=PDLIM5 PE=1 SV=5;>tr|A0A0D9SFR4|A0A0D9SFR4_HUMAN PDZ and LIM domain protein 5 (Fragment) OS=Homo sapiens GN=PDLIM5 PE=1 SV=1
6150200	17405000	10677000	7113400	4276000	4499700	5463300	9248700	5707100	6127200	8240900	7547900	0.14599	0.257627	0.284921	0.464157	0.596488	0.640216	7	7	7	12.6	12.6	12.6	66.077	0	15.091	479270000	30	B5MCF9;O00541;B3KXD6;H7C267	B5MCF9;O00541;B3KXD6	Pescadillo homolog	PES1	>tr|B5MCF9|B5MCF9_HUMAN Pescadillo homolog OS=Homo sapiens GN=PES1 PE=1 SV=1;>sp|O00541|PESC_HUMAN Pescadillo homolog OS=Homo sapiens GN=PES1 PE=1 SV=1;>tr|B3KXD6|B3KXD6_HUMAN Pescadillo homolog OS=Homo sapiens GN=PES1 PE=1 SV=1
2031000	2164900	3464100	6572100	6761600	7041300	11349000	12428000	9423200	9846000	9105500	7536600	0.000885741	0.001007	0.00156588	2.65992	4.33423	3.45798	4	4	4	9.5	9.5	9.5	40.069	0	6.4205	524890000	37	H3BPZ1;H3BS72;Q9P035;H3BMZ1;H3BRL8	H3BPZ1;H3BS72;Q9P035	Very-long-chain (3R)-3-hydroxyacyl-CoA dehydratase 3	HACD3	>tr|H3BPZ1|H3BPZ1_HUMAN Very-long-chain (3R)-3-hydroxyacyl-CoA dehydratase 3 OS=Homo sapiens GN=HACD3 PE=1 SV=1;>tr|H3BS72|H3BS72_HUMAN Very-long-chain (3R)-3-hydroxyacyl-CoA dehydratase 3 OS=Homo sapiens GN=HACD3 PE=1 SV=1;>sp|Q9P035|HACD3_HUMAN Very-long
4956000	4521000	6079000	7445800	7427300	7197900	7877900	4999500	7075600	8973700	6182300	7526700	0.00994567	0.207263	0.0630271	1.41881	1.28266	1.45813	5	5	5	28.2	28.2	28.2	18.215	0	16.084	468890000	36	H7C5V3;Q9Y2Q9;H0YAT2;E5RFT8;E5RGC7;F5H0B0;H0YC42;U3KQQ8;E5RK86;E5RFH3	H7C5V3;Q9Y2Q9;H0YAT2	28S ribosomal protein S28, mitochondrial	MRPS28	>tr|H7C5V3|H7C5V3_HUMAN 28S ribosomal protein S28, mitochondrial (Fragment) OS=Homo sapiens GN=MRPS28 PE=1 SV=5;>sp|Q9Y2Q9|RT28_HUMAN 28S ribosomal protein S28, mitochondrial OS=Homo sapiens GN=MRPS28 PE=1 SV=1;>tr|H0YAT2|H0YAT2_HUMAN 28S ribosomal protein
3877400	10694000	6235500	6283200	5999900	6027400	3280500	4320800	2888400	7570200	5302500	7494000	0.698815	0.167736	0.948445	0.880021	0.504145	0.978844	8	8	8	10.7	10.7	10.7	85.737	0	20.543	359990000	31	Q9NW13;H7C5G8;C9JE21;C9JAA9	Q9NW13	RNA-binding protein 28	RBM28	>sp|Q9NW13|RBM28_HUMAN RNA-binding protein 28 OS=Homo sapiens GN=RBM28 PE=1 SV=3
12550000	14736000	13551000	7009800	5102900	6168000	5639900	26042000	4536000	6163100	4962100	7454300	0.000856982	0.83714	0.00149515	0.44765	0.886889	0.454967	6	6	6	25.1	25.1	25.1	24.561	0	34.12	657680000	50	H3BV80;H3BMM9;H3BTC0;Q15287;H3BMS0;H3BPG5;H3BRK4;H3BTV0;H3BNI3;H3BP82;H3BTR6;H3BUG0;H3BTY0;H3BNU7;H3BUL0	H3BV80;H3BMM9;H3BTC0;Q15287;H3BMS0;H3BPG5	RNA-binding protein with serine-rich domain 1	RNPS1	>tr|H3BV80|H3BV80_HUMAN RNA-binding protein with serine-rich domain 1 OS=Homo sapiens GN=RNPS1 PE=1 SV=2;>tr|H3BMM9|H3BMM9_HUMAN RNA-binding protein with serine-rich domain 1 (Fragment) OS=Homo sapiens GN=RNPS1 PE=1 SV=1;>tr|H3BTC0|H3BTC0_HUMAN RNA-binding
3508300	1	1	5108600	3815900	4290200	7197600	5253900	5247400	6105800	8586600	7450000	0.0580109	0.0240838	0.0105924	3.76669	5.04486	6.31143	6	6	6	10.9	10.9	10.9	47.578	0	20.171	363760000	13	P09543;K7EN66;C9K0L8;K7ERZ0;K7ERC4	P09543	2,3-cyclic-nucleotide 3-phosphodiesterase	CNP	>sp|P09543|CN37_HUMAN 2,3-cyclic-nucleotide 3-phosphodiesterase OS=Homo sapiens GN=CNP PE=1 SV=2
9408000	58990000	22387000	10240000	6452200	7535800	10227000	15572000	9091500	5179100	6152100	7414000	0.210416	0.281462	0.18138	0.266872	0.38432	0.206479	25	25	25	11.7	11.7	11.7	358.62	0	56.897	650470000	55	A0A087WV66;P46013	A0A087WV66;P46013	Antigen KI-67	MKI67	>tr|A0A087WV66|A0A087WV66_HUMAN Antigen KI-67 OS=Homo sapiens GN=MKI67 PE=1 SV=1;>sp|P46013|KI67_HUMAN Antigen KI-67 OS=Homo sapiens GN=MKI67 PE=1 SV=2
1	423740	1	5990600	6234300	5884900	8789500	6844900	6794300	6998000	6829100	7394400	4.63987e-06	0.000399613	5.94978e-06	42.7378	52.9301	50.0812	6	6	6	13.3	13.3	13.3	52.743	0	14.477	392940000	27	O15269	O15269	Serine palmitoyltransferase 1	SPTLC1	>sp|O15269|SPTC1_HUMAN Serine palmitoyltransferase 1 OS=Homo sapiens GN=SPTLC1 PE=1 SV=1
1	1	791770	4003700	3456800	3819600	6520600	4769400	6393800	7059600	4645100	7359100	0.000347727	0.00082775	0.00247439	14.2467	22.3345	24.0774	4	4	4	11.1	11.1	11.1	49.96	0	31.663	301520000	18	Q9Y6N5;H3BV36;H3BMS6;H3BNX3;H3BNP9	Q9Y6N5;H3BV36;H3BMS6;H3BNX3	Sulfide:quinone oxidoreductase, mitochondrial	SQRDL	>sp|Q9Y6N5|SQRD_HUMAN Sulfide:quinone oxidoreductase, mitochondrial OS=Homo sapiens GN=SQRDL PE=1 SV=1;>tr|H3BV36|H3BV36_HUMAN Sulfide:quinone oxidoreductase, mitochondrial (Fragment) OS=Homo sapiens GN=SQRDL PE=4 SV=1;>tr|H3BMS6|H3BMS6_HUMAN Sulfide:quino
1	1	1	6637100	6654100	6767100	11242000	8756400	7558900	7318000	4401200	7306100	8.31444e-09	0.00106552	0.00283143	6686100	9.18577e+06	6.34177e+06	6	6	6	11.9	11.9	11.9	69.623	0	20.861	386680000	25	O15350;A0A0C4DFW9	O15350;A0A0C4DFW9	Tumor protein p73;Cellular tumor antigen p53	TP73	>sp|O15350|P73_HUMAN Tumor protein p73 OS=Homo sapiens GN=TP73 PE=1 SV=1;>tr|A0A0C4DFW9|A0A0C4DFW9_HUMAN Cellular tumor antigen p53 OS=Homo sapiens GN=TP73 PE=1 SV=1
9632200	6747900	6613300	6225200	7294500	7053500	8251400	5388400	7538300	6912600	9423600	7291500	0.479856	0.667602	0.874595	0.894744	0.921051	1.02759	3	3	3	12	12	12	26.925	0	8.1914	530330000	34	Q5SRQ6;P67870;Q5SRQ3;N0E472;A0A0G2JM12	Q5SRQ6;P67870;Q5SRQ3;N0E472;A0A0G2JM12	Casein kinase II subunit beta	CSNK2B;CSNK2B-LY6G5B-1181;CSNK2B-LY6G5B--991	>tr|Q5SRQ6|Q5SRQ6_HUMAN Casein kinase II subunit beta OS=Homo sapiens GN=CSNK2B PE=1 SV=2;>sp|P67870|CSK2B_HUMAN Casein kinase II subunit beta OS=Homo sapiens GN=CSNK2B PE=1 SV=1;>tr|Q5SRQ3|Q5SRQ3_HUMAN Casein kinase II subunit beta OS=Homo sapiens GN=CSNK
1	1	1	9372700	10338000	8864200	13843000	8348900	11623000	8324700	5496300	7268700	2.50917e-05	0.00211891	0.0010415	9.52497e+06	1.12716e+07	7029900	5	5	5	23.7	23.7	23.7	29.247	0	5.6862	530270000	17	P15927;Q5TEJ0;Q5TEJ7	P15927;Q5TEJ0	Replication protein A 32 kDa subunit	RPA2	>sp|P15927|RFA2_HUMAN Replication protein A 32 kDa subunit OS=Homo sapiens GN=RPA2 PE=1 SV=1;>tr|Q5TEJ0|Q5TEJ0_HUMAN Replication protein A 32 kDa subunit (Fragment) OS=Homo sapiens GN=RPA2 PE=1 SV=1
820020	3709700	1929600	9844000	9895000	9087000	8035300	9079000	8693600	7965500	6078400	7247700	0.00106958	0.00196654	0.00794254	4.4627	3.99545	3.29626	7	7	7	9	9	9	108.94	0	20.925	475950000	32	E7ERS3;Q86VM9;H3BRN6;H3BRH3	E7ERS3;Q86VM9	Zinc finger CCCH domain-containing protein 18	ZC3H18	>tr|E7ERS3|E7ERS3_HUMAN Zinc finger CCCH domain-containing protein 18 OS=Homo sapiens GN=ZC3H18 PE=1 SV=1;>sp|Q86VM9|ZCH18_HUMAN Zinc finger CCCH domain-containing protein 18 OS=Homo sapiens GN=ZC3H18 PE=1 SV=2
1	1395500	1	4831800	5535100	4849000	5843900	6953400	4344200	7371200	4376800	7245800	0.000894131	0.00409594	0.00562813	10.9035	12.2834	13.6107	3	3	3	13.1	13.1	13.1	23.539	0	5.5408	399480000	36	O14735;H3BUR9;B3KY94	O14735;H3BUR9;B3KY94	CDP-diacylglycerol--inositol 3-phosphatidyltransferase	CDIPT	>sp|O14735|CDIPT_HUMAN CDP-diacylglycerol--inositol 3-phosphatidyltransferase OS=Homo sapiens GN=CDIPT PE=1 SV=1;>tr|H3BUR9|H3BUR9_HUMAN CDP-diacylglycerol--inositol 3-phosphatidyltransferase OS=Homo sapiens GN=CDIPT PE=1 SV=1;>tr|B3KY94|B3KY94_HUMAN CDP-d
1159200	8824900	7557300	5755000	5433200	5430200	6234400	8343400	6033400	6140600	5245800	7225500	0.903172	0.701582	0.890823	0.947382	1.175	1.06103	6	6	6	6.6	6.6	6.6	98.594	0	19.376	360340000	40	Q8TDD1;H0YHH7;F8VRX4	Q8TDD1	ATP-dependent RNA helicase DDX54	DDX54	>sp|Q8TDD1|DDX54_HUMAN ATP-dependent RNA helicase DDX54 OS=Homo sapiens GN=DDX54 PE=1 SV=2
9597700	6660900	9820200	4319500	4667900	5262100	8605500	6440500	6241200	6783300	11412000	7224100	0.020138	0.276515	0.908303	0.546402	0.816265	0.974715	6	6	6	6.8	6.8	6.8	123.38	0	27.974	470530000	41	O14980;C9JF49;C9IYM2;F8WF71;C9IZS4;C9JQ02;C9JV99;C9J673;C9JKM9	O14980	Exportin-1	XPO1	>sp|O14980|XPO1_HUMAN Exportin-1 OS=Homo sapiens GN=XPO1 PE=1 SV=1
6347900	1434200	3506900	11929000	12669000	10298000	11509000	9037900	11200000	7816000	21372000	7201600	0.00771692	0.0136648	0.158847	3.09115	2.8122	3.22346	8	8	8	11.1	11.1	11.1	92.48	0	47.574	747230000	50	P55884;C9JZG1;C9JQN7	P55884;C9JZG1	Eukaryotic translation initiation factor 3 subunit B	EIF3B	>sp|P55884|EIF3B_HUMAN Eukaryotic translation initiation factor 3 subunit B OS=Homo sapiens GN=EIF3B PE=1 SV=3;>tr|C9JZG1|C9JZG1_HUMAN Eukaryotic translation initiation factor 3 subunit B (Fragment) OS=Homo sapiens GN=EIF3B PE=1 SV=1
8661900	48212000	20060000	11715000	6622900	7650400	7387800	16007000	7694800	7597100	7003000	7084700	0.225318	0.274811	0.192256	0.3378	0.404108	0.281863	13	13	13	22.4	22.4	22.4	66.049	0	56.415	685390000	68	O00567;H0Y653;H0YDU4;Q5JXT2	O00567	Nucleolar protein 56	NOP56	>sp|O00567|NOP56_HUMAN Nucleolar protein 56 OS=Homo sapiens GN=NOP56 PE=1 SV=4
2766700	1178400	3094900	6124100	5760000	5563200	9995400	6710700	8081800	10143000	6134500	7036400	0.00483824	0.0061883	0.0159124	2.47831	3.52101	3.31163	4	4	4	8	8	8	67.618	0	9.8151	418070000	26	Q8IZ07;H0YIN8;S4R3D2	Q8IZ07;H0YIN8;S4R3D2	Ankyrin repeat domain-containing protein 13A	ANKRD13A	>sp|Q8IZ07|AN13A_HUMAN Ankyrin repeat domain-containing protein 13A OS=Homo sapiens GN=ANKRD13A PE=1 SV=3;>tr|H0YIN8|H0YIN8_HUMAN Ankyrin repeat domain-containing protein 13A (Fragment) OS=Homo sapiens GN=ANKRD13A PE=1 SV=5;>tr|S4R3D2|S4R3D2_HUMAN Ankyrin
2205000	2101700	2891500	3863400	4214400	4578300	6933700	4372400	4806300	7218400	5101800	7025300	0.00486272	0.0231076	0.00490825	1.75823	2.23839	2.68755	1	1	1	13.7	13.7	13.7	17.461	0	29.763	311710000	17	H3BNV7;Q9Y3D0	H3BNV7;Q9Y3D0	Mitotic spindle-associated MMXD complex subunit MIP18	FAM96B	>tr|H3BNV7|H3BNV7_HUMAN Mitotic spindle-associated MMXD complex subunit MIP18 (Fragment) OS=Homo sapiens GN=FAM96B PE=1 SV=1;>sp|Q9Y3D0|MIP18_HUMAN Mitotic spindle-associated MMXD complex subunit MIP18 OS=Homo sapiens GN=FAM96B PE=1 SV=1
8771300	3379400	6273200	9163900	9762800	13527000	9303500	7421200	6498800	6113800	4068900	6972600	0.0869282	0.415487	0.8239	1.7615	1.26051	0.931144	3	3	3	26.4	26.4	26.4	14.131	0	34.379	483690000	46	C9K0U8;A0A0G2JLD8;E7EUY5;Q04837	C9K0U8;A0A0G2JLD8;E7EUY5;Q04837	Single-stranded DNA-binding protein, mitochondrial	SSBP1	>tr|C9K0U8|C9K0U8_HUMAN Single-stranded DNA-binding protein, mitochondrial (Fragment) OS=Homo sapiens GN=SSBP1 PE=1 SV=1;>tr|A0A0G2JLD8|A0A0G2JLD8_HUMAN Single-stranded DNA-binding protein, mitochondrial (Fragment) OS=Homo sapiens GN=SSBP1 PE=4 SV=1;>tr|E7
5114600	2893300	3879400	5350900	5320400	5509600	6964000	7678800	6937400	8302600	14614000	6943000	0.0908076	0.00928417	0.0707352	1.36119	1.8154	2.51189	10	10	10	13.4	13.4	13.4	86.47	0	50.747	512200000	44	Q08J23	Q08J23	tRNA (cytosine(34)-C(5))-methyltransferase	NSUN2	>sp|Q08J23|NSUN2_HUMAN tRNA (cytosine(34)-C(5))-methyltransferase OS=Homo sapiens GN=NSUN2 PE=1 SV=2
14385000	57133000	40378000	13788000	4089300	4497100	5911700	15343000	4818800	4035500	4636100	6938700	0.0806655	0.0904497	0.0616956	0.199957	0.233015	0.139507	9	2	2	63.1	13.8	13.8	14.105	0	40.772	663900000	31	Q93077;Q7L7L0;P04908	Q93077;Q7L7L0;P04908	Histone H2A type 1-C;Histone H2A type 3;Histone H2A type 1-B/E	HIST1H2AC;HIST3H2A;HIST1H2AB	>sp|Q93077|H2A1C_HUMAN Histone H2A type 1-C OS=Homo sapiens GN=HIST1H2AC PE=1 SV=3;>sp|Q7L7L0|H2A3_HUMAN Histone H2A type 3 OS=Homo sapiens GN=HIST3H2A PE=1 SV=3;>sp|P04908|H2A1B_HUMAN Histone H2A type 1-B/E OS=Homo sapiens GN=HIST1H2AB PE=1 SV=2
4378900	3002300	4182600	6715600	6743800	7168400	4819600	5431200	6101500	7409200	5571600	6935100	0.00265133	0.0481437	0.0163387	1.78383	1.41409	1.72226	5	5	5	20.5	20.5	20.5	24.211	0	16.388	385670000	34	Q9BYN8	Q9BYN8	28S ribosomal protein S26, mitochondrial	MRPS26	>sp|Q9BYN8|RT26_HUMAN 28S ribosomal protein S26, mitochondrial OS=Homo sapiens GN=MRPS26 PE=1 SV=1
5458300	4361400	5111900	7879500	9119100	7838500	7167700	4992400	8565500	7839600	7010500	6911600	0.00339177	0.150771	0.00649709	1.66339	1.38804	1.45743	12	4	4	21.2	9.2	9.2	63.86	0	62.351	456970000	42	Q7Z739;A0A024R7W5;A0A087X0Q1;A0A087WY31;S4R373	Q7Z739;A0A024R7W5;A0A087X0Q1;A0A087WY31	YTH domain-containing family protein 3	YTHDF3	>sp|Q7Z739|YTHD3_HUMAN YTH domain-containing family protein 3 OS=Homo sapiens GN=YTHDF3 PE=1 SV=1;>tr|A0A024R7W5|A0A024R7W5_HUMAN YTH domain family, member 3, isoform CRA_a OS=Homo sapiens GN=YTHDF3 PE=1 SV=1;>tr|A0A087X0Q1|A0A087X0Q1_HUMAN YTH domain-cont
21988000	10350000	13241000	6804900	8225900	8046500	9849200	7841000	7477200	4998400	15920000	6826800	0.100584	0.129794	0.288626	0.506314	0.552171	0.608728	5	5	5	17	17	17	38.418	0	26.884	684190000	26	CON__P12763	CON__P12763			>P12763 SWISS-PROT:P12763 (Bos taurus) Alpha-2-HS-glycoprotein precursor
11328000	16297000	12535000	7775000	7288900	7770800	11787000	23921000	10676000	6266600	5682800	6815700	0.0185015	0.6686	0.00961662	0.568593	1.15498	0.467258	6	6	4	23.1	23.1	16.4	25.486	0	9.1929	624780000	38	P08579	P08579	U2 small nuclear ribonucleoprotein B	SNRPB2	>sp|P08579|RU2B_HUMAN U2 small nuclear ribonucleoprotein B OS=Homo sapiens GN=SNRPB2 PE=1 SV=1
10097000	4222100	7583500	5203900	4646900	6568600	8456700	7193100	5872500	5966200	6039200	6811000	0.366144	0.948883	0.58265	0.749655	0.982637	0.859094	6	6	6	11.1	11.1	11.1	58.024	0	9.6595	436820000	35	P40227	P40227	T-complex protein 1 subunit zeta	CCT6A	>sp|P40227|TCPZ_HUMAN T-complex protein 1 subunit zeta OS=Homo sapiens GN=CCT6A PE=1 SV=3
1	1	1	10045000	9754500	11349000	11409000	7182600	9161400	8571800	5137800	6778300	2.93992e-05	0.00162656	0.00232999	1.03828e+07	9251000	6829300	9	9	9	4.7	4.7	4.7	232.76	0	78.835	465520000	31	Q96BY7	Q96BY7	Autophagy-related protein 2 homolog B	ATG2B	>sp|Q96BY7|ATG2B_HUMAN Autophagy-related protein 2 homolog B OS=Homo sapiens GN=ATG2B PE=1 SV=5
1	4142100	1	6132700	5336200	5881300	4318200	5666600	4685700	6980000	5358900	6773500	0.0347303	0.0711892	0.0275115	4.18874	3.5418	4.61418	5	5	5	7.3	7.3	7.3	83.654	0	7.6772	335120000	21	Q13823;H0YG10	Q13823;H0YG10	Nucleolar GTP-binding protein 2	GNL2	>sp|Q13823|NOG2_HUMAN Nucleolar GTP-binding protein 2 OS=Homo sapiens GN=GNL2 PE=1 SV=1;>tr|H0YG10|H0YG10_HUMAN Nucleolar GTP-binding protein 2 (Fragment) OS=Homo sapiens GN=GNL2 PE=1 SV=2
9956100	13792000	28809000	12384000	14330000	10769000	5717200	7474000	4743400	6759700	3997600	6766400	0.438372	0.117837	0.115529	0.713186	0.34124	0.333422	12	10	10	20.8	17.7	17.7	61.516	0	16.234	581150000	46	P07196;A0A087X0W2	P07196;A0A087X0W2	Neurofilament light polypeptide	NEFL	>sp|P07196|NFL_HUMAN Neurofilament light polypeptide OS=Homo sapiens GN=NEFL PE=1 SV=3;>tr|A0A087X0W2|A0A087X0W2_HUMAN Neurofilament light polypeptide OS=Homo sapiens GN=NEFL PE=1 SV=1
4463800	1694200	2222700	3758800	4738000	4603300	5632300	4106500	4064600	7195400	15585000	6752600	0.156291	0.142921	0.078223	1.56313	1.64705	3.52393	4	4	4	25.1	25.1	25.1	20.593	0	32.606	425070000	9	K7ENH2;K7ESG5;K9J957;P61289;K7EMD0;K7EPX6;K7EKR3;B3KQ25;K7EJF8;B7Z8D3;A0A087WTV2	K7ENH2;K7ESG5;K9J957;P61289;K7EMD0;K7EPX6;K7EKR3;B3KQ25	Proteasome activator complex subunit 3	PSME3	>tr|K7ENH2|K7ENH2_HUMAN Proteasome activator complex subunit 3 (Fragment) OS=Homo sapiens GN=PSME3 PE=1 SV=1;>tr|K7ESG5|K7ESG5_HUMAN Proteasome activator complex subunit 3 OS=Homo sapiens GN=PSME3 PE=1 SV=1;>tr|K9J957|K9J957_HUMAN Proteasome activator comp
1574300	3244500	5368200	7871800	9478800	8726700	13422000	9187800	10575000	8644300	6074400	6729600	0.0113	0.00991328	0.0489017	2.55986	3.25756	2.10546	4	4	4	19.9	19.9	19.9	23.772	0	10.98	522840000	39	O95816	O95816	BAG family molecular chaperone regulator 2	BAG2	>sp|O95816|BAG2_HUMAN BAG family molecular chaperone regulator 2 OS=Homo sapiens GN=BAG2 PE=1 SV=1
6409000	5807300	6168800	5896500	6158200	5163900	7856600	5337400	7326600	7624900	5955500	6721800	0.322931	0.416618	0.280998	0.936552	1.11615	1.10427	5	5	5	27.6	27.6	27.6	18.72	0	12.67	421880000	16	E5RJR5;P63208;E7ERH2;F8W8N3	E5RJR5;P63208;E7ERH2;F8W8N3	S-phase kinase-associated protein 1	SKP1	>tr|E5RJR5|E5RJR5_HUMAN S-phase kinase-associated protein 1 OS=Homo sapiens GN=SKP1 PE=1 SV=1;>sp|P63208|SKP1_HUMAN S-phase kinase-associated protein 1 OS=Homo sapiens GN=SKP1 PE=1 SV=2;>tr|E7ERH2|E7ERH2_HUMAN S-phase kinase-associated protein 1 (Fragment)
1	1	1	3829200	3804600	4132100	5087900	4780400	4855700	6640300	4194900	6720200	3.10363e-06	7.56499e-07	0.00212217	3.92197e+06	4908000	5851800	5	5	4	8.6	8.6	7.1	86.16	0	40.382	260260000	11	Q9Y5V3	Q9Y5V3	Melanoma-associated antigen D1	MAGED1	>sp|Q9Y5V3|MAGD1_HUMAN Melanoma-associated antigen D1 OS=Homo sapiens GN=MAGED1 PE=1 SV=3
5122300	6016000	6356900	7011300	7729000	6976900	7448400	6799500	7260900	7519000	6848600	6686900	0.0334723	0.0322955	0.0569625	1.24132	1.22941	1.20344	8	8	8	22.3	22.3	22.3	39.681	0	18.348	479310000	49	P35249;C9JZI1;C9JXZ7;C9JTT7;C9J8M3;C9JGY5;F8WE44;C9JW34;H7C1P0	P35249;C9JZI1;C9JXZ7;C9JTT7;C9J8M3;C9JGY5;F8WE44	Replication factor C subunit 4	RFC4	>sp|P35249|RFC4_HUMAN Replication factor C subunit 4 OS=Homo sapiens GN=RFC4 PE=1 SV=2;>tr|C9JZI1|C9JZI1_HUMAN Replication factor C subunit 4 OS=Homo sapiens GN=RFC4 PE=1 SV=1;>tr|C9JXZ7|C9JXZ7_HUMAN Replication factor C subunit 4 (Fragment) OS=Homo sapien
1	538580	1754600	3381400	3044700	3509200	4970400	3603700	4506900	7380000	7318400	6671200	0.00901922	0.00539264	0.000358264	4.33254	5.7043	9.31876	4	4	4	13.2	13.2	13.2	34.856	0	28.023	294170000	31	Q9UNE7;H3BTA3;H3BS86;H3BUD0	Q9UNE7;H3BTA3;H3BS86;H3BUD0	E3 ubiquitin-protein ligase CHIP	STUB1	>sp|Q9UNE7|CHIP_HUMAN E3 ubiquitin-protein ligase CHIP OS=Homo sapiens GN=STUB1 PE=1 SV=2;>tr|H3BTA3|H3BTA3_HUMAN E3 ubiquitin-protein ligase CHIP (Fragment) OS=Homo sapiens GN=STUB1 PE=1 SV=1;>tr|H3BS86|H3BS86_HUMAN E3 ubiquitin-protein ligase CHIP (Fragm
11019000	14344000	10899000	7858400	6794600	6514900	10465000	7555200	7500200	5979200	22015000	6670800	0.0138049	0.0746821	0.925585	0.583749	0.703778	0.955959	8	4	4	27.2	14	14	37.497	0	30.328	616570000	68	Q15365;H3BSP4;C9K0A2;F8WC71;C9IZV9;C9J7A9;C9JSA6;C9J5V4;C9JTY5;C9JZY3;C9J0A4;F6TJN8;P57723	Q15365	Poly(rC)-binding protein 1	PCBP1	>sp|Q15365|PCBP1_HUMAN Poly(rC)-binding protein 1 OS=Homo sapiens GN=PCBP1 PE=1 SV=2
1	1	1	7683200	7915900	5681100	5123700	3669500	4701500	5579000	5744800	6669200	0.000561998	0.000480131	6.00679e-05	7093400	4.49823e+06	5.99767e+06	1	1	1	3.4	3.4	3.4	24.341	0.0060908	1.5743	327770000	18	E9PKQ5	E9PKQ5		CCDC90B	>tr|E9PKQ5|E9PKQ5_HUMAN Coiled-coil domain-containing protein 90B, mitochondrial OS=Homo sapiens GN=CCDC90B PE=1 SV=1
34966000	18933000	30049000	7902000	8577600	9956500	10424000	9437600	11962000	6508600	5945400	6652100	0.0159956	0.022344	0.0103935	0.31491	0.379087	0.227594	6	6	4	33.3	33.3	22.8	18.976	0	13.003	661560000	39	A0A0A0MSI0;Q06830;A0A0A0MRQ5	A0A0A0MSI0;Q06830;A0A0A0MRQ5	Peroxiredoxin-1	PRDX1	>tr|A0A0A0MSI0|A0A0A0MSI0_HUMAN Peroxiredoxin-1 (Fragment) OS=Homo sapiens GN=PRDX1 PE=1 SV=1;>sp|Q06830|PRDX1_HUMAN Peroxiredoxin-1 OS=Homo sapiens GN=PRDX1 PE=1 SV=1;>tr|A0A0A0MRQ5|A0A0A0MRQ5_HUMAN Peroxiredoxin-1 OS=Homo sapiens GN=PRDX1 PE=1 SV=1
1	1	689910	3955700	3550200	3467700	6491500	4768700	6534500	7859400	5178900	6644200	0.000238239	0.000802967	0.00143499	15.9058	25.7927	28.529	5	5	5	11	11	11	60.069	0	36.479	290330000	19	Q96D53;M0R001;M0R011;M0R362;M0QZZ2;M0R3F7	Q96D53;M0R001	AarF domain-containing protein kinase 4	ADCK4	>sp|Q96D53|ADCK4_HUMAN AarF domain-containing protein kinase 4 OS=Homo sapiens GN=ADCK4 PE=1 SV=2;>tr|M0R001|M0R001_HUMAN AarF domain-containing protein kinase 4 (Fragment) OS=Homo sapiens GN=ADCK4 PE=1 SV=1
7763100	26088000	9437700	10678000	9779000	9793100	8104900	9963000	9408800	5872600	6915800	6640600	0.499244	0.420366	0.246077	0.698797	0.63473	0.448823	6	6	5	12.2	12.2	10.6	48.227	0	23.703	594740000	44	Q07666;Q5VWX1;H0YAQ1;Q5STV6;A0A0A0MRT5;Q9UBC1;Q9H6N6	Q07666;Q5VWX1	KH domain-containing, RNA-binding, signal transduction-associated protein 1;KH domain-containing, RNA-binding, signal transduction-associated protein 2	KHDRBS1;KHDRBS2	>sp|Q07666|KHDR1_HUMAN KH domain-containing, RNA-binding, signal transduction-associated protein 1 OS=Homo sapiens GN=KHDRBS1 PE=1 SV=1;>sp|Q5VWX1|KHDR2_HUMAN KH domain-containing, RNA-binding, signal transduction-associated protein 2 OS=Homo sapiens GN=KH
22031000	118250000	62628000	15899000	4284000	4514000	6035900	25990000	6530600	5650200	6355000	6625500	0.102468	0.128444	0.0924025	0.121715	0.190019	0.091818	5	3	3	53.9	41.4	41.4	13.509	0	146.19	798100000	46	Q71UI9;P0C0S5;C9J0D1;C9J386	Q71UI9;P0C0S5;C9J0D1	Histone H2A.V;Histone H2A.Z;Histone H2A	H2AFV;H2AFZ	>sp|Q71UI9|H2AV_HUMAN Histone H2A.V OS=Homo sapiens GN=H2AFV PE=1 SV=3;>sp|P0C0S5|H2AZ_HUMAN Histone H2A.Z OS=Homo sapiens GN=H2AFZ PE=1 SV=2;>tr|C9J0D1|C9J0D1_HUMAN Histone H2A OS=Homo sapiens GN=H2AFV PE=3 SV=1
11154000	5021400	7033600	4106400	4134900	4971600	7097800	4721800	5026800	6109700	40008000	6601800	0.142258	0.338587	0.435479	0.569301	0.725856	2.27151	18	18	14	17.1	17.1	13.5	136.37	0	122.68	819370000	37	Q86VP6;A0A0C4DGH5;H0YH27	Q86VP6;A0A0C4DGH5	Cullin-associated NEDD8-dissociated protein 1	CAND1	>sp|Q86VP6|CAND1_HUMAN Cullin-associated NEDD8-dissociated protein 1 OS=Homo sapiens GN=CAND1 PE=1 SV=2;>tr|A0A0C4DGH5|A0A0C4DGH5_HUMAN Cullin-associated NEDD8-dissociated protein 1 (Fragment) OS=Homo sapiens GN=CAND1 PE=1 SV=1
5983100	2371200	2811400	5764800	6742400	6943100	8979800	5336300	8233900	5346500	12275000	6586400	0.0818665	0.0754874	0.146532	1.74197	2.01958	2.16806	3	3	3	18.1	18.1	18.1	17.162	0	4.8928	477650000	14	U3KQ84;A0A0C4DGS1;P39656	U3KQ84;A0A0C4DGS1;P39656	Dolichyl-diphosphooligosaccharide--protein glycosyltransferase 48 kDa subunit	DDOST	>tr|U3KQ84|U3KQ84_HUMAN Dolichyl-diphosphooligosaccharide--protein glycosyltransferase 48 kDa subunit (Fragment) OS=Homo sapiens GN=DDOST PE=1 SV=5;>tr|A0A0C4DGS1|A0A0C4DGS1_HUMAN Dolichyl-diphosphooligosaccharide--protein glycosyltransferase 48 kDa subuni
7081300	2402500	5139300	4283300	4767600	5180600	4637400	4345000	4502600	7009000	14172000	6572800	0.929276	0.794079	0.194659	0.97322	0.922171	1.89794	11	11	11	17	17	17	81.307	0	33.536	465800000	17	P33993;C9J8M6	P33993	DNA replication licensing factor MCM7	MCM7	>sp|P33993|MCM7_HUMAN DNA replication licensing factor MCM7 OS=Homo sapiens GN=MCM7 PE=1 SV=4
4985300	5631100	3904500	6013700	5712500	6174400	6223100	6662300	5622200	6675500	4412800	6561500	0.0968845	0.0863068	0.307141	1.23275	1.27455	1.21548	4	4	4	9.1	9.1	9.1	49.038	0	6.496	377630000	26	B4DJV5;Q13610	B4DJV5;Q13610	Periodic tryptophan protein 1 homolog	PWP1	>tr|B4DJV5|B4DJV5_HUMAN Periodic tryptophan protein 1 homolog OS=Homo sapiens GN=PWP1 PE=1 SV=1;>sp|Q13610|PWP1_HUMAN Periodic tryptophan protein 1 homolog OS=Homo sapiens GN=PWP1 PE=1 SV=1
1077000	598290	1	1831700	2020500	1972200	2592700	1953600	2325000	5729000	3868900	6437800	0.0119889	0.00878734	0.00442617	3.47665	4.10156	9.57189	4	4	4	31.2	31.2	31.2	18.681	0	19.583	184200000	10	Q9H773	Q9H773	dCTP pyrophosphatase 1	DCTPP1	>sp|Q9H773|DCTP1_HUMAN dCTP pyrophosphatase 1 OS=Homo sapiens GN=DCTPP1 PE=1 SV=1
3200000	7171700	6043100	5570700	4835100	5710900	5051200	5000200	5535800	6205300	4774000	6430200	0.938618	0.828598	0.809898	0.98184	0.949582	1.0606	4	4	4	10.2	10.2	10.2	43.664	0	10.982	348430000	33	Q13601;A0A087WZC7	Q13601;A0A087WZC7	KRR1 small subunit processome component homolog	KRR1	>sp|Q13601|KRR1_HUMAN KRR1 small subunit processome component homolog OS=Homo sapiens GN=KRR1 PE=1 SV=4;>tr|A0A087WZC7|A0A087WZC7_HUMAN KRR1 small subunit processome component homolog OS=Homo sapiens GN=KRR1 PE=1 SV=1
1988300	1	855500	5200400	5306500	5055500	6692100	3613100	5004100	9373400	11442000	6410400	0.00186811	0.0172596	0.00661514	5.47239	5.38339	9.57374	9	9	9	4.8	4.8	4.8	292.28	0	53.32	400830000	24	Q93008;O00507	Q93008	Probable ubiquitin carboxyl-terminal hydrolase FAF-X	USP9X	>sp|Q93008|USP9X_HUMAN Probable ubiquitin carboxyl-terminal hydrolase FAF-X OS=Homo sapiens GN=USP9X PE=1 SV=3
18933000	251690	11709000	7013200	6466300	7815700	7579600	11222000	8064700	4076100	3859000	6376900	0.588887	0.820996	0.371634	0.689306	0.869637	0.463266	7	7	7	13.8	13.8	13.8	47.168	0	22.937	442440000	52	P06733;K7EM90	P06733;K7EM90	Alpha-enolase;Enolase	ENO1	>sp|P06733|ENOA_HUMAN Alpha-enolase OS=Homo sapiens GN=ENO1 PE=1 SV=2;>tr|K7EM90|K7EM90_HUMAN Enolase (Fragment) OS=Homo sapiens GN=ENO1 PE=1 SV=1
4264000	1822200	2837100	8874900	10828000	9394200	10916000	7694100	10416000	6714800	17827000	6301500	0.00184803	0.00545428	0.129874	3.2608	3.25284	3.45649	11	11	11	19.3	19.3	19.3	70.901	0	101.23	645170000	47	B0QY89;Q9Y262;B0QY90;C9JHP4;C9K0Q7;H7C3A0;H0Y7E6	B0QY89;Q9Y262;B0QY90	Eukaryotic translation initiation factor 3 subunit L	EIF3L	>tr|B0QY89|B0QY89_HUMAN Eukaryotic translation initiation factor 3 subunit L OS=Homo sapiens GN=EIF3L PE=1 SV=1;>sp|Q9Y262|EIF3L_HUMAN Eukaryotic translation initiation factor 3 subunit L OS=Homo sapiens GN=EIF3L PE=1 SV=1;>tr|B0QY90|B0QY90_HUMAN Eukaryoti
14976000	14383000	14730000	5605700	5656600	5742900	7665700	6301500	6469000	5876900	4480200	6272700	8.76489e-07	6.95704e-05	8.80949e-05	0.385702	0.463522	0.377187	6	6	6	13.9	13.9	13.9	48.67	0	15.087	420280000	59	G3V4F7;P61011	G3V4F7;P61011	Signal recognition particle 54 kDa protein	SRP54	>tr|G3V4F7|G3V4F7_HUMAN Signal recognition particle 54 kDa protein OS=Homo sapiens GN=SRP54 PE=1 SV=1;>sp|P61011|SRP54_HUMAN Signal recognition particle 54 kDa protein OS=Homo sapiens GN=SRP54 PE=1 SV=1
3446400	2288900	2801000	3923300	3989700	4501000	6212500	5888200	5941700	6228900	6893700	6265300	0.0275517	0.00082123	0.000815712	1.45426	2.11361	2.27123	5	5	5	4.4	4.4	4.4	115.96	0	18.066	349330000	33	Q96P70	Q96P70	Importin-9	IPO9	>sp|Q96P70|IPO9_HUMAN Importin-9 OS=Homo sapiens GN=IPO9 PE=1 SV=3
5700500	5637500	7157800	5478100	5953800	5293200	3799000	5148400	5246800	6317000	3107600	6241600	0.331161	0.103272	0.464733	0.904265	0.767428	0.847014	3	3	3	7.8	7.8	7.8	35.594	0	4.1044	320460000	29	P67775;P62714;E7ESG8;H0YBN9;E5RFI3;E5RHP4;E5RHC1	P67775;P62714;E7ESG8	Serine/threonine-protein phosphatase 2A catalytic subunit alpha isoform;Serine/threonine-protein phosphatase 2A catalytic subunit beta isoform;Serine/threonine-protein phosphatase	PPP2CA;PPP2CB	>sp|P67775|PP2AA_HUMAN Serine/threonine-protein phosphatase 2A catalytic subunit alpha isoform OS=Homo sapiens GN=PPP2CA PE=1 SV=1;>sp|P62714|PP2AB_HUMAN Serine/threonine-protein phosphatase 2A catalytic subunit beta isoform OS=Homo sapiens GN=PPP2CB PE=1
7948600	4171800	5300400	4851800	4774800	5560400	6847700	6221200	6325600	6730800	5355200	6216200	0.55158	0.59353	0.817005	0.871774	1.1133	1.05059	4	4	4	13	13	13	38.242	0	18.789	373780000	43	Q9Y266;A0A0A0MSS4;A0A0A0MSU9	Q9Y266;A0A0A0MSS4;A0A0A0MSU9	Nuclear migration protein nudC	NUDC	>sp|Q9Y266|NUDC_HUMAN Nuclear migration protein nudC OS=Homo sapiens GN=NUDC PE=1 SV=1;>tr|A0A0A0MSS4|A0A0A0MSS4_HUMAN Nuclear migration protein nudC (Fragment) OS=Homo sapiens GN=NUDC PE=1 SV=1;>tr|A0A0A0MSU9|A0A0A0MSU9_HUMAN Nuclear migration protein nud
11064000	1	5336900	4598900	4079500	5266700	4420200	4618500	4411700	4411000	18538000	6209900	0.811457	0.773597	0.480274	0.850264	0.820101	1.77788	11	11	11	15.8	15.8	15.8	102	0	92.305	498690000	22	Q7KZF4;H7C597	Q7KZF4	Staphylococcal nuclease domain-containing protein 1	SND1	>sp|Q7KZF4|SND1_HUMAN Staphylococcal nuclease domain-containing protein 1 OS=Homo sapiens GN=SND1 PE=1 SV=1
2712300	2387800	2708900	6986600	8190600	7133400	7310500	4907300	6592800	6104000	5611100	6127400	0.000254025	0.0070266	7.46191e-05	2.85704	2.40884	2.28486	7	5	5	15.6	11.6	11.6	54.12	0	13.644	374880000	21	Q9UN86;D6RBM9;D6REX8;D6RBR0;D6RE13;D6RBW8;D6RGJ4;D6RAC7;D6RB17;D6R9X5;D6R9A4	Q9UN86	Ras GTPase-activating protein-binding protein 2	G3BP2	>sp|Q9UN86|G3BP2_HUMAN Ras GTPase-activating protein-binding protein 2 OS=Homo sapiens GN=G3BP2 PE=1 SV=2
5846700	12543000	8248300	4252200	4144700	4712600	10018000	9753200	3759300	4917900	5506900	6106000	0.0835512	0.732941	0.165451	0.492135	0.883343	0.620572	3	3	3	7.1	7.1	7.1	49.255	0	18.229	450350000	13	Q15428;K7EMT0	Q15428;K7EMT0	Splicing factor 3A subunit 2	SF3A2	>sp|Q15428|SF3A2_HUMAN Splicing factor 3A subunit 2 OS=Homo sapiens GN=SF3A2 PE=1 SV=2;>tr|K7EMT0|K7EMT0_HUMAN Splicing factor 3A subunit 2 (Fragment) OS=Homo sapiens GN=SF3A2 PE=1 SV=2
1457900	1159000	567730	6687500	8280600	7018900	8062700	4968900	6403600	6135000	4066600	6100900	0.000341429	0.00435063	0.00394919	6.9041	6.10281	5.11912	5	5	5	5.9	5.9	5.9	85.583	0	8.1471	350080000	30	Q13627;M0R131;Q9Y463;E7EMI5;M0R2X3;Q92630	Q13627;M0R131;Q9Y463	Dual specificity tyrosine-phosphorylation-regulated kinase 1A;Dual specificity tyrosine-phosphorylation-regulated kinase 1B	DYRK1A;DYRK1B	>sp|Q13627|DYR1A_HUMAN Dual specificity tyrosine-phosphorylation-regulated kinase 1A OS=Homo sapiens GN=DYRK1A PE=1 SV=2;>tr|M0R131|M0R131_HUMAN Dual-specificity tyrosine-phosphorylation-regulated kinase 1B (Fragment) OS=Homo sapiens GN=DYRK1B PE=1 SV=1;>s
5744700	9297000	6101600	10917000	3983000	4928700	6335200	4937700	4110500	4548200	4481300	6073900	0.866589	0.214513	0.180698	0.937824	0.727578	0.714335	4	4	4	6.1	6.1	6.1	53.496	0	17.538	367160000	26	H3BPE7;P35637;A0A075B7D9;Q92804	H3BPE7;P35637	RNA-binding protein FUS	FUS	>tr|H3BPE7|H3BPE7_HUMAN RNA-binding protein FUS OS=Homo sapiens GN=FUS PE=1 SV=1;>sp|P35637|FUS_HUMAN RNA-binding protein FUS OS=Homo sapiens GN=FUS PE=1 SV=1
2039500	1074600	3813600	4775800	4627600	4551100	4321300	7568300	4917700	5680900	3422900	6011200	0.0436632	0.061834	0.0752401	2.0143	2.4261	2.18182	5	5	5	17.5	17.5	17.5	36.087	0	21.046	306610000	30	O75190;C9J2C4;C9JB42;C9JDR7;C9JDX6;F8WCZ4;C9J2P2;E9PH18;Q8NHS0;C9JN01;C9JRD2;C9JXB9;Q8WWF6;P25686	O75190;C9J2C4	DnaJ homolog subfamily B member 6	DNAJB6	>sp|O75190|DNJB6_HUMAN DnaJ homolog subfamily B member 6 OS=Homo sapiens GN=DNAJB6 PE=1 SV=2;>tr|C9J2C4|C9J2C4_HUMAN DnaJ homolog subfamily B member 6 (Fragment) OS=Homo sapiens GN=DNAJB6 PE=1 SV=1
8162400	110720000	37123000	12044000	2970100	4969700	1445900	27078000	4164300	3996000	7152700	5963800	0.213152	0.263071	0.204114	0.128097	0.209532	0.109692	8	8	6	62.2	62.2	53.3	9.3926	0	57.091	761460000	60	P05204;A0A087WZE9;Q15651	P05204	Non-histone chromosomal protein HMG-17	HMGN2	>sp|P05204|HMGN2_HUMAN Non-histone chromosomal protein HMG-17 OS=Homo sapiens GN=HMGN2 PE=1 SV=3
16275000	1	6557100	6005400	3036300	4866900	4286900	5632300	4048100	4356100	211450000	5958500	0.569486	0.567841	0.390514	0.609169	0.61174	9.71284	16	16	16	28.7	28.7	28.7	63.146	0	141.95	2728700000	45	P06744;K7EQ48;A0A0A0MTS2;K7EPY4;K7EP41;K7ELR7;K7ENA0;CON__Q3ZBD7;K7ERC6;K7EIL4;K7ERK8;Q8N196	P06744;K7EQ48;A0A0A0MTS2;K7EPY4	Glucose-6-phosphate isomerase	GPI	>sp|P06744|G6PI_HUMAN Glucose-6-phosphate isomerase OS=Homo sapiens GN=GPI PE=1 SV=4;>tr|K7EQ48|K7EQ48_HUMAN Glucose-6-phosphate isomerase OS=Homo sapiens GN=GPI PE=1 SV=2;>tr|A0A0A0MTS2|A0A0A0MTS2_HUMAN Glucose-6-phosphate isomerase (Fragment) OS=Homo sap
3375700	1	3756700	5040700	5074600	4769800	9515300	6588800	8060900	5688900	6097600	5947100	0.0971432	0.0178097	0.0421633	2.08697	3.38806	2.48634	4	4	4	5.8	5.8	5.8	92.721	0	21.522	389120000	32	G3XAM7;P35221;E5RJZ2;E5RIT8;E5RFM3;E5RJL0;E5RIE0;E5RHV7;E5RGY6;E5RG03;E5RIB1;A0A0A0MTJ6;A0A0A0MRI5;P26232	G3XAM7;P35221	Catenin alpha-1	CTNNA1	>tr|G3XAM7|G3XAM7_HUMAN Catenin (Cadherin-associated protein), alpha 1, 102kDa, isoform CRA_a OS=Homo sapiens GN=CTNNA1 PE=1 SV=1;>sp|P35221|CTNA1_HUMAN Catenin alpha-1 OS=Homo sapiens GN=CTNNA1 PE=1 SV=1
9533700	19664000	13532000	7275500	4324500	5849000	6596400	27809000	6249400	4591900	10885000	5936800	0.0514846	0.932868	0.113145	0.408358	0.951441	0.501143	13	13	13	12.3	12.3	12.3	145.83	0	39.036	657970000	35	O75533;B4DGZ4;F8WC19	O75533	Splicing factor 3B subunit 1	SF3B1	>sp|O75533|SF3B1_HUMAN Splicing factor 3B subunit 1 OS=Homo sapiens GN=SF3B1 PE=1 SV=3
5057600	12110000	9677400	5289600	3656300	5057400	6071400	9774200	5386200	5189800	10046000	5912300	0.114871	0.492049	0.499791	0.521635	0.790903	0.787785	6	6	6	25.5	25.5	25.5	27.56	0	29.899	491950000	36	Q9UKD2	Q9UKD2	mRNA turnover protein 4 homolog	MRTO4	>sp|Q9UKD2|MRT4_HUMAN mRNA turnover protein 4 homolog OS=Homo sapiens GN=MRTO4 PE=1 SV=2
477140	1	583590	5053800	5217500	5406800	10102000	9330300	8910100	5468900	10187000	5906400	1.90903e-05	2.05546e-05	0.0107519	14.7805	26.7197	20.3278	5	5	0	19.4	19.4	0	40.968	0	42.85	419310000	19	Q29963;Q07000;P30508;O19617;Q29865;P30510;P30504;P30501;Q29960;Q04826;P30480;P30460;P01889;Q95365;Q29940;Q29836;Q29718;P30685;P30495;P30493;P30492;P30491;P30484;P30475;P30464;P18465;P18463;P10319;P03989;Q31612;P04222;P30505;F6U0H7;P30479;P30498;P30490;P30466;P30462;P18464;Q95604;F8W9Z8;Q31610;P30486	Q29963;Q07000;P30508;O19617;Q29865;P30510;P30504;P30501;Q29960;Q04826;P30480;P30460;P01889;Q95365;Q29940;Q29836;Q29718;P30685;P30495;P30493;P30492;P30491;P30484;P30475;P30464;P18465;P18463;P10319;P03989;Q31612;P04222;P30505	HLA class I histocompatibility antigen, Cw-6 alpha chain;HLA class I histocompatibility antigen, Cw-15 alpha chain;HLA class I histocompatibility antigen, Cw-12 alpha chain;HLA class I histocompatibility antigen, Cw-18 alpha chain;HLA class I histocompatibility antigen, Cw-14 alpha chain;HLA class I histocompatibility antigen, Cw-4 alpha chain;HLA class I histocompatibility antigen, Cw-2 alpha ch…	HLA-C;HLA-B	>sp|Q29963|1C06_HUMAN HLA class I histocompatibility antigen, Cw-6 alpha chain OS=Homo sapiens GN=HLA-C PE=1 SV=2;>sp|Q07000|1C15_HUMAN HLA class I histocompatibility antigen, Cw-15 alpha chain OS=Homo sapiens GN=HLA-C PE=1 SV=1;>sp|P30508|1C12_HUMAN HLA c
2451100	2315200	2389500	5191300	5185900	4383000	4885600	2888500	4971300	5634100	3311600	5894000	0.000731664	0.0522432	0.035648	2.06269	1.78113	2.0738	3	3	3	26.6	26.6	26.6	16.648	0	37.423	274750000	25	Q9UHV9	Q9UHV9	Prefoldin subunit 2	PFDN2	>sp|Q9UHV9|PFD2_HUMAN Prefoldin subunit 2 OS=Homo sapiens GN=PFDN2 PE=1 SV=1
21709000	14783000	20561000	4547100	4877900	6252800	7912900	26090000	5730300	3944100	3835100	5872600	0.00333658	0.44371	0.00297395	0.274794	0.696426	0.239283	9	9	9	20.9	20.9	20.9	52.269	0	39.511	602650000	17	F8WJN3;Q16630;F8W084	F8WJN3;Q16630	Cleavage and polyadenylation specificity factor subunit 6	CPSF6	>tr|F8WJN3|F8WJN3_HUMAN Cleavage and polyadenylation-specificity factor subunit 6 OS=Homo sapiens GN=CPSF6 PE=1 SV=1;>sp|Q16630|CPSF6_HUMAN Cleavage and polyadenylation specificity factor subunit 6 OS=Homo sapiens GN=CPSF6 PE=1 SV=2
2111000	4650300	2550000	4172600	4645200	6367800	5622600	5010300	4219800	6154300	5743500	5866400	0.12982	0.104478	0.0237301	1.63088	1.59513	1.90781	7	7	7	5.7	5.7	5.7	128.98	0	10.673	335070000	16	Q8WUM0	Q8WUM0	Nuclear pore complex protein Nup133	NUP133	>sp|Q8WUM0|NU133_HUMAN Nuclear pore complex protein Nup133 OS=Homo sapiens GN=NUP133 PE=1 SV=2
6378800	2936000	4950800	5938500	5330400	6048300	5616300	6832400	5555700	5897400	6572100	5827100	0.376469	0.313465	0.260676	1.21391	1.26209	1.28257	4	4	4	10.2	10.2	10.2	49.184	0	26.86	384340000	35	P62191	P62191	26S protease regulatory subunit 4	PSMC1	>sp|P62191|PRS4_HUMAN 26S protease regulatory subunit 4 OS=Homo sapiens GN=PSMC1 PE=1 SV=1
4557200	3746600	3268700	7191000	6775800	6942900	9228200	6660600	7851500	5928700	4884000	5808800	0.00140167	0.00818106	0.0282134	1.80684	2.05144	1.43629	5	5	5	9.4	9.4	9.4	68.556	0	18.555	407190000	51	O60942	O60942	mRNA-capping enzyme;Polynucleotide 5-triphosphatase;mRNA guanylyltransferase	RNGTT	>sp|O60942|MCE1_HUMAN mRNA-capping enzyme OS=Homo sapiens GN=RNGTT PE=1 SV=1
7084000	18411000	10549000	8420700	7606900	7229500	6112700	5052100	6355000	5518300	5036100	5746700	0.274537	0.141278	0.121542	0.645242	0.486067	0.452256	6	5	5	19.3	16.5	16.5	40.04	0	16.308	402800000	33	A0A087WUK2;O14979	A0A087WUK2;O14979	Heterogeneous nuclear ribonucleoprotein D-like	HNRNPDL	>tr|A0A087WUK2|A0A087WUK2_HUMAN Heterogeneous nuclear ribonucleoprotein D-like OS=Homo sapiens GN=HNRNPDL PE=1 SV=1;>sp|O14979|HNRDL_HUMAN Heterogeneous nuclear ribonucleoprotein D-like OS=Homo sapiens GN=HNRNPDL PE=1 SV=3
1522900	1	1	3530900	2863400	2816200	4830800	4706600	5257200	5149600	4899800	5684100	0.0100654	0.0011615	0.00105475	6.04799	9.71474	10.3313	2	2	2	13.7	13.7	13.7	17.507	0	5.916	247170000	23	E9PS48;O75489;G3V194	E9PS48;O75489;G3V194	NADH dehydrogenase [ubiquinone] iron-sulfur protein 3, mitochondrial	NDUFS3	>tr|E9PS48|E9PS48_HUMAN NADH dehydrogenase [ubiquinone] iron-sulfur protein 3, mitochondrial OS=Homo sapiens GN=NDUFS3 PE=1 SV=1;>sp|O75489|NDUS3_HUMAN NADH dehydrogenase [ubiquinone] iron-sulfur protein 3, mitochondrial OS=Homo sapiens GN=NDUFS3 PE=1 SV=1
1799200	2263100	1	4070200	4265500	4858300	9622700	6493500	7554800	5775400	3828600	5683400	0.0140155	0.00471755	0.0162364	3.24791	5.82699	3.76324	3	3	3	10.9	10.9	10.9	40.623	0	31.072	312130000	27	O94992	O94992	Protein HEXIM1	HEXIM1	>sp|O94992|HEXI1_HUMAN Protein HEXIM1 OS=Homo sapiens GN=HEXIM1 PE=1 SV=1
2708400	1193600	1515300	3221600	4861000	4406000	6685900	4692900	3824000	8905400	19370000	5682600	0.0246801	0.0277225	0.0839928	2.30532	2.80634	6.26844	7	7	7	14.5	14.5	14.5	61.626	0	29.18	456110000	26	B0YIW6;P48444;Q5T6L5;Q5T6L6;P00966	B0YIW6;P48444	Coatomer subunit delta	ARCN1	>tr|B0YIW6|B0YIW6_HUMAN Archain 1, isoform CRA_a OS=Homo sapiens GN=ARCN1 PE=1 SV=1;>sp|P48444|COPD_HUMAN Coatomer subunit delta OS=Homo sapiens GN=ARCN1 PE=1 SV=1
9154700	41008000	20921000	11693000	7776500	7805200	9082000	13772000	8828600	5327500	9454300	5677300	0.194874	0.236407	0.146817	0.383698	0.445708	0.287817	6	5	5	19.7	16.8	16.8	36.926	0	33.175	723480000	82	P31942	P31942	Heterogeneous nuclear ribonucleoprotein H3	HNRNPH3	>sp|P31942|HNRH3_HUMAN Heterogeneous nuclear ribonucleoprotein H3 OS=Homo sapiens GN=HNRNPH3 PE=1 SV=2
7066500	15574000	10259000	7136700	6493500	6034500	7957200	9361600	7165500	5435000	7129600	5676200	0.15261	0.33524	0.126405	0.59772	0.744215	0.55444	13	13	13	12	12	12	141.54	0	34.597	515880000	31	Q9UQE7	Q9UQE7	Structural maintenance of chromosomes protein 3	SMC3	>sp|Q9UQE7|SMC3_HUMAN Structural maintenance of chromosomes protein 3 OS=Homo sapiens GN=SMC3 PE=1 SV=2
1	1	20288000	8760500	8186400	8870600	8343300	7051900	7252500	6023200	4280400	5634800	0.798786	0.913164	0.841201	1.27255	1.11631	0.785607	6	6	6	6.8	6.8	6.8	144.47	0	12.301	452710000	11	H0YNU5;P54132;H0YLV8	H0YNU5;P54132	Bloom syndrome protein	BLM	>tr|H0YNU5|H0YNU5_HUMAN Bloom syndrome protein OS=Homo sapiens GN=BLM PE=1 SV=1;>sp|P54132|BLM_HUMAN Bloom syndrome protein OS=Homo sapiens GN=BLM PE=1 SV=1
1780500	1403400	1087900	3517200	4353800	3945400	5772700	5821600	4893900	5870200	5147700	5621400	0.00131359	0.000355159	0.000145163	2.76614	3.85978	3.89515	6	1	1	29.2	9.4	9.4	12.469	0	5.0527	275440000	19	Q969Q0	Q969Q0	60S ribosomal protein L36a-like	RPL36AL	>sp|Q969Q0|RL36L_HUMAN 60S ribosomal protein L36a-like OS=Homo sapiens GN=RPL36AL PE=1 SV=3
25604000	19885000	23381000	3394400	3709000	3831700	4664300	3991400	4115400	4053400	2603600	5583400	0.000319143	0.000368402	0.000546073	0.158779	0.185438	0.177732	2	2	2	1	1	1	242.56	0	3.9093	358650000	9	Q96N67;A0A0C4DGY6;H0Y7L2	Q96N67;A0A0C4DGY6;H0Y7L2	Dedicator of cytokinesis protein 7	DOCK7	>sp|Q96N67|DOCK7_HUMAN Dedicator of cytokinesis protein 7 OS=Homo sapiens GN=DOCK7 PE=1 SV=4;>tr|A0A0C4DGY6|A0A0C4DGY6_HUMAN Dedicator of cytokinesis protein 7 OS=Homo sapiens GN=DOCK7 PE=1 SV=1;>tr|H0Y7L2|H0Y7L2_HUMAN Dedicator of cytokinesis protein 7 (F
10912000	10096000	9305200	4886700	5633300	5039500	5760600	4674400	5536300	6172800	6405300	5583300	0.000680482	0.0011049	0.0015127	0.513291	0.526876	0.599125	8	8	4	15.3	15.3	7.3	60.029	0	43.653	420350000	31	O60684;Q5TFJ7;S4R3E5	O60684;Q5TFJ7;S4R3E5	Importin subunit alpha-7	KPNA6	>sp|O60684|IMA7_HUMAN Importin subunit alpha-7 OS=Homo sapiens GN=KPNA6 PE=1 SV=1;>tr|Q5TFJ7|Q5TFJ7_HUMAN Importin subunit alpha-7 (Fragment) OS=Homo sapiens GN=KPNA6 PE=1 SV=1;>tr|S4R3E5|S4R3E5_HUMAN Importin subunit alpha-7 OS=Homo sapiens GN=KPNA6 PE=1
4852700	5184000	4803400	5584100	5953900	5703400	6761900	3819100	5070600	5736800	3324500	5580800	0.00776457	0.769096	0.937315	1.16181	1.05468	0.986658	4	4	4	35.3	35.3	35.3	22.655	0	32.459	317630000	19	Q9BRP8	Q9BRP8	Partner of Y14 and mago	WIBG	>sp|Q9BRP8|WIBG_HUMAN Partner of Y14 and mago OS=Homo sapiens GN=WIBG PE=1 SV=1
846080	1199200	591390	134760000	137490000	110110000	55878000	36723000	52750000	2432900	2278400	5556100	0.000130345	0.00131458	0.0784819	145.016	55.1267	3.89408	28	28	28	30.8	30.8	30.8	88.716	0	125.31	3381400000	152	F8W717;O00423;G3V500;G3V3N9;G3V497;G3V538;G3V4H6;G3V4U5;G3V5C8;G3V3J1;H0YJY3;H0YJS9;H0YJK4;K7ERR2;K7EIM1;K7EQR0;K7ERY9;K7EKU5;A0A0C4DGQ7;C9JRL6;K7EIK7;O95834	F8W717;O00423;G3V500;G3V3N9	Echinoderm microtubule-associated protein-like 1	EML1	>tr|F8W717|F8W717_HUMAN Echinoderm microtubule-associated protein-like 1 OS=Homo sapiens GN=EML1 PE=1 SV=1;>sp|O00423|EMAL1_HUMAN Echinoderm microtubule-associated protein-like 1 OS=Homo sapiens GN=EML1 PE=1 SV=3;>tr|G3V500|G3V500_HUMAN Echinoderm microtub
7951800	3325500	4768800	7302900	6768900	8434500	7888400	6199400	6639100	5182000	4927500	5540700	0.212244	0.344611	0.928319	1.4026	1.29171	0.975327	8	8	8	13.6	13.6	13.6	67.877	0	12.293	412530000	18	P29401;A0A0B4J1R6;E9PFF2;F8WAX4;F8W888	P29401;A0A0B4J1R6	Transketolase	TKT	>sp|P29401|TKT_HUMAN Transketolase OS=Homo sapiens GN=TKT PE=1 SV=3;>tr|A0A0B4J1R6|A0A0B4J1R6_HUMAN Transketolase OS=Homo sapiens GN=TKT PE=1 SV=1
12494000	55869000	31843000	10467000	6797800	7556800	6984600	15403000	7736900	4553100	6423800	5515500	0.116775	0.142763	0.0903905	0.247706	0.300626	0.164585	9	9	9	32.9	32.9	32.9	24.665	0	16.894	704450000	42	Q5QPL9;Q9UKM9;Q5QPM0;Q5QPM1;Q5QPM2	Q5QPL9;Q9UKM9;Q5QPM0;Q5QPM1	RNA-binding protein Raly	RALY	>tr|Q5QPL9|Q5QPL9_HUMAN RNA-binding protein Raly (Fragment) OS=Homo sapiens GN=RALY PE=1 SV=1;>sp|Q9UKM9|RALY_HUMAN RNA-binding protein Raly OS=Homo sapiens GN=RALY PE=1 SV=1;>tr|Q5QPM0|Q5QPM0_HUMAN RNA-binding protein Raly (Fragment) OS=Homo sapiens GN=RA
11768000	15274000	11800000	5810200	4857200	5885900	6514100	5910100	4603600	5507400	27638000	5510400	0.00356199	0.00491357	0.993766	0.42617	0.438386	0.995206	10	10	10	20.1	20.1	20.1	63.541	0	41.603	696640000	48	P46060;H0Y4Q3;B0QYT5;B0QYT4;B0QYT6	P46060	Ran GTPase-activating protein 1	RANGAP1	>sp|P46060|RAGP1_HUMAN Ran GTPase-activating protein 1 OS=Homo sapiens GN=RANGAP1 PE=1 SV=1
2806900	1557100	1936200	6354100	6618900	6387900	7892500	5995900	6133400	5903300	5782900	5502400	0.00032859	0.00304912	0.000731428	3.07306	3.17796	2.72826	3	3	3	10.5	10.5	10.5	31.689	0	6.6824	358830000	22	E7EQZ4;Q16637;B4DP61	E7EQZ4;Q16637;B4DP61	Survival motor neuron protein	SMN1;SMN2	>tr|E7EQZ4|E7EQZ4_HUMAN Survival motor neuron protein OS=Homo sapiens GN=SMN1 PE=1 SV=1;>sp|Q16637|SMN_HUMAN Survival motor neuron protein OS=Homo sapiens GN=SMN1 PE=1 SV=1;>tr|B4DP61|B4DP61_HUMAN Survival motor neuron protein OS=Homo sapiens GN=SMN1 PE=1
1789000	2676200	1760100	3615700	3638100	3472700	2392700	2671900	2295900	5370500	3971500	5501200	0.00794194	0.303935	0.00749045	1.72305	1.18235	2.38433	3	3	3	5.5	5.5	5.5	73.45	0	8.3228	228840000	15	O95453	O95453	Poly(A)-specific ribonuclease PARN	PARN	>sp|O95453|PARN_HUMAN Poly(A)-specific ribonuclease PARN OS=Homo sapiens GN=PARN PE=1 SV=1
7358300	37388000	19576000	8120400	4126600	5001000	4194500	9799700	3807400	5376700	4889000	5471500	0.149236	0.157525	0.136862	0.26815	0.276756	0.244662	19	15	15	26.8	23.2	23.2	69.948	0	27.278	444260000	20	J9JID7;Q03252	J9JID7;Q03252	Lamin-B2	LMNB2	>tr|J9JID7|J9JID7_HUMAN Lamin B2, isoform CRA_a OS=Homo sapiens GN=LMNB2 PE=1 SV=1;>sp|Q03252|LMNB2_HUMAN Lamin-B2 OS=Homo sapiens GN=LMNB2 PE=1 SV=3
5335100	3270600	781260	5178500	6105700	5710400	6619000	5697700	5326400	5249200	12439000	5450500	0.132153	0.115229	0.165475	1.81045	1.87953	2.46498	7	7	7	16.2	16.2	16.2	52.904	0	54.807	434410000	33	O00232	O00232	26S proteasome non-ATPase regulatory subunit 12	PSMD12	>sp|O00232|PSD12_HUMAN 26S proteasome non-ATPase regulatory subunit 12 OS=Homo sapiens GN=PSMD12 PE=1 SV=3
4248800	4204800	4711600	5530300	6235600	5725500	7303500	6858600	6340400	5583100	5393400	5435800	0.00557345	0.00161297	0.00325744	1.32861	1.55733	1.24664	7	7	7	8.1	8.1	8.1	128.25	0	42.764	379820000	40	P35251;H0Y8U4;E0CX09	P35251	Replication factor C subunit 1	RFC1	>sp|P35251|RFC1_HUMAN Replication factor C subunit 1 OS=Homo sapiens GN=RFC1 PE=1 SV=4
2779900	1	800370	2263500	2064200	2134500	4098800	5155000	2981700	5353000	11939000	5430100	0.31063	0.049772	0.0522234	1.80495	3.41748	6.34647	11	11	11	9.3	9.3	9.3	152.78	0	31.892	327660000	20	P52701;A0A087WWJ1;A0A087WYT6;F8W7G9;F8WAX8;C9JH55;C9J8Y8;C9J7Y7	P52701;A0A087WWJ1	DNA mismatch repair protein Msh6	MSH6	>sp|P52701|MSH6_HUMAN DNA mismatch repair protein Msh6 OS=Homo sapiens GN=MSH6 PE=1 SV=2;>tr|A0A087WWJ1|A0A087WWJ1_HUMAN DNA mismatch repair protein Msh6 OS=Homo sapiens GN=MSH6 PE=1 SV=1
5696100	9591600	6527400	6651800	5917500	6205500	6515400	5467900	5775800	5071900	5654700	5335300	0.447192	0.33153	0.184226	0.860633	0.814074	0.736274	8	7	7	8.4	7.7	7.7	117.01	0	37.294	391880000	25	Q96KR1;H0Y8W1	Q96KR1	Zinc finger RNA-binding protein	ZFR	>sp|Q96KR1|ZFR_HUMAN Zinc finger RNA-binding protein OS=Homo sapiens GN=ZFR PE=1 SV=2
704040	559690	1526400	5602700	6554400	6715300	4391400	3613000	4444700	7433800	6871200	5312900	0.000308708	0.00133829	0.00133116	6.76399	4.46184	7.03118	6	6	6	10.2	10.2	10.2	74.354	0	18.729	329890000	32	Q7L2J0	Q7L2J0	7SK snRNA methylphosphate capping enzyme	MEPCE	>sp|Q7L2J0|MEPCE_HUMAN 7SK snRNA methylphosphate capping enzyme OS=Homo sapiens GN=MEPCE PE=1 SV=1
3742000	3219600	4530700	5870100	5627500	7158600	4606000	4392600	3311400	7691100	5353600	5296000	0.0172374	0.647921	0.0597033	1.62337	1.07115	1.59591	4	4	4	26.3	26.3	26.3	10.576	0	11.728	358540000	28	Q9UNZ5;K7ESE5;A0A0A0MQS3	Q9UNZ5	Leydig cell tumor 10 kDa protein homolog	C19orf53	>sp|Q9UNZ5|L10K_HUMAN Leydig cell tumor 10 kDa protein homolog OS=Homo sapiens GN=C19orf53 PE=1 SV=1
1929700	955290	1081900	3503000	1675400	4622800	1222100	1709600	984560	2303400	5346300	5281400	0.0998881	0.966078	0.0464969	2.47075	0.987237	3.25976	3	3	1	14.9	14.9	4.8	19.001	0	5.5965	197510000	9	K7EJH0;K7EMX1;K7EJV2;K7ESQ2;K7ERQ7;A0A0A0MSN0	K7EJH0;K7EMX1;K7EJV2;K7ESQ2;K7ERQ7;A0A0A0MSN0		SPC24	>tr|K7EJH0|K7EJH0_HUMAN Kinetochore protein Spc24 (Fragment) OS=Homo sapiens GN=SPC24 PE=1 SV=1;>tr|K7EMX1|K7EMX1_HUMAN Kinetochore protein Spc24 (Fragment) OS=Homo sapiens GN=SPC24 PE=1 SV=1;>tr|K7EJV2|K7EJV2_HUMAN Kinetochore protein Spc24 (Fragment) OS=
21151000	17132000	31217000	11631000	6300300	4792300	3469000	7897200	7114300	6058200	3420000	5268400	0.0289555	0.0181447	0.0128177	0.326958	0.265906	0.212181	1	1	1	1.4	1.4	1.4	76.003	0.0061556	1.6417	492720000	13	Q8N448	Q8N448	Ligand of Numb protein X 2	LNX2	>sp|Q8N448|LNX2_HUMAN Ligand of Numb protein X 2 OS=Homo sapiens GN=LNX2 PE=1 SV=1
1540700	666670	1971400	3187300	3014900	3258000	4748700	3157400	3271300	4552600	3106000	5264100	0.0107594	0.0218983	0.0171245	2.26387	2.67481	3.09247	3	3	3	6.8	6.8	6.8	59.356	0	8.5021	214920000	19	Q8WVX9;E9PNW8;E9PPB8	Q8WVX9;E9PNW8	Fatty acyl-CoA reductase 1	FAR1	>sp|Q8WVX9|FACR1_HUMAN Fatty acyl-CoA reductase 1 OS=Homo sapiens GN=FAR1 PE=1 SV=1;>tr|E9PNW8|E9PNW8_HUMAN Fatty acyl-CoA reductase 1 (Fragment) OS=Homo sapiens GN=FAR1 PE=1 SV=1
2725500	9118000	5598800	4171300	3568600	3817200	2461800	4941800	2485000	5723200	3901200	5256300	0.350306	0.281281	0.680684	0.66259	0.566932	0.853139	5	5	5	19.9	19.9	19.9	31.484	0	15.626	283390000	39	Q9Y3B9	Q9Y3B9	RRP15-like protein	RRP15	>sp|Q9Y3B9|RRP15_HUMAN RRP15-like protein OS=Homo sapiens GN=RRP15 PE=1 SV=2
3783400	1724900	8220000	6469500	5608000	6036100	6706400	5689400	5584500	4760000	6402900	5251700	0.491503	0.507482	0.674125	1.31944	1.30973	1.19568	5	5	5	4.2	4.2	4.2	151.66	0	12.016	352970000	17	Q6P2E9	Q6P2E9	Enhancer of mRNA-decapping protein 4	EDC4	>sp|Q6P2E9|EDC4_HUMAN Enhancer of mRNA-decapping protein 4 OS=Homo sapiens GN=EDC4 PE=1 SV=1
3150100	2532600	2821900	5490800	6244200	5474200	5696100	4168800	5434200	5565000	5506200	5221200	0.000728669	0.0108867	0.000235188	2.02352	1.79892	1.91572	5	5	5	37.6	37.6	37.6	14.226	0	10.317	318610000	44	P82932	P82932	28S ribosomal protein S6, mitochondrial	MRPS6	>sp|P82932|RT06_HUMAN 28S ribosomal protein S6, mitochondrial OS=Homo sapiens GN=MRPS6 PE=1 SV=3
9799000	6627800	11435000	4767200	5012300	5268400	6381700	5218900	6364600	5361200	7919600	5220600	0.0395068	0.0871195	0.133609	0.540091	0.644797	0.664042	5	5	5	9.1	9.1	9.1	51.294	0	6.1346	401090000	20	P55084;F5GZQ3;C9JEY0;C9JE81;B5MD38;C9K0M0	P55084;F5GZQ3;C9JEY0;C9JE81;B5MD38	Trifunctional enzyme subunit beta, mitochondrial;3-ketoacyl-CoA thiolase	HADHB	>sp|P55084|ECHB_HUMAN Trifunctional enzyme subunit beta, mitochondrial OS=Homo sapiens GN=HADHB PE=1 SV=3;>tr|F5GZQ3|F5GZQ3_HUMAN Trifunctional enzyme subunit beta, mitochondrial OS=Homo sapiens GN=HADHB PE=1 SV=1;>tr|C9JEY0|C9JEY0_HUMAN Trifunctional enzy
8652800	6195300	9795200	5122000	5597200	5291300	6955500	6079800	6194500	5129600	9416000	5214800	0.0548563	0.175338	0.409616	0.64969	0.780326	0.801857	7	7	7	8.7	8.7	8.7	82.999	0	19.719	443520000	30	P40939;H0YFD6	P40939	Trifunctional enzyme subunit alpha, mitochondrial;Long-chain enoyl-CoA hydratase;Long chain 3-hydroxyacyl-CoA dehydrogenase	HADHA	>sp|P40939|ECHA_HUMAN Trifunctional enzyme subunit alpha, mitochondrial OS=Homo sapiens GN=HADHA PE=1 SV=2
4682700	1	3591300	5734200	5855100	5014200	5423700	3065200	4630000	6449200	4789700	5202700	0.125831	0.363174	0.143685	2.00671	1.58556	1.98714	4	4	4	9.3	9.3	9.3	48.006	0	9.5829	317860000	22	P82675	P82675	28S ribosomal protein S5, mitochondrial	MRPS5	>sp|P82675|RT05_HUMAN 28S ribosomal protein S5, mitochondrial OS=Homo sapiens GN=MRPS5 PE=1 SV=2
1	1	1	4117100	4313900	3972700	4825800	4275900	3923000	5286500	5440600	5189600	1.95548e-06	7.84734e-05	2.15732e-07	4.13457e+06	4.34157e+06	5.30557e+06	2	2	2	12.9	12.9	12.9	19.343	0	7.1909	255580000	23	O75607	O75607	Nucleoplasmin-3	NPM3	>sp|O75607|NPM3_HUMAN Nucleoplasmin-3 OS=Homo sapiens GN=NPM3 PE=1 SV=3
7286800	5566500	5944800	4815100	4410800	5299100	4746600	4206400	3828800	4952700	8135800	5182500	0.0705426	0.0267193	0.88598	0.772684	0.679952	0.97196	6	6	6	3.7	3.7	3.7	245.44	0	29.642	393270000	15	E7EVA0;P27816;H0Y2V1;H7C4C5;F8W9U4;B5MEG9	E7EVA0;P27816;H0Y2V1;H7C4C5;F8W9U4;B5MEG9	Microtubule-associated protein;Microtubule-associated protein 4	MAP4	>tr|E7EVA0|E7EVA0_HUMAN Microtubule-associated protein OS=Homo sapiens GN=MAP4 PE=1 SV=1;>sp|P27816|MAP4_HUMAN Microtubule-associated protein 4 OS=Homo sapiens GN=MAP4 PE=1 SV=3;>tr|H0Y2V1|H0Y2V1_HUMAN Microtubule-associated protein (Fragment) OS=Homo sapi
1762900	445120	1	4030200	6236500	4763700	4465600	3042200	4322500	5728600	3996200	5141700	0.00695817	0.00998514	0.00454167	6.80718	5.35787	6.73295	5	5	5	17.6	17.6	17.6	41.329	0	5.4207	265530000	8	G5EA06;Q92552;D6RH20;E5RJ73;D6RJC7	G5EA06;Q92552;D6RH20	28S ribosomal protein S27, mitochondrial	MRPS27	>tr|G5EA06|G5EA06_HUMAN 28S ribosomal protein S27, mitochondrial OS=Homo sapiens GN=MRPS27 PE=1 SV=1;>sp|Q92552|RT27_HUMAN 28S ribosomal protein S27, mitochondrial OS=Homo sapiens GN=MRPS27 PE=1 SV=3;>tr|D6RH20|D6RH20_HUMAN 28S ribosomal protein S27, mitoc
3216600	4031300	3694200	3039100	2619900	3084900	3564500	3799800	3485500	4088600	3840700	5136000	0.0583207	0.909607	0.200301	0.799106	0.991565	1.19404	5	5	5	5.3	5.3	5.3	100.83	0	5.8344	230350000	8	Q01780;K7EJ37	Q01780	Exosome component 10	EXOSC10	>sp|Q01780|EXOSX_HUMAN Exosome component 10 OS=Homo sapiens GN=EXOSC10 PE=1 SV=2
5055800	3742900	3898900	5822400	5756300	6109800	5994600	6119300	5859100	5309800	11208000	5115900	0.0177453	0.0139367	0.218327	1.39306	1.41546	1.70376	6	6	6	19.5	19.5	19.5	39.829	0	19.008	435040000	20	J3KNQ3;A0A087WUL9;Q9UNM6;H0YD73;E9PL38	J3KNQ3;A0A087WUL9;Q9UNM6;H0YD73;E9PL38	26S proteasome non-ATPase regulatory subunit 13	PSMD13	>tr|J3KNQ3|J3KNQ3_HUMAN 26S proteasome non-ATPase regulatory subunit 13 OS=Homo sapiens GN=PSMD13 PE=1 SV=1;>tr|A0A087WUL9|A0A087WUL9_HUMAN 26S proteasome non-ATPase regulatory subunit 13 OS=Homo sapiens GN=PSMD13 PE=1 SV=1;>sp|Q9UNM6|PSD13_HUMAN 26S prote
2645500	2756900	3473400	3683100	3863900	4254400	4697400	3916900	3637100	5538100	4709100	5083700	0.0344403	0.0516018	0.00367086	1.32962	1.38032	1.72727	2	2	2	18.5	18.5	18.5	9.3697	0.0062358	1.7385	264270000	12	O00483	O00483	Cytochrome c oxidase subunit NDUFA4	NDUFA4	>sp|O00483|NDUA4_HUMAN Cytochrome c oxidase subunit NDUFA4 OS=Homo sapiens GN=NDUFA4 PE=1 SV=1
5143400	16468000	8236100	6223200	3749400	5376700	5356300	7299200	4163800	4581500	3210400	5072200	0.234617	0.282584	0.173707	0.514257	0.563508	0.430994	5	5	5	6.6	6.6	6.6	96.557	0	28.751	360080000	33	Q8IY81	Q8IY81	pre-rRNA processing protein FTSJ3	FTSJ3	>sp|Q8IY81|SPB1_HUMAN pre-rRNA processing protein FTSJ3 OS=Homo sapiens GN=FTSJ3 PE=1 SV=2
1	3327400	2158800	3895100	5310500	5074800	6721000	4506200	5015000	5007600	3917600	5069700	0.0517125	0.0387111	0.0531605	2.60297	2.96056	2.55093	5	5	5	6.4	6.4	6.4	106.37	0	37.885	291120000	24	P57740;G3V1T4;H0YG15	P57740	Nuclear pore complex protein Nup107	NUP107	>sp|P57740|NU107_HUMAN Nuclear pore complex protein Nup107 OS=Homo sapiens GN=NUP107 PE=1 SV=1
2910800	2684000	3897900	4670200	5499400	5621700	5183800	5694100	6410200	5563200	6609900	5068700	0.0117345	0.00726056	0.011728	1.66352	1.8212	1.81632	5	5	5	17.2	17.2	17.2	41.361	0	75.223	350620000	24	A0A0D9SGE8;Q8IWS0;Q5JRC6	A0A0D9SGE8;Q8IWS0;Q5JRC6	PHD finger protein 6	PHF6	>tr|A0A0D9SGE8|A0A0D9SGE8_HUMAN PHD finger protein 6 OS=Homo sapiens GN=PHF6 PE=1 SV=1;>sp|Q8IWS0|PHF6_HUMAN PHD finger protein 6 OS=Homo sapiens GN=PHF6 PE=1 SV=1;>tr|Q5JRC6|Q5JRC6_HUMAN PHD finger protein 6 OS=Homo sapiens GN=PHF6 PE=1 SV=1
732740	28594000	14457000	7295200	4515600	5045800	5288000	9457800	4988200	4727900	4716400	5062900	0.329332	0.382116	0.291798	0.384997	0.450715	0.331338	6	6	6	15.5	15.5	15.5	59.578	0	44.817	417220000	43	Q9Y2X3	Q9Y2X3	Nucleolar protein 58	NOP58	>sp|Q9Y2X3|NOP58_HUMAN Nucleolar protein 58 OS=Homo sapiens GN=NOP58 PE=1 SV=1
1	1	1	8215800	9473800	7991000	6475200	5351500	6254400	4962000	5307700	5041900	4.96719e-05	6.2121e-05	1.05125e-06	8560200	6.02703e+06	5.10387e+06	8	8	8	9.3	9.3	9.3	121.89	0	56.442	362050000	38	Q9NZB2;A0A0C4DH52;A0A0C4DG79	Q9NZB2	Constitutive coactivator of PPAR-gamma-like protein 1	FAM120A	>sp|Q9NZB2|F120A_HUMAN Constitutive coactivator of PPAR-gamma-like protein 1 OS=Homo sapiens GN=FAM120A PE=1 SV=2
1035200	12528000	7513900	3808500	2941900	3370200	3537500	5157900	3254400	4580600	4837200	5024300	0.33512	0.41883	0.542814	0.48017	0.566957	0.685203	6	6	6	7.9	7.9	7.9	84.918	0	12.076	306020000	21	Q9Y3T9	Q9Y3T9	Nucleolar complex protein 2 homolog	NOC2L	>sp|Q9Y3T9|NOC2L_HUMAN Nucleolar complex protein 2 homolog OS=Homo sapiens GN=NOC2L PE=1 SV=4
6465300	14556000	8954200	4801100	4123400	5033800	4591700	6757300	3575300	5744200	3198000	4991600	0.0908972	0.122645	0.100059	0.465657	0.497883	0.46484	2	1	1	6.6	3.3	3.3	34.803	0	2.8312	317440000	17	A6NHQ2	A6NHQ2	rRNA/tRNA 2-O-methyltransferase fibrillarin-like protein 1	FBLL1	>sp|A6NHQ2|FBLL1_HUMAN rRNA/tRNA 2-O-methyltransferase fibrillarin-like protein 1 OS=Homo sapiens GN=FBLL1 PE=3 SV=2
1528500	1	1	3154800	3127700	3258900	4495900	2662700	3741600	5295500	3316100	4982200	0.00640002	0.0132528	0.00728555	6.24232	7.1313	8.89354	2	2	2	6.1	6.1	6.1	38.769	0	8.8154	208700000	25	A0A087X140;A0A087WWG3;A0A0B4J2F1;A0A0A6YYH9;Q5RIB0;H0Y5V3;C9J3G2;A0A0A0MRU4;A6NM15;Q9BRT8;Q8IUF1;Q5RIA9;Q5JTY5;Q4V339;Q5RIB3;H0Y857	A0A087X140;A0A087WWG3;A0A0B4J2F1;A0A0A6YYH9;Q5RIB0;H0Y5V3;C9J3G2;A0A0A0MRU4;A6NM15;Q9BRT8;Q8IUF1;Q5RIA9;Q5JTY5;Q4V339;Q5RIB3;H0Y857	Putative COBW domain-containing protein 7;COBW domain-containing protein 1;COBW domain-containing protein 2;COBW domain-containing protein 5;COBW domain-containing protein 3;COBW domain-containing protein 6	CBWD1;CBWD3;CBWD7;CBWD5;CBWD2;CBWD6	>tr|A0A087X140|A0A087X140_HUMAN COBW domain-containing protein 1 OS=Homo sapiens GN=CBWD1 PE=1 SV=1;>tr|A0A087WWG3|A0A087WWG3_HUMAN COBW domain-containing protein 3 OS=Homo sapiens GN=CBWD3 PE=4 SV=1;>tr|A0A0B4J2F1|A0A0B4J2F1_HUMAN Putative COBW domain-con
14252000	11629000	12359000	3488200	2286600	3935600	2402000	31267000	3718000	2478500	1316300	4979800	0.000502154	0.97742	0.00181226	0.253933	0.977694	0.229461	13	13	13	32.1	32.1	32.1	51.958	0	64.651	445520000	37	P55081;A0A087WWG7;Q00653	P55081	Microfibrillar-associated protein 1	MFAP1	>sp|P55081|MFAP1_HUMAN Microfibrillar-associated protein 1 OS=Homo sapiens GN=MFAP1 PE=1 SV=2
4744700	2428300	3342400	7041700	7645000	8224900	7015200	6225500	5839100	5431200	14220000	4978000	0.00543093	0.0196119	0.201653	2.17886	1.81446	2.3422	6	4	4	19.9	13.8	13.8	28.218	0	20.401	482660000	29	Q04917;A2IDB2;F8WEB6;A2IDB1	Q04917;A2IDB2	14-3-3 protein eta	YWHAH	>sp|Q04917|1433F_HUMAN 14-3-3 protein eta OS=Homo sapiens GN=YWHAH PE=1 SV=4;>tr|A2IDB2|A2IDB2_HUMAN 14-3-3 protein eta (Fragment) OS=Homo sapiens GN=YWHAH PE=1 SV=1
4067500	2005200	2711100	4169300	4145500	4542100	5748000	4555300	4541100	5143100	6416800	4975000	0.0931929	0.0495587	0.0269743	1.46371	1.68997	1.88243	5	5	5	9.9	9.9	9.9	52.623	0	32.762	310430000	38	Q96CS3	Q96CS3	FAS-associated factor 2	FAF2	>sp|Q96CS3|FAF2_HUMAN FAS-associated factor 2 OS=Homo sapiens GN=FAF2 PE=1 SV=2
7743500	35040000	13530000	7540400	4416200	4240500	4412600	7056400	4563200	4997200	4415200	4965500	0.185494	0.183037	0.167687	0.287624	0.284695	0.255319	3	3	3	25	25	25	14.173	0	23.8	433700000	36	P55769;B1AHD1	P55769;B1AHD1	NHP2-like protein 1;NHP2-like protein 1, N-terminally processed	NHP2L1	>sp|P55769|NH2L1_HUMAN NHP2-like protein 1 OS=Homo sapiens GN=NHP2L1 PE=1 SV=3;>tr|B1AHD1|B1AHD1_HUMAN NHP2-like protein 1 OS=Homo sapiens GN=NHP2L1 PE=1 SV=1
6685600	8009400	6287900	6260000	6131200	6403900	5169800	4829700	4654600	5409600	6398700	4963300	0.238106	0.0176469	0.104706	0.895734	0.698383	0.799298	6	6	6	16.4	16.4	16.4	46.089	0	23.797	376770000	23	Q9BY77;F8WCX5;F6VRR5;Q8WUT1;Q6R954;F8WEE2	Q9BY77;F8WCX5;F6VRR5;Q8WUT1	Polymerase delta-interacting protein 3	POLDIP3	>sp|Q9BY77|PDIP3_HUMAN Polymerase delta-interacting protein 3 OS=Homo sapiens GN=POLDIP3 PE=1 SV=2;>tr|F8WCX5|F8WCX5_HUMAN Polymerase delta-interacting protein 3 OS=Homo sapiens GN=POLDIP3 PE=1 SV=1;>tr|F6VRR5|F6VRR5_HUMAN Polymerase delta-interacting prot
29733000	24932000	27249000	8043400	7538400	12571000	13223000	50845000	11622000	3994200	2154100	4962100	0.00106727	0.879939	0.000126734	0.343687	0.924018	0.135635	5	5	5	11.8	11.8	11.8	57.224	0	31.883	881960000	42	Q8WUA2	Q8WUA2	Peptidyl-prolyl cis-trans isomerase-like 4	PPIL4	>sp|Q8WUA2|PPIL4_HUMAN Peptidyl-prolyl cis-trans isomerase-like 4 OS=Homo sapiens GN=PPIL4 PE=1 SV=1
19125000	23605000	21346000	3943900	2871300	4091900	4320900	6501300	4637400	3966600	3811400	4959100	0.00019399	0.000376034	0.000218104	0.170221	0.24127	0.198781	10	10	9	6.4	6.4	5.7	196.69	0	19.753	364150000	29	O14646	O14646	Chromodomain-helicase-DNA-binding protein 1	CHD1	>sp|O14646|CHD1_HUMAN Chromodomain-helicase-DNA-binding protein 1 OS=Homo sapiens GN=CHD1 PE=1 SV=2
8750700	21022000	12083000	6926000	5065300	6239700	6288000	7834200	5868900	5013600	5610900	4944400	0.100631	0.121081	0.075353	0.435568	0.47762	0.371966	9	9	9	7.7	7.7	7.7	121.9	0	24.305	457090000	36	O60264;A0A0A0MRP6;B7ZLQ5;P28370	O60264	SWI/SNF-related matrix-associated actin-dependent regulator of chromatin subfamily A member 5	SMARCA5	>sp|O60264|SMCA5_HUMAN SWI/SNF-related matrix-associated actin-dependent regulator of chromatin subfamily A member 5 OS=Homo sapiens GN=SMARCA5 PE=1 SV=1
3773600	3117400	3111900	3280800	3207800	3617800	3046100	3055200	3315400	5039400	3980300	4941100	0.898267	0.455529	0.0306758	1.01035	0.941397	1.39568	5	5	5	21.7	21.7	21.7	35.236	0	12.545	246460000	25	Q9UNQ2;A0A0C4DGB1;D6RCL3	Q9UNQ2;A0A0C4DGB1;D6RCL3	Probable dimethyladenosine transferase	DIMT1	>sp|Q9UNQ2|DIM1_HUMAN Probable dimethyladenosine transferase OS=Homo sapiens GN=DIMT1 PE=1 SV=1;>tr|A0A0C4DGB1|A0A0C4DGB1_HUMAN Probable dimethyladenosine transferase OS=Homo sapiens GN=DIMT1 PE=1 SV=1;>tr|D6RCL3|D6RCL3_HUMAN Probable dimethyladenosine tra
491570	1	1	3316800	3808300	3434400	5549900	3999900	5276300	4278200	3775600	4938800	0.000109485	0.000695805	0.00037145	21.4811	30.1606	26.4307	4	4	4	12.6	12.6	12.6	40.513	0	4.786	224960000	5	Q9UBS4;H7C2Y5	Q9UBS4	DnaJ homolog subfamily B member 11	DNAJB11	>sp|Q9UBS4|DJB11_HUMAN DnaJ homolog subfamily B member 11 OS=Homo sapiens GN=DNAJB11 PE=1 SV=1
463410	1	1	4037800	4630500	4873600	4397500	4305400	3505900	4666600	6498700	4932300	0.000117792	0.000264179	0.0009192	29.2222	26.3455	34.7371	6	6	6	2.3	2.3	2.3	289.63	0	27.483	269280000	30	A0A087X2H1;Q9ULT8;H0YJP0;H0YJ72;H0YJV8;A0A087WVU6;G3V4V5;H0YJD4	A0A087X2H1;Q9ULT8;H0YJP0	E3 ubiquitin-protein ligase HECTD1	HECTD1	>tr|A0A087X2H1|A0A087X2H1_HUMAN E3 ubiquitin-protein ligase HECTD1 OS=Homo sapiens GN=HECTD1 PE=1 SV=1;>sp|Q9ULT8|HECD1_HUMAN E3 ubiquitin-protein ligase HECTD1 OS=Homo sapiens GN=HECTD1 PE=1 SV=3;>tr|H0YJP0|H0YJP0_HUMAN E3 ubiquitin-protein ligase HECTD1
7785800	7260100	8358100	5940100	5087200	5022000	7729000	16060000	6607700	4576100	6909200	4917200	0.00482137	0.480335	0.0423592	0.68575	1.29878	0.700842	8	8	8	10.9	10.9	10.9	95.925	0	113.47	470870000	34	Q8NE71;H0YGW7;A0A0G2JIC2;Q5STZ8;F5GYK6	Q8NE71;H0YGW7	ATP-binding cassette sub-family F member 1	ABCF1	>sp|Q8NE71|ABCF1_HUMAN ATP-binding cassette sub-family F member 1 OS=Homo sapiens GN=ABCF1 PE=1 SV=2;>tr|H0YGW7|H0YGW7_HUMAN ATP-binding cassette sub-family F member 1 (Fragment) OS=Homo sapiens GN=ABCF1 PE=1 SV=1
8392100	36178000	17356000	7167000	2294400	2943400	1117700	12358000	2807800	3611700	4192600	4914100	0.118544	0.162692	0.115956	0.200316	0.262951	0.20538	10	2	1	54	11.1	5.6	13.908	0.0057078	1.7748	405550000	25	Q8N257	Q8N257	Histone H2B type 3-B	HIST3H2BB	>sp|Q8N257|H2B3B_HUMAN Histone H2B type 3-B OS=Homo sapiens GN=HIST3H2BB PE=1 SV=3
821060	682320	765800	4299200	4863000	4483500	5108400	1972800	3956900	6518600	4573900	4913300	2.43632e-05	0.0332537	0.00159413	6.01349	4.86436	7.05356	6	6	6	21	21	21	29.842	0	7.7787	257000000	13	P82914	P82914	28S ribosomal protein S15, mitochondrial	MRPS15	>sp|P82914|RT15_HUMAN 28S ribosomal protein S15, mitochondrial OS=Homo sapiens GN=MRPS15 PE=1 SV=1
1	1	1	5705200	5753800	5662100	5317900	4019100	4130700	4427300	3191600	4907100	2.78358e-09	0.000416566	0.00122149	5.70703e+06	4.48923e+06	4.17533e+06	4	3	3	9.8	7.9	7.9	48.847	0	28.951	257170000	28	O15379	O15379	Histone deacetylase 3	HDAC3	>sp|O15379|HDAC3_HUMAN Histone deacetylase 3 OS=Homo sapiens GN=HDAC3 PE=1 SV=2
1	1	1	3545200	3515100	4253300	5840100	3818800	3999600	4818000	9066700	4899000	9.77321e-05	0.00213384	0.0111347	3771200	4.55283e+06	6.26123e+06	2	2	2	6	6	6	69.283	0	17.136	284580000	10	P04844	P04844	Dolichyl-diphosphooligosaccharide--protein glycosyltransferase subunit 2	RPN2	>sp|P04844|RPN2_HUMAN Dolichyl-diphosphooligosaccharide--protein glycosyltransferase subunit 2 OS=Homo sapiens GN=RPN2 PE=1 SV=3
1175900	2689300	1504200	3685200	3495500	3261200	6584100	5248400	5639500	5098500	4878000	4879600	0.023705	0.00266072	0.00245086	1.94471	3.25399	2.76681	5	5	5	6.5	6.5	6.5	81.035	0	10.973	279400000	21	Q9BW92;U3KQG0;F6S7Q7	Q9BW92;U3KQG0;F6S7Q7	Threonine--tRNA ligase, mitochondrial	TARS2	>sp|Q9BW92|SYTM_HUMAN Threonine--tRNA ligase, mitochondrial OS=Homo sapiens GN=TARS2 PE=1 SV=1;>tr|U3KQG0|U3KQG0_HUMAN Threonine--tRNA ligase, mitochondrial OS=Homo sapiens GN=TARS2 PE=1 SV=1;>tr|F6S7Q7|F6S7Q7_HUMAN Threonine--tRNA ligase, mitochondrial OS
1188800	1	2151900	4174000	3529600	3432500	4173900	3961500	3445400	4505200	4482300	4871500	0.0173802	0.0140438	0.00525337	3.33346	3.46658	4.14853	2	2	2	6.5	6.5	6.5	31.441	0	3.7881	236240000	18	P19387;H3BRR2	P19387;H3BRR2	DNA-directed RNA polymerase II subunit RPB3	POLR2C	>sp|P19387|RPB3_HUMAN DNA-directed RNA polymerase II subunit RPB3 OS=Homo sapiens GN=POLR2C PE=1 SV=2;>tr|H3BRR2|H3BRR2_HUMAN DNA-directed RNA polymerase II subunit RPB3 OS=Homo sapiens GN=POLR2C PE=1 SV=1
1	552920	1	3809800	2708300	2351500	3643000	5743000	5105900	5205500	3121500	4856700	0.00432961	0.00200762	0.00328032	16.0413	26.2097	23.8437	5	5	5	4.8	4.8	4.8	124.03	0	32.572	236400000	34	Q5JTC6	Q5JTC6	APC membrane recruitment protein 1	AMER1	>sp|Q5JTC6|AMER1_HUMAN APC membrane recruitment protein 1 OS=Homo sapiens GN=AMER1 PE=1 SV=2
844280	1070300	2598500	3232600	2918900	3560800	5453300	6358200	3423700	5571900	4529000	4852200	0.0406791	0.0254094	0.005285	2.15203	3.37579	3.31328	3	3	3	6.8	6.8	6.8	52.949	0	6.2808	255520000	34	B4DR61;P61619;F8W776;Q8TC24;Q9H9S3;H7C1Q9;C9JXC6;H7C069;A6NK38;F2Z2C7;A6NIF9;C9JJV4	B4DR61;P61619;F8W776;Q8TC24;Q9H9S3	Protein transport protein Sec61 subunit alpha isoform 1;Protein transport protein Sec61 subunit alpha isoform 2	SEC61A1;SEC61A2	>tr|B4DR61|B4DR61_HUMAN Protein transport protein Sec61 subunit alpha isoform 1 OS=Homo sapiens GN=SEC61A1 PE=1 SV=1;>sp|P61619|S61A1_HUMAN Protein transport protein Sec61 subunit alpha isoform 1 OS=Homo sapiens GN=SEC61A1 PE=1 SV=2;>tr|F8W776|F8W776_HUMAN
917030	1	1	2584900	2627100	2862200	4751700	2609400	2473200	5051800	4617000	4850700	0.00168123	0.0204431	0.000163515	8.80471	10.7241	15.8331	2	2	2	13.3	13.3	13.3	18.998	0	4.9186	209830000	5	P51571;A6NLM8	P51571;A6NLM8	Translocon-associated protein subunit delta	SSR4	>sp|P51571|SSRD_HUMAN Translocon-associated protein subunit delta OS=Homo sapiens GN=SSR4 PE=1 SV=1;>tr|A6NLM8|A6NLM8_HUMAN Translocon-associated protein subunit delta OS=Homo sapiens GN=SSR4 PE=1 SV=1
1	4596900	3646100	3369400	2909700	3123800	3970400	5050900	3658400	4698700	3261300	4847800	0.797122	0.369298	0.364748	1.14071	1.53824	1.55378	3	3	3	12.1	12.1	12.1	28.235	0	4.255	232320000	13	Q5RKV6	Q5RKV6	Exosome complex component MTR3	EXOSC6	>sp|Q5RKV6|EXOS6_HUMAN Exosome complex component MTR3 OS=Homo sapiens GN=EXOSC6 PE=1 SV=1
2550100	743220	1311100	2754700	3374300	3157000	3156000	2820000	2602800	4517600	4232600	4846700	0.0503624	0.0761893	0.00595805	2.01676	1.86317	2.95301	3	3	3	4.2	4.2	4.2	96.723	0	23.298	206720000	7	Q9UPN7	Q9UPN7	Serine/threonine-protein phosphatase 6 regulatory subunit 1	PPP6R1	>sp|Q9UPN7|PP6R1_HUMAN Serine/threonine-protein phosphatase 6 regulatory subunit 1 OS=Homo sapiens GN=PPP6R1 PE=1 SV=5
2651700	1284600	1	2744300	3321200	3087400	4287700	4218300	5310600	4813700	3024100	4803200	0.0907394	0.0174482	0.0402245	2.32525	3.51005	3.21139	2	2	2	7.9	7.9	7.9	32.544	0	5.0036	227470000	9	Q8WWC4	Q8WWC4	Uncharacterized protein C2orf47, mitochondrial	C2orf47	>sp|Q8WWC4|CB047_HUMAN Uncharacterized protein C2orf47, mitochondrial OS=Homo sapiens GN=C2orf47 PE=1 SV=1
6763500	16694000	9469900	7561000	6205600	6498400	6494900	9966700	5489600	4429400	3805500	4770400	0.231209	0.324475	0.0895709	0.615445	0.666655	0.394969	2	2	2	15.6	15.6	15.6	10.8	0	2.7779	433940000	19	C9JVQ0;P62308;A8MWD9;Q49AN9;F5H013	C9JVQ0;P62308;A8MWD9;Q49AN9;F5H013	Small nuclear ribonucleoprotein G;Putative small nuclear ribonucleoprotein G-like protein 15	SNRPG;SNRPGP15	>tr|C9JVQ0|C9JVQ0_HUMAN Small nuclear ribonucleoprotein G OS=Homo sapiens GN=SNRPG PE=1 SV=1;>sp|P62308|RUXG_HUMAN Small nuclear ribonucleoprotein G OS=Homo sapiens GN=SNRPG PE=1 SV=1;>sp|A8MWD9|RUXGL_HUMAN Putative small nuclear ribonucleoprotein G-like p
16643000	101840000	41320000	10326000	2760700	3783400	3925400	22249000	5108600	4904000	4411800	4745300	0.134166	0.174665	0.127353	0.105568	0.19576	0.0879902	7	7	6	25	25	22.6	39.617	0	126.45	730220000	55	O75367;B4DJC3;D6RCF2	O75367;B4DJC3	Core histone macro-H2A.1;Histone H2A	H2AFY	>sp|O75367|H2AY_HUMAN Core histone macro-H2A.1 OS=Homo sapiens GN=H2AFY PE=1 SV=4;>tr|B4DJC3|B4DJC3_HUMAN Histone H2A OS=Homo sapiens GN=H2AFY PE=1 SV=1
3633100	9075200	6070700	4826500	4218400	5115500	4481700	4459100	3586800	4856900	3241500	4729300	0.38933	0.263011	0.297338	0.754055	0.667107	0.683087	5	5	5	13.3	13.3	13.3	40.235	0	6.7387	286520000	18	Q9H6F5	Q9H6F5	Coiled-coil domain-containing protein 86	CCDC86	>sp|Q9H6F5|CCD86_HUMAN Coiled-coil domain-containing protein 86 OS=Homo sapiens GN=CCDC86 PE=1 SV=1
3561700	5592900	3559400	5697300	5667800	5486200	6413000	7031500	5564300	5157200	6996900	4701500	0.112708	0.0585998	0.229852	1.32541	1.49511	1.32575	3	3	3	8.1	8.1	8.1	38.388	0	8.906	376370000	37	P20042	P20042	Eukaryotic translation initiation factor 2 subunit 2	EIF2S2	>sp|P20042|IF2B_HUMAN Eukaryotic translation initiation factor 2 subunit 2 OS=Homo sapiens GN=EIF2S2 PE=1 SV=2
5154600	3343800	4862100	4517600	3794100	4731300	5024500	4029200	4244200	4351500	2908600	4684700	0.874509	0.975457	0.578919	0.976236	0.995315	0.894038	2	2	2	21.2	21.2	21.2	11.6	0	5.3814	277770000	10	E9PLD3;A0A0B4J220;E9PRG8	E9PLD3;A0A0B4J220;E9PRG8	Uncharacterized protein C11orf98	C11orf98	>tr|E9PLD3|E9PLD3_HUMAN Uncharacterized protein OS=Homo sapiens PE=4 SV=1;>tr|A0A0B4J220|A0A0B4J220_HUMAN Chromosome 11 open reading frame 48, isoform CRA_c OS=Homo sapiens GN=C11orf98 PE=1 SV=1;>sp|E9PRG8|CK098_HUMAN Uncharacterized protein C11orf98 OS=Ho
1	1	282480	2857300	2957100	3001100	3288000	2797200	1950200	4871800	4859100	4662500	1.03564e-05	0.00300832	2.21049e-06	31.2073	28.4457	50.9533	5	5	5	4.5	4.5	4.5	126.39	0	8.5455	201210000	11	M0R2B7;P28340;M0QZR8;M0R3H8;M0QZB4;M0R2I8;M0QXE6;M0QXQ2	M0R2B7;P28340;M0QZR8	DNA polymerase;DNA polymerase delta catalytic subunit	POLD1	>tr|M0R2B7|M0R2B7_HUMAN DNA polymerase OS=Homo sapiens GN=POLD1 PE=1 SV=1;>sp|P28340|DPOD1_HUMAN DNA polymerase delta catalytic subunit OS=Homo sapiens GN=POLD1 PE=1 SV=2;>tr|M0QZR8|M0QZR8_HUMAN DNA polymerase OS=Homo sapiens GN=POLD1 PE=1 SV=1
1	1	294500	2392600	2608400	3355100	4201000	3737000	3592000	4902200	4343900	4643600	0.000946911	5.62014e-05	1.78817e-05	28.3737	39.1508	47.1633	5	5	5	17.2	17.2	17.2	33.403	0	23.679	211480000	11	P56962;E9PJW1;E9PQU9;E9PJV6;E9PIC2	P56962;E9PJW1;E9PQU9;E9PJV6;E9PIC2	Syntaxin-17	STX17	>sp|P56962|STX17_HUMAN Syntaxin-17 OS=Homo sapiens GN=STX17 PE=1 SV=2;>tr|E9PJW1|E9PJW1_HUMAN Syntaxin-17 OS=Homo sapiens GN=STX17 PE=1 SV=1;>tr|E9PQU9|E9PQU9_HUMAN Syntaxin-17 OS=Homo sapiens GN=STX17 PE=1 SV=1;>tr|E9PJV6|E9PJV6_HUMAN Syntaxin-17 OS=Homo
1	1	1104300	2619000	2100200	1757700	1464200	2222200	1087800	1456900	1096700	4639500	0.0158272	0.0695041	0.161747	5.86515	4.32327	6.51371	1	1	1	1.8	1.8	1.8	49.741	0.006135	1.6312	114250000	3	Q6IQ49	Q6IQ49	Protein SDE2 homolog	SDE2	>sp|Q6IQ49|SDE2_HUMAN Protein SDE2 homolog OS=Homo sapiens GN=SDE2 PE=1 SV=1
5313500	3286100	5334300	4404000	5171300	5589900	3279600	4792600	5375200	4494500	3410200	4638300	0.619121	0.869033	0.585206	1.08837	0.965085	0.900179	3	3	3	9.9	9.9	9.9	37.025	0	21.247	290390000	31	P51665;H3BQV2;H3BNT7;H3BTM8	P51665	26S proteasome non-ATPase regulatory subunit 7	PSMD7	>sp|P51665|PSMD7_HUMAN 26S proteasome non-ATPase regulatory subunit 7 OS=Homo sapiens GN=PSMD7 PE=1 SV=2
17387000	10107000	11121000	3412400	3660300	2175700	2199600	12004000	6169100	2745800	7537200	4613000	0.0135321	0.170641	0.041489	0.239503	0.527585	0.385757	5	5	5	29	29	29	18.281	0	13.778	425230000	32	CON__P02754	CON__P02754			>P02754 SWISS-PROT:P02754 Beta-lactoglobulin - Bos taurus (Bovine).
14847000	1	5075200	4734700	3567600	5949600	5346200	7341000	5089300	4103200	95489000	4610300	0.690342	0.879148	0.411758	0.715378	0.892296	5.23047	12	12	12	40.7	40.7	40.7	42.644	0	131.05	1497900000	40	P12277;H0YJG0;G3V4N7;H0YJK0;G3V461;G3V2I1;P06732	P12277;H0YJG0	Creatine kinase B-type	CKB	>sp|P12277|KCRB_HUMAN Creatine kinase B-type OS=Homo sapiens GN=CKB PE=1 SV=1;>tr|H0YJG0|H0YJG0_HUMAN Creatine kinase B-type (Fragment) OS=Homo sapiens GN=CKB PE=1 SV=1
7837500	27095000	14081000	4743500	3861100	4464300	4008700	7597700	3900500	6110000	3477200	4583300	0.102493	0.126499	0.112317	0.266639	0.31638	0.289114	7	7	7	9.8	9.8	9.8	60.103	0	10.559	301110000	10	O75475;V9GYT7	O75475	PC4 and SFRS1-interacting protein	PSIP1	>sp|O75475|PSIP1_HUMAN PC4 and SFRS1-interacting protein OS=Homo sapiens GN=PSIP1 PE=1 SV=1
5528400	3764700	5449000	5905800	4043700	5472400	4641200	4318800	4131900	4136400	14733000	4579900	0.792174	0.406874	0.454546	1.04611	0.888062	1.59063	7	4	4	26.1	16.3	16.3	27.764	0	74.262	442660000	24	P27348;E9PG15	P27348;E9PG15	14-3-3 protein theta	YWHAQ	>sp|P27348|1433T_HUMAN 14-3-3 protein theta OS=Homo sapiens GN=YWHAQ PE=1 SV=1;>tr|E9PG15|E9PG15_HUMAN 14-3-3 protein theta (Fragment) OS=Homo sapiens GN=YWHAQ PE=1 SV=1
15038000	6915700	10273000	4141300	3845500	4272800	4599400	4040200	4353500	4636300	20767000	4563300	0.0478062	0.053297	0.904263	0.380417	0.403178	0.929869	8	8	6	45.7	45.7	41.2	21.937	0	83.692	606070000	15	E9PQ49;E9PI39;E9PK01;P29692;A0A087X1X7;E9PRY8;E9PPR1;E9PL12;E9PL71;E9PMW7;E9PQZ1;E9PIZ1;E9PK06;H0YCK7;E9PK72;E9PN91;E9PKK3;E9PNW6;E9PJD0	E9PQ49;E9PI39;E9PK01;P29692;A0A087X1X7;E9PRY8;E9PPR1;E9PL12;E9PL71;E9PMW7;E9PQZ1;E9PIZ1;E9PK06;H0YCK7	Elongation factor 1-delta	EEF1D	>tr|E9PQ49|E9PQ49_HUMAN Elongation factor 1-delta (Fragment) OS=Homo sapiens GN=EEF1D PE=1 SV=5;>tr|E9PI39|E9PI39_HUMAN Elongation factor 1-delta (Fragment) OS=Homo sapiens GN=EEF1D PE=1 SV=1;>tr|E9PK01|E9PK01_HUMAN Elongation factor 1-delta (Fragment) OS=
1983500	2399500	1566800	3156100	3368200	4332700	4973500	4168000	3819500	5157500	7979500	4554400	0.0197098	0.00501256	0.0224558	1.82477	2.17839	2.97344	4	4	4	8.4	8.4	8.4	71.813	0	20.738	298090000	22	Q96EK5;A0A0D9SFK7	Q96EK5;A0A0D9SFK7	KIF1-binding protein	KIAA1279;KIF1BP	>sp|Q96EK5|KBP_HUMAN KIF1-binding protein OS=Homo sapiens GN=KIF1BP PE=1 SV=1;>tr|A0A0D9SFK7|A0A0D9SFK7_HUMAN KIF1-binding protein OS=Homo sapiens GN=KIF1BP PE=1 SV=1
5133200	22701000	11923000	6514800	4624500	5326000	5530500	9325900	4942200	4035100	3666000	4550600	0.205752	0.277408	0.147898	0.414146	0.497988	0.308163	8	8	8	9	9	9	108.66	0	16.816	397430000	46	Q9Y2W1	Q9Y2W1	Thyroid hormone receptor-associated protein 3	THRAP3	>sp|Q9Y2W1|TR150_HUMAN Thyroid hormone receptor-associated protein 3 OS=Homo sapiens GN=THRAP3 PE=1 SV=2
604340	1	462900	3415300	2640700	2829700	4980400	4729000	3623900	5078400	14710000	4537200	0.00091924	0.000847799	0.079152	8.32586	12.4932	22.793	13	13	12	13.5	13.5	12.3	102.48	0	22.454	346660000	20	P19367;B1AR63;B1AR62;B1AR61;Q2TB90	P19367	Hexokinase-1	HK1	>sp|P19367|HXK1_HUMAN Hexokinase-1 OS=Homo sapiens GN=HK1 PE=1 SV=3
8082400	3398900	1530100	4887400	4646900	3597600	6037700	4754000	5498000	5436400	23458000	4526200	0.984853	0.611094	0.352047	1.00926	1.25196	2.56856	15	15	13	19.6	19.6	17.6	94.33	0	51.517	566960000	31	P34932;A0A087WYC1;A0A087WTS8	P34932;A0A087WYC1;A0A087WTS8	Heat shock 70 kDa protein 4	HSPA4	>sp|P34932|HSP74_HUMAN Heat shock 70 kDa protein 4 OS=Homo sapiens GN=HSPA4 PE=1 SV=4;>tr|A0A087WYC1|A0A087WYC1_HUMAN Heat shock 70 kDa protein 4 OS=Homo sapiens GN=HSPA4 PE=1 SV=1;>tr|A0A087WTS8|A0A087WTS8_HUMAN Heat shock 70 kDa protein 4 OS=Homo sapiens
10912000	3570300	5227500	3038200	2916700	3740900	3987700	3875100	3103700	3029900	5206800	4504900	0.210082	0.263188	0.37225	0.491928	0.556398	0.64646	3	3	3	21.2	21.2	21.2	17.865	0	7.7983	291960000	30	E9PP50;P23528;E9PLJ3;E9PS23;E9PQB7;G3V1A4;E9PK25;Q9Y281	E9PP50;P23528;E9PLJ3;E9PS23;E9PQB7;G3V1A4;E9PK25	Cofilin-1	CFL1	>tr|E9PP50|E9PP50_HUMAN Cofilin-1 (Fragment) OS=Homo sapiens GN=CFL1 PE=1 SV=5;>sp|P23528|COF1_HUMAN Cofilin-1 OS=Homo sapiens GN=CFL1 PE=1 SV=3;>tr|E9PLJ3|E9PLJ3_HUMAN Cofilin-1 (Fragment) OS=Homo sapiens GN=CFL1 PE=1 SV=1;>tr|E9PS23|E9PS23_HUMAN Cofilin-
4241300	1	1	2365000	3354300	2621900	4228600	3498900	2259900	3695800	47807000	4489000	0.397672	0.277771	0.304041	1.96666	2.3548	13.2016	16	16	16	25.3	25.3	25.3	80.109	0	161.38	713400000	35	Q12931;I3L0K7;I3L239	Q12931;I3L0K7	Heat shock protein 75 kDa, mitochondrial	TRAP1	>sp|Q12931|TRAP1_HUMAN Heat shock protein 75 kDa, mitochondrial OS=Homo sapiens GN=TRAP1 PE=1 SV=3;>tr|I3L0K7|I3L0K7_HUMAN Heat shock protein 75 kDa, mitochondrial OS=Homo sapiens GN=TRAP1 PE=1 SV=1
11566000	1	956590	3302700	2190200	2705300	3535300	3707200	3049400	3962900	142240000	4486600	0.718137	0.850985	0.37482	0.654673	0.821867	12.0334	11	10	10	27.1	23.5	23.5	36.688	0	55.377	1769400000	30	P00338;F5GYU2;F5GXY2;F5GXH2	P00338	L-lactate dehydrogenase A chain	LDHA	>sp|P00338|LDHA_HUMAN L-lactate dehydrogenase A chain OS=Homo sapiens GN=LDHA PE=1 SV=2
1	931090	1	10197000	9748100	9874200	6224400	3620400	6568500	4606500	3367300	4484300	9.02552e-06	0.00625277	0.00156311	32.0262	17.628	13.3801	8	8	8	7	7	7	164.19	0	45.411	351730000	22	P39880;Q13948	P39880;Q13948	Homeobox protein cut-like 1;Protein CASP	CUX1	>sp|P39880|CUX1_HUMAN Homeobox protein cut-like 1 OS=Homo sapiens GN=CUX1 PE=1 SV=3;>sp|Q13948|CASP_HUMAN Protein CASP OS=Homo sapiens GN=CUX1 PE=1 SV=2
6540000	4654800	4695500	6012800	6307000	4716400	5929000	4765500	5444200	7718300	5304800	4481000	0.654311	0.912462	0.665176	1.07211	1.01563	1.10156	2	2	2	10.6	10.6	10.6	41.013	0	24.042	363510000	16	E7EMC7;Q13501;E9PFW8	E7EMC7;Q13501;E9PFW8	Sequestosome-1	SQSTM1	>tr|E7EMC7|E7EMC7_HUMAN Sequestosome-1 OS=Homo sapiens GN=SQSTM1 PE=1 SV=1;>sp|Q13501|SQSTM_HUMAN Sequestosome-1 OS=Homo sapiens GN=SQSTM1 PE=1 SV=1;>tr|E9PFW8|E9PFW8_HUMAN Sequestosome-1 (Fragment) OS=Homo sapiens GN=SQSTM1 PE=1 SV=1
3961900	1	5713900	4280200	5023300	5070700	5126500	3819800	3945600	5180700	4780700	4477900	0.411395	0.571275	0.403747	1.48558	1.33239	1.49231	4	4	4	10.9	10.9	10.9	45.318	0	26.029	284000000	23	Q92665	Q92665	28S ribosomal protein S31, mitochondrial	MRPS31	>sp|Q92665|RT31_HUMAN 28S ribosomal protein S31, mitochondrial OS=Homo sapiens GN=MRPS31 PE=1 SV=3
5989000	1	3923800	9438400	9451200	8999900	6113700	4938800	7151600	3855300	8178100	4472700	0.0272889	0.213311	0.377291	2.81348	1.83642	1.66513	10	10	10	12.9	12.9	12.9	102.36	0	34.529	438930000	29	P78344;D3DQV9;H0Y3P2;H0YCH5;H0YEC5;H0YD77;E9PKF8;H0YD99;H0YEN8;H0YDC0;H0YCF8;H0YE22	P78344;D3DQV9;H0Y3P2;H0YCH5	Eukaryotic translation initiation factor 4 gamma 2	EIF4G2	>sp|P78344|IF4G2_HUMAN Eukaryotic translation initiation factor 4 gamma 2 OS=Homo sapiens GN=EIF4G2 PE=1 SV=1;>tr|D3DQV9|D3DQV9_HUMAN Eukaryotic translation initiation factor 4 gamma 2 (Fragment) OS=Homo sapiens GN=EIF4G2 PE=1 SV=1;>tr|H0Y3P2|H0Y3P2_HUMAN
5504500	3652900	5110400	4426700	3892800	4687700	5910200	4277400	4400100	4200600	3628300	4461300	0.528653	0.896536	0.343809	0.911647	1.02242	0.861394	5	5	5	5.6	5.6	5.6	107.77	0	10.723	281630000	45	P22102;C9JZG2;C9JKQ7;C9JBJ1;C9JTV6;F8WD69	P22102	Trifunctional purine biosynthetic protein adenosine-3;Phosphoribosylamine--glycine ligase;Phosphoribosylformylglycinamidine cyclo-ligase;Phosphoribosylglycinamide formyltransferase	GART	>sp|P22102|PUR2_HUMAN Trifunctional purine biosynthetic protein adenosine-3 OS=Homo sapiens GN=GART PE=1 SV=1
30425000	20480000	21057000	4161900	4819500	4629400	4560100	4631200	4781300	3652300	1976900	4457600	0.00382716	0.00389211	0.00335972	0.189139	0.194166	0.140168	3	3	2	1.4	1.4	0.9	209.52	0.0062288	1.7233	371610000	11	Q9Y4B5;J3QL92;E9PJP2;Q5TF21	Q9Y4B5	Microtubule cross-linking factor 1	MTCL1	>sp|Q9Y4B5|MTCL1_HUMAN Microtubule cross-linking factor 1 OS=Homo sapiens GN=MTCL1 PE=1 SV=5
2491900	2809600	1012600	6612500	7544800	6403400	6997100	5980000	5556300	4899500	3607100	4438000	0.00192677	0.00433294	0.0300369	3.25632	2.93524	2.05011	2	2	2	6.7	6.7	6.7	33.24	0	10.065	328520000	14	Q96QR8	Q96QR8	Transcriptional activator protein Pur-beta	PURB	>sp|Q96QR8|PURB_HUMAN Transcriptional activator protein Pur-beta OS=Homo sapiens GN=PURB PE=1 SV=3
1	1	972130	4399800	4655300	4258300	3685300	2672700	3818800	4798300	3383900	4437000	0.000280944	0.00321286	0.00189946	13.6951	10.4685	12.981	3	3	3	5.4	5.4	5.4	86.059	0	6.0053	225370000	3	D6REY2;P23508	D6REY2;P23508	Colorectal mutant cancer protein	MCC	>tr|D6REY2|D6REY2_HUMAN Colorectal mutant cancer protein OS=Homo sapiens GN=MCC PE=1 SV=1;>sp|P23508|CRCM_HUMAN Colorectal mutant cancer protein OS=Homo sapiens GN=MCC PE=1 SV=2
17521000	9453200	13687000	3997700	3859900	4101000	7105200	6154100	5206700	4488700	31238000	4422200	0.0147982	0.0365382	0.98612	0.294103	0.454143	0.987401	28	21	19	16	13.4	12.4	229	0	186.43	725880000	36	P35580;E7ERA5	P35580	Myosin-10	MYH10	>sp|P35580|MYH10_HUMAN Myosin-10 OS=Homo sapiens GN=MYH10 PE=1 SV=3
3314000	5566500	3912600	7759300	6601500	7015600	7119500	7660000	5007400	4290500	3172400	4381400	0.019191	0.0912167	0.70508	1.67093	1.54669	0.925835	4	4	4	9.6	9.6	9.6	66.526	0	60.511	355600000	31	Q6UN15;A0A0B4J203	Q6UN15;A0A0B4J203	Pre-mRNA 3-end-processing factor FIP1	FIP1L1	>sp|Q6UN15|FIP1_HUMAN Pre-mRNA 3-end-processing factor FIP1 OS=Homo sapiens GN=FIP1L1 PE=1 SV=1;>tr|A0A0B4J203|A0A0B4J203_HUMAN Pre-mRNA 3-end-processing factor FIP1 OS=Homo sapiens GN=FIP1L1 PE=1 SV=1
1	990580	1080100	3168700	4186400	4018700	5847500	4706100	5288600	3782200	3800600	4374500	0.00269051	0.000656416	0.00114961	5.49278	7.65072	5.77457	2	2	2	9.1	9.1	9.1	20.266	0.0040346	1.8578	236980000	18	Q9P032	Q9P032	NADH dehydrogenase [ubiquinone] 1 alpha subcomplex assembly factor 4	NDUFAF4	>sp|Q9P032|NDUF4_HUMAN NADH dehydrogenase [ubiquinone] 1 alpha subcomplex assembly factor 4 OS=Homo sapiens GN=NDUFAF4 PE=1 SV=1
4572300	27752000	12152000	4931900	2149200	2442500	1774300	9000900	2483100	3745400	3695300	4371000	0.165645	0.221939	0.185973	0.214128	0.298098	0.265573	4	4	4	20.6	20.6	20.6	20.863	0	11.764	308190000	25	P07305	P07305	Histone H1.0;Histone H1.0, N-terminally processed	H1F0	>sp|P07305|H10_HUMAN Histone H1.0 OS=Homo sapiens GN=H1F0 PE=1 SV=3
1	1	1	7199300	7282200	7660700	7998500	4914900	7027900	4313400	2940300	4367000	8.20369e-07	0.0018703	0.00115247	7.38073e+06	6647100	3.87357e+06	4	4	4	4.9	4.9	4.9	91.173	0	15.425	308220000	15	Q63ZY3;K7ERU2;K7EIU4	Q63ZY3;K7ERU2	KN motif and ankyrin repeat domain-containing protein 2	KANK2	>sp|Q63ZY3|KANK2_HUMAN KN motif and ankyrin repeat domain-containing protein 2 OS=Homo sapiens GN=KANK2 PE=1 SV=1;>tr|K7ERU2|K7ERU2_HUMAN KN motif and ankyrin repeat domain-containing protein 2 (Fragment) OS=Homo sapiens GN=KANK2 PE=1 SV=1
4396300	13999000	7373000	6370500	5049800	5739800	5564900	6723700	4492300	4711500	3553700	4358400	0.373019	0.361461	0.200104	0.665938	0.651223	0.489889	5	5	5	8.9	8.9	8.9	57.673	0	12.209	350710000	36	O60832;C9IYT0;H7C0M1;H7BZF2;H7C2Q9;H7C2Q2	O60832;C9IYT0	H/ACA ribonucleoprotein complex subunit 4	DKC1	>sp|O60832|DKC1_HUMAN H/ACA ribonucleoprotein complex subunit 4 OS=Homo sapiens GN=DKC1 PE=1 SV=3;>tr|C9IYT0|C9IYT0_HUMAN H/ACA ribonucleoprotein complex subunit 4 (Fragment) OS=Homo sapiens GN=DKC1 PE=1 SV=5
771500	628230	2271500	5547100	6274300	5021000	4719900	4372200	4616400	5196500	6948400	4345000	0.00234903	0.00334597	0.010044	4.58767	3.73403	4.49166	5	5	5	9.9	9.9	9.9	49.526	0	7.5826	325550000	15	A0A087WY71;E9PFW3;Q96CW1;C9JJ47;C9JJD3;C9JPV8;C9JTK4;C9JGT8	A0A087WY71;E9PFW3;Q96CW1;C9JJ47;C9JJD3;C9JPV8;C9JTK4;C9JGT8	AP-2 complex subunit mu	AP2M1	>tr|A0A087WY71|A0A087WY71_HUMAN AP-2 complex subunit mu OS=Homo sapiens GN=AP2M1 PE=1 SV=1;>tr|E9PFW3|E9PFW3_HUMAN AP-2 complex subunit mu OS=Homo sapiens GN=AP2M1 PE=1 SV=1;>sp|Q96CW1|AP2M1_HUMAN AP-2 complex subunit mu OS=Homo sapiens GN=AP2M1 PE=1 SV=2;
9458400	2913800	7303000	3385100	1908500	3246600	3621000	23831000	2563900	3082700	1567500	4339600	0.13446	0.65636	0.162875	0.434059	1.52557	0.45691	8	8	8	27.1	27.1	27.1	26.106	0	50.44	367440000	19	Q8TA86;C9J6V2	Q8TA86	Retinitis pigmentosa 9 protein	RP9	>sp|Q8TA86|RP9_HUMAN Retinitis pigmentosa 9 protein OS=Homo sapiens GN=RP9 PE=1 SV=2
1358900	3756500	2490600	3066600	2691300	3238400	2596100	2272400	2116600	4612700	3543200	4331500	0.550125	0.784203	0.0998871	1.18279	0.918367	1.64178	3	3	3	1.9	1.9	1.9	227.92	0	12.447	205610000	12	Q92621;U3KPX2	Q92621	Nuclear pore complex protein Nup205	NUP205	>sp|Q92621|NU205_HUMAN Nuclear pore complex protein Nup205 OS=Homo sapiens GN=NUP205 PE=1 SV=3
2879500	2468500	2390000	4684800	4337700	4653400	4604200	3930500	4342100	5597200	3566600	4327900	0.0004598	0.00230318	0.0349532	1.76737	1.6641	1.74356	15	3	3	60	13.1	13.1	17.256	0	5.3131	264320000	16	Q9UNX3;E5RIT6;E5RHH1	Q9UNX3;E5RIT6	60S ribosomal protein L26-like 1	RPL26L1	>sp|Q9UNX3|RL26L_HUMAN 60S ribosomal protein L26-like 1 OS=Homo sapiens GN=RPL26L1 PE=1 SV=1;>tr|E5RIT6|E5RIT6_HUMAN 60S ribosomal protein L26-like 1 (Fragment) OS=Homo sapiens GN=RPL26L1 PE=1 SV=1
2219600	1114400	717130	3108100	3255900	3308400	3973300	3026000	3170600	4672600	4070800	4309200	0.0144698	0.0191869	0.00339981	2.38758	2.51039	3.22197	2	2	2	16.8	16.8	16.8	13.171	0.0040462	1.8729	220020000	9	A6ZKI3;Q9BWD3;Q17RB0	A6ZKI3;Q9BWD3;Q17RB0	Protein FAM127A;Protein FAM127B;Protein FAM127C	FAM127A;FAM127B;FAM127C	>sp|A6ZKI3|F127A_HUMAN Protein FAM127A OS=Homo sapiens GN=FAM127A PE=1 SV=1;>sp|Q9BWD3|F127B_HUMAN Protein FAM127B OS=Homo sapiens GN=FAM127B PE=1 SV=3;>sp|Q17RB0|F127C_HUMAN Protein FAM127C OS=Homo sapiens GN=FAM127C PE=1 SV=1
1	1	1	4124500	3881600	4059400	4827400	4113200	4668400	4970800	5333800	4302600	6.3541e-07	3.06552e-05	8.65605e-05	4.02183e+06	4.53633e+06	4.86907e+06	4	4	4	12	12	12	38.438	0	19.272	241140000	20	Q9Y3F4;H0YH33	Q9Y3F4;H0YH33	Serine-threonine kinase receptor-associated protein	STRAP	>sp|Q9Y3F4|STRAP_HUMAN Serine-threonine kinase receptor-associated protein OS=Homo sapiens GN=STRAP PE=1 SV=1;>tr|H0YH33|H0YH33_HUMAN Serine-threonine kinase receptor-associated protein (Fragment) OS=Homo sapiens GN=STRAP PE=1 SV=1
4318400	2804800	3478500	6934700	7355600	5405200	6853300	6064300	5762200	4176800	5673600	4301900	0.0146808	0.00783363	0.142402	1.85777	1.76196	1.33491	4	4	4	13.9	13.9	13.9	28.068	0	6.4167	345630000	24	Q9Y224;H0YJB9;G3V4C6	Q9Y224;H0YJB9;G3V4C6	UPF0568 protein C14orf166	C14orf166	>sp|Q9Y224|CN166_HUMAN UPF0568 protein C14orf166 OS=Homo sapiens GN=C14orf166 PE=1 SV=1;>tr|H0YJB9|H0YJB9_HUMAN UPF0568 protein C14orf166 (Fragment) OS=Homo sapiens GN=C14orf166 PE=1 SV=1;>tr|G3V4C6|G3V4C6_HUMAN UPF0568 protein C14orf166 OS=Homo sapiens GN
1	1	1	5043200	4343100	4749900	5110200	4012700	4432900	3900100	3714100	4285100	2.04083e-05	0.000145472	1.91435e-05	4.71207e+06	4518600	3.96643e+06	5	5	5	8	8	8	68.254	0	5.1522	237370000	9	P53350;I3L309;I3L2H5;I3L387	P53350	Serine/threonine-protein kinase PLK1	PLK1	>sp|P53350|PLK1_HUMAN Serine/threonine-protein kinase PLK1 OS=Homo sapiens GN=PLK1 PE=1 SV=1
2109100	2018600	1	2746000	3183700	3664900	4081600	3322400	3746900	4688100	4061100	4276000	0.0689577	0.0316863	0.0141224	2.32444	2.70148	3.15556	3	3	3	11.8	11.8	11.8	37.636	0	7.292	218730000	10	O00170;E9PMH2;V9GYQ3	O00170;E9PMH2	AH receptor-interacting protein	AIP	>sp|O00170|AIP_HUMAN AH receptor-interacting protein OS=Homo sapiens GN=AIP PE=1 SV=2;>tr|E9PMH2|E9PMH2_HUMAN AH receptor-interacting protein (Fragment) OS=Homo sapiens GN=AIP PE=1 SV=2
1	61241000	36821000	23763000	7185600	12563000	7404600	10441000	14747000	1	14516000	4270000	0.380306	0.290363	0.222499	0.443715	0.332367	0.191573	9	1	0	64.1	22.7	0	13.936	0	49.199	813570000	18	Q99878;Q96KK5;Q9BTM1;P0C0S8;P20671;H0YFX9;P16104	Q99878;Q96KK5;Q9BTM1;P0C0S8;P20671;H0YFX9;P16104	Histone H2A type 1-J;Histone H2A type 1-H;Histone H2A.J;Histone H2A type 1;Histone H2A type 1-D;Histone H2A;Histone H2AX	HIST1H2AJ;HIST1H2AH;H2AFJ;HIST1H2AG;HIST1H2AD;H2AFX	>sp|Q99878|H2A1J_HUMAN Histone H2A type 1-J OS=Homo sapiens GN=HIST1H2AJ PE=1 SV=3;>sp|Q96KK5|H2A1H_HUMAN Histone H2A type 1-H OS=Homo sapiens GN=HIST1H2AH PE=1 SV=3;>sp|Q9BTM1|H2AJ_HUMAN Histone H2A.J OS=Homo sapiens GN=H2AFJ PE=1 SV=1;>sp|P0C0S8|H2A1_HUM
2698300	1902300	2372800	4096900	3890400	3858600	4222600	3201800	4222300	5278900	3353700	4267900	0.00259851	0.0193052	0.0304605	1.69873	1.67016	1.84996	2	2	2	6.6	6.6	6.6	29.395	0	3.1493	236150000	19	Q9Y676;A0A0G2JIC6	Q9Y676;A0A0G2JIC6	28S ribosomal protein S18b, mitochondrial	MRPS18B	>sp|Q9Y676|RT18B_HUMAN 28S ribosomal protein S18b, mitochondrial OS=Homo sapiens GN=MRPS18B PE=1 SV=1;>tr|A0A0G2JIC6|A0A0G2JIC6_HUMAN 28S ribosomal protein S18b, mitochondrial OS=Homo sapiens GN=MRPS18B PE=4 SV=1
2792700	1579100	3407000	5587600	7028600	6044400	5420900	5062800	6659800	3887000	5923800	4251300	0.00610554	0.0124623	0.0642006	2.3989	2.20387	1.80775	4	4	4	16.6	16.6	16.6	39.589	0	29.463	344230000	18	A0A087WZK9;B3KS98;O15372;E5RHC7;E5RH59;E5RFW7;E5RFH0;E5RGU4;E5RJT0	A0A087WZK9;B3KS98;O15372	Eukaryotic translation initiation factor 3 subunit H	EIF3H	>tr|A0A087WZK9|A0A087WZK9_HUMAN Eukaryotic translation initiation factor 3 subunit H OS=Homo sapiens GN=EIF3H PE=1 SV=1;>tr|B3KS98|B3KS98_HUMAN Eukaryotic translation initiation factor 3 subunit H OS=Homo sapiens GN=EIF3H PE=1 SV=1;>sp|O15372|EIF3H_HUMAN E
2882700	1480900	1367800	6525500	7697100	6737000	6735900	5193900	6635100	4795600	3795600	4235700	0.00111164	0.00356747	0.0139876	3.65698	3.23916	2.238	4	4	4	8.3	8.3	8.3	80.595	0	36.926	332930000	19	Q71RC2;Q96J85;F8VY40;Q6P4E2;X6RLN4;F8VNV1;F8W1I4;F8W1Z5;Q8TBL5;A0A087WTL9	Q71RC2;Q96J85;F8VY40;Q6P4E2;X6RLN4	La-related protein 4	LARP4	>sp|Q71RC2|LARP4_HUMAN La-related protein 4 OS=Homo sapiens GN=LARP4 PE=1 SV=3;>tr|Q96J85|Q96J85_HUMAN C-Mpl binding protein OS=Homo sapiens GN=LARP4 PE=1 SV=1;>tr|F8VY40|F8VY40_HUMAN La-related protein 4 (Fragment) OS=Homo sapiens GN=LARP4 PE=1 SV=1;>tr|Q
1679000	1203200	1	3110100	3213600	2961000	3719100	4440200	3238700	4982000	3742600	4177000	0.0134093	0.00961084	0.00566341	3.22139	3.95462	4.4763	3	3	3	22.7	22.7	22.7	24.992	0	32.1	216870000	13	Q9H7E9	Q9H7E9	UPF0488 protein C8orf33	C8orf33	>sp|Q9H7E9|CH033_HUMAN UPF0488 protein C8orf33 OS=Homo sapiens GN=C8orf33 PE=1 SV=1
1	1	1	2577800	2947400	2774900	3831400	2805100	3180600	4099900	2703200	4175000	1.3178e-05	0.000400044	0.00157167	2766700	3.27237e+06	3.65937e+06	5	5	5	8.9	8.9	8.9	63.887	0	9.9	172450000	12	O00311;B1AMW7	O00311	Cell division cycle 7-related protein kinase	CDC7	>sp|O00311|CDC7_HUMAN Cell division cycle 7-related protein kinase OS=Homo sapiens GN=CDC7 PE=1 SV=1
9198300	6428000	8824100	3963100	3841100	5403700	5194200	5220700	4550900	5107100	17569000	4173700	0.0201492	0.024179	0.864731	0.540192	0.612088	1.09813	3	3	3	22.3	22.3	22.3	14.436	0	13.101	533620000	35	F8VPF3;F8W1R7;J3KND3;G8JLA2;G3V1V0;B7Z6Z4;P60660;F8VXL3;H0YI43;F8VZU9;G3V1Y7;F8W1I5;F8W180;P14649	F8VPF3;F8W1R7;J3KND3;G8JLA2;G3V1V0;B7Z6Z4;P60660	Myosin light polypeptide 6	MYL6	>tr|F8VPF3|F8VPF3_HUMAN Myosin light polypeptide 6 (Fragment) OS=Homo sapiens GN=MYL6 PE=1 SV=1;>tr|F8W1R7|F8W1R7_HUMAN Myosin light polypeptide 6 OS=Homo sapiens GN=MYL6 PE=1 SV=1;>tr|J3KND3|J3KND3_HUMAN Myosin light polypeptide 6 OS=Homo sapiens GN=MYL6
10046000	3493600	7788900	2341800	2965000	3264100	3116000	2099800	2379200	3055300	8253200	4167300	0.0935845	0.0782586	0.476808	0.401852	0.356096	0.725593	3	3	2	21.9	21.9	15.1	16.698	0	41.696	295460000	25	C9JUG7;F8W9N7;P47755;A0A0D9SET8	C9JUG7;F8W9N7;P47755;A0A0D9SET8	F-actin-capping protein subunit alpha-2	CAPZA2	>tr|C9JUG7|C9JUG7_HUMAN F-actin-capping protein subunit alpha-2 OS=Homo sapiens GN=CAPZA2 PE=1 SV=1;>tr|F8W9N7|F8W9N7_HUMAN F-actin-capping protein subunit alpha-2 OS=Homo sapiens GN=CAPZA2 PE=1 SV=1;>sp|P47755|CAZA2_HUMAN F-actin-capping protein subunit a
1676100	1	2080600	6543600	7365400	4684200	6094600	4481300	4902100	3970500	6566800	4164800	0.00826718	0.00811759	0.0254838	4.94934	4.1201	3.91357	3	3	3	11.4	11.4	11.4	54.416	0	25.751	328330000	8	P26196;Q8IV96	P26196;Q8IV96	Probable ATP-dependent RNA helicase DDX6	DDX6	>sp|P26196|DDX6_HUMAN Probable ATP-dependent RNA helicase DDX6 OS=Homo sapiens GN=DDX6 PE=1 SV=2;>tr|Q8IV96|Q8IV96_HUMAN DDX6 protein OS=Homo sapiens GN=DDX6 PE=1 SV=1
4324800	315330	1288600	2752300	2333800	3300900	4859400	5077600	4408100	3829300	11976000	4145200	0.544679	0.0835669	0.185336	1.41464	2.41959	3.36505	8	8	8	13	13	13	67.567	0	24.182	348260000	42	P27824;D6RFL1;D6RAU8;D6RB85;D6RDP7;H0Y9Q7;H0Y9H1;D6RGY2;D6RAQ8	P27824;D6RFL1;D6RAU8;D6RB85;D6RDP7;H0Y9Q7;H0Y9H1;D6RGY2	Calnexin	CANX	>sp|P27824|CALX_HUMAN Calnexin OS=Homo sapiens GN=CANX PE=1 SV=2;>tr|D6RFL1|D6RFL1_HUMAN Calnexin (Fragment) OS=Homo sapiens GN=CANX PE=1 SV=1;>tr|D6RAU8|D6RAU8_HUMAN Calnexin (Fragment) OS=Homo sapiens GN=CANX PE=1 SV=1;>tr|D6RB85|D6RB85_HUMAN Calnexin (F
2437100	3843500	1	2981700	3355700	2940800	3716900	5296000	4357900	4466600	2575200	4139300	0.42669	0.123131	0.266285	1.47728	2.1289	1.78026	3	3	3	8.6	8.6	8.6	50.646	0	24.581	216890000	14	Q9H0S4;F5H1N9	Q9H0S4	Probable ATP-dependent RNA helicase DDX47	DDX47	>sp|Q9H0S4|DDX47_HUMAN Probable ATP-dependent RNA helicase DDX47 OS=Homo sapiens GN=DDX47 PE=1 SV=1
6051700	6175100	7427000	2984700	2404600	2727900	4108800	3779800	4011900	4004500	2369700	4137700	0.00121798	0.00455601	0.0132453	0.413009	0.605506	0.534853	1	1	1	7.5	7.5	7.5	20.308	0	29.595	234250000	21	B3KVL5;Q8TBK6	B3KVL5;Q8TBK6	Zinc finger CCHC domain-containing protein 10	ZCCHC10	>tr|B3KVL5|B3KVL5_HUMAN Zinc finger CCHC domain-containing protein 10 OS=Homo sapiens GN=ZCCHC10 PE=1 SV=1;>sp|Q8TBK6|ZCH10_HUMAN Zinc finger CCHC domain-containing protein 10 OS=Homo sapiens GN=ZCCHC10 PE=1 SV=1
4066300	1	1	4738300	4170600	4054500	5068000	5577500	4927000	5781800	9171100	4135500	0.0966823	0.0488086	0.0672757	3.18801	3.82965	4.69429	4	4	4	5.8	5.8	5.8	105.85	0	20.141	330060000	23	A0A087WW66;Q99460;H7C378	A0A087WW66;Q99460;H7C378	26S proteasome non-ATPase regulatory subunit 1	PSMD1	>tr|A0A087WW66|A0A087WW66_HUMAN 26S proteasome non-ATPase regulatory subunit 1 OS=Homo sapiens GN=PSMD1 PE=1 SV=1;>sp|Q99460|PSMD1_HUMAN 26S proteasome non-ATPase regulatory subunit 1 OS=Homo sapiens GN=PSMD1 PE=1 SV=2;>tr|H7C378|H7C378_HUMAN 26S proteasom
1581800	1	1501800	2326200	2413100	3277000	4279100	3736300	4445900	4034900	5518400	4132600	0.0512278	0.00496217	0.0073465	2.59966	4.04115	4.43828	6	6	2	5.9	5.9	1.6	138.75	0	19.703	231080000	34	P20020;E7ERY9	P20020;E7ERY9	Plasma membrane calcium-transporting ATPase 1;Calcium-transporting ATPase	ATP2B1	>sp|P20020|AT2B1_HUMAN Plasma membrane calcium-transporting ATPase 1 OS=Homo sapiens GN=ATP2B1 PE=1 SV=3;>tr|E7ERY9|E7ERY9_HUMAN Calcium-transporting ATPase OS=Homo sapiens GN=ATP2B1 PE=1 SV=2
1	1	1	5431100	4329600	4360700	3924300	3487300	3449800	3888000	2659200	4130800	0.000202056	1.85698e-05	0.00144748	4.70713e+06	3.62047e+06	3.55933e+06	5	5	5	2.6	2.6	2.6	314.67	0	30.012	211390000	15	A0A087WYV8;P35556;D6RJI3;A0A087WV40;E9PHW4	A0A087WYV8;P35556	Fibrillin-2	FBN2	>tr|A0A087WYV8|A0A087WYV8_HUMAN Fibrillin-2 OS=Homo sapiens GN=FBN2 PE=1 SV=1;>sp|P35556|FBN2_HUMAN Fibrillin-2 OS=Homo sapiens GN=FBN2 PE=1 SV=3
5868200	1756900	3253100	3270200	3351400	3152800	3622300	2340100	3220000	4548100	3304100	4122400	0.774938	0.676846	0.785471	0.898531	0.84411	1.10079	3	3	3	20.4	20.4	20.4	17.517	0	7.6053	241040000	19	J3QLR8;Q9Y3D9	J3QLR8;Q9Y3D9	28S ribosomal protein S23, mitochondrial	MRPS23	>tr|J3QLR8|J3QLR8_HUMAN 28S ribosomal protein S23, mitochondrial OS=Homo sapiens GN=MRPS23 PE=1 SV=1;>sp|Q9Y3D9|RT23_HUMAN 28S ribosomal protein S23, mitochondrial OS=Homo sapiens GN=MRPS23 PE=1 SV=2
1067100	1	954040	2970800	3435400	3184000	4097500	3021500	3595100	4149000	5760400	4107400	0.00227677	0.00323347	0.00336225	4.74494	5.30102	6.93509	6	4	4	20.5	15	15	39.178	0	9.8664	232240000	11	G3V5T9;P24941;E7ESI2;G3V317	G3V5T9;P24941;E7ESI2	Cyclin-dependent kinase 2	CDK2	>tr|G3V5T9|G3V5T9_HUMAN Cyclin-dependent kinase 2 OS=Homo sapiens GN=CDK2 PE=1 SV=1;>sp|P24941|CDK2_HUMAN Cyclin-dependent kinase 2 OS=Homo sapiens GN=CDK2 PE=1 SV=2;>tr|E7ESI2|E7ESI2_HUMAN Cyclin-dependent kinase 2 OS=Homo sapiens GN=CDK2 PE=1 SV=1
8619400	5186400	4848600	3841000	3302300	3440700	6973100	4796400	3632400	4056900	6194900	4087000	0.0912767	0.523377	0.361355	0.567373	0.825644	0.768655	5	5	5	4.7	4.7	4.7	136.31	0	16.25	304930000	27	Q9HAV4;E2QRM3	Q9HAV4	Exportin-5	XPO5	>sp|Q9HAV4|XPO5_HUMAN Exportin-5 OS=Homo sapiens GN=XPO5 PE=1 SV=1
1	1	1	5725900	6546600	5290400	6932300	5181100	6039000	3799500	4103300	4078400	9.1529e-05	0.000279288	2.11269e-06	5854300	6050800	3.99373e+06	4	4	4	4.6	4.6	4.6	116.17	0	6.9875	283280000	20	E9PDU5;A0A087X295;Q9NNW5;E9PBK6;C9K020;Q6PKC6	E9PDU5;A0A087X295;Q9NNW5;E9PBK6	WD repeat-containing protein 6	WDR6	>tr|E9PDU5|E9PDU5_HUMAN WD repeat-containing protein 6 OS=Homo sapiens GN=WDR6 PE=1 SV=1;>tr|A0A087X295|A0A087X295_HUMAN WD repeat-containing protein 6 OS=Homo sapiens GN=WDR6 PE=1 SV=1;>sp|Q9NNW5|WDR6_HUMAN WD repeat-containing protein 6 OS=Homo sapiens G
7219300	3528800	3985500	1760500	886770	2999200	4329900	31270000	2580400	2360200	706920	4041900	0.0823553	0.450588	0.167346	0.383238	2.59138	0.482504	5	5	5	25.8	25.8	25.8	18.86	0	80.255	417560000	13	Q8WVK2;H0YBW5;B8ZZ98	Q8WVK2	U4/U6.U5 small nuclear ribonucleoprotein 27 kDa protein	SNRNP27	>sp|Q8WVK2|SNR27_HUMAN U4/U6.U5 small nuclear ribonucleoprotein 27 kDa protein OS=Homo sapiens GN=SNRNP27 PE=1 SV=1
1682400	911270	994310	3987500	4111100	4567400	5123100	3425500	4175900	3458600	3954600	4025000	0.000553169	0.00515173	0.000981999	3.53012	3.54642	3.18792	2	2	2	12.3	12.3	12.3	15.213	0	11.976	235330000	14	Q5W0S5;P54727;K7ENJ0;K7ELW1;P54725	Q5W0S5;P54727;K7ENJ0;K7ELW1;P54725	UV excision repair protein RAD23 homolog B;UV excision repair protein RAD23 homolog A	RAD23B;RAD23A	>tr|Q5W0S5|Q5W0S5_HUMAN UV excision repair protein RAD23 homolog B (Fragment) OS=Homo sapiens GN=RAD23B PE=1 SV=1;>sp|P54727|RD23B_HUMAN UV excision repair protein RAD23 homolog B OS=Homo sapiens GN=RAD23B PE=1 SV=1;>tr|K7ENJ0|K7ENJ0_HUMAN UV excision repa
5052400	4709800	1	3395200	4149300	3938100	5207700	4108400	3391300	3444200	3179600	4013700	0.745021	0.59735	0.868118	1.17623	1.30169	1.08966	3	3	3	10.3	10.3	10.3	39.871	0	9.0636	251710000	16	B4DEM9;Q9Y2S7	B4DEM9;Q9Y2S7	Polymerase delta-interacting protein 2	POLDIP2	>tr|B4DEM9|B4DEM9_HUMAN Polymerase delta-interacting protein 2 OS=Homo sapiens GN=POLDIP2 PE=1 SV=1;>sp|Q9Y2S7|PDIP2_HUMAN Polymerase delta-interacting protein 2 OS=Homo sapiens GN=POLDIP2 PE=1 SV=1
1	1	1	5972400	6547600	5893600	6176600	4845100	5455000	4585700	4717100	4009300	7.57447e-06	0.000139995	3.40033e-05	6.13787e+06	5.49223e+06	4.43737e+06	9	7	7	6.7	5.3	5.3	180.5	0	10.614	292070000	15	A0A0A0MSA7;O43432	A0A0A0MSA7;O43432	Eukaryotic translation initiation factor 4 gamma 3	EIF4G3	>tr|A0A0A0MSA7|A0A0A0MSA7_HUMAN Eukaryotic translation initiation factor 4 gamma 3 OS=Homo sapiens GN=EIF4G3 PE=1 SV=1;>sp|O43432|IF4G3_HUMAN Eukaryotic translation initiation factor 4 gamma 3 OS=Homo sapiens GN=EIF4G3 PE=1 SV=2
4325600	2099300	3393400	3121300	3311800	4064300	4382700	4576700	3319600	3339200	2703100	3991000	0.764792	0.338134	0.927983	1.06917	1.25062	1.0219	4	4	4	21	21	21	26.505	0	7.1224	231970000	9	F5GX11;P25786;B4DEV8	F5GX11;P25786	Proteasome subunit alpha type-1	PSMA1	>tr|F5GX11|F5GX11_HUMAN Proteasome subunit alpha type-1 OS=Homo sapiens GN=PSMA1 PE=1 SV=1;>sp|P25786|PSA1_HUMAN Proteasome subunit alpha type-1 OS=Homo sapiens GN=PSMA1 PE=1 SV=1
495980	254900	588620	2346900	2395400	2802600	2322900	2084100	1565200	3486200	9337800	3980300	0.000296025	0.00322782	0.0515091	5.63262	4.45853	12.5452	9	9	9	21.5	21.5	21.5	51.355	0	38.747	232450000	15	O43615;M0QXU7;M0R301;M0R124	O43615;M0QXU7	Mitochondrial import inner membrane translocase subunit TIM44	TIMM44	>sp|O43615|TIM44_HUMAN Mitochondrial import inner membrane translocase subunit TIM44 OS=Homo sapiens GN=TIMM44 PE=1 SV=2;>tr|M0QXU7|M0QXU7_HUMAN Mitochondrial import inner membrane translocase subunit TIM44 (Fragment) OS=Homo sapiens GN=TIMM44 PE=1 SV=1
1	1	1	3142200	3116500	3464700	6287400	4623900	6637900	5046700	4405100	3973100	8.49648e-06	0.000708926	0.000137098	3.24113e+06	5.84973e+06	4.47497e+06	4	4	4	7.8	7.8	7.8	73.562	0	8.9758	241640000	10	Q6PI48	Q6PI48	Aspartate--tRNA ligase, mitochondrial	DARS2	>sp|Q6PI48|SYDM_HUMAN Aspartate--tRNA ligase, mitochondrial OS=Homo sapiens GN=DARS2 PE=1 SV=1
2396200	3250100	2440100	3214000	3049300	4222900	4994800	3645000	3977900	3864700	3476000	3963700	0.157054	0.0372536	0.0271415	1.29677	1.56036	1.39795	4	4	4	9.4	9.4	9.4	46.68	0	6.9999	242390000	27	C9J494;Q9H000	C9J494;Q9H000	Probable E3 ubiquitin-protein ligase makorin-2	MKRN2	>tr|C9J494|C9J494_HUMAN Probable E3 ubiquitin-protein ligase makorin-2 OS=Homo sapiens GN=MKRN2 PE=1 SV=1;>sp|Q9H000|MKRN2_HUMAN Probable E3 ubiquitin-protein ligase makorin-2 OS=Homo sapiens GN=MKRN2 PE=1 SV=2
1	1	1	2759300	3311300	2956000	5005700	4675200	4434200	4432700	1692600	3950500	4.88893e-05	9.14313e-06	0.0164451	3.00887e+06	4.70503e+06	3358600	6	6	6	6	6	6	138.53	0	11.943	186000000	19	Q3B7T1;E9PJ07	Q3B7T1	Erythroid differentiation-related factor 1	EDRF1	>sp|Q3B7T1|EDRF1_HUMAN Erythroid differentiation-related factor 1 OS=Homo sapiens GN=EDRF1 PE=1 SV=1
1795700	1193500	1519700	2964300	2965400	3441000	1955100	3011900	3230400	3195100	3225000	3947200	0.00233845	0.046121	0.00291876	2.07827	1.81805	2.2993	3	3	3	5.7	5.7	5.7	53.028	0	5.0161	189550000	11	Q9Y679	Q9Y679	Ancient ubiquitous protein 1	AUP1	>sp|Q9Y679|AUP1_HUMAN Ancient ubiquitous protein 1 OS=Homo sapiens GN=AUP1 PE=1 SV=1
3941500	22992000	8781500	4265000	3644400	4207100	3304800	4861100	3369000	3111100	2874300	3907200	0.241084	0.232906	0.20717	0.339255	0.322971	0.276987	6	5	5	25.3	22.2	22.2	25.542	0	4.0741	276540000	17	Q13242;S4R3G0;H0YIB4	Q13242;S4R3G0;H0YIB4	Serine/arginine-rich splicing factor 9	SRSF9	>sp|Q13242|SRSF9_HUMAN Serine/arginine-rich splicing factor 9 OS=Homo sapiens GN=SRSF9 PE=1 SV=1;>tr|S4R3G0|S4R3G0_HUMAN Serine/arginine-rich-splicing factor 9 OS=Homo sapiens GN=SRSF9 PE=1 SV=1;>tr|H0YIB4|H0YIB4_HUMAN Serine/arginine-rich-splicing factor
3283800	2820800	3718100	3638900	3597100	3278600	3406300	1778100	3217000	4685800	2931700	3903500	0.460769	0.456762	0.376598	1.07044	0.855305	1.1729	2	2	2	21.9	21.9	21.9	11.456	0	7.9284	215270000	11	C9JBY7;Q9Y291	C9JBY7;Q9Y291	28S ribosomal protein S33, mitochondrial	MRPS33	>tr|C9JBY7|C9JBY7_HUMAN 28S ribosomal protein S33, mitochondrial OS=Homo sapiens GN=MRPS33 PE=1 SV=1;>sp|Q9Y291|RT33_HUMAN 28S ribosomal protein S33, mitochondrial OS=Homo sapiens GN=MRPS33 PE=1 SV=1
1933000	1008800	2130100	3276900	3422300	3828500	2894000	2314600	2412600	3574400	2573700	3898500	0.00898394	0.0944217	0.0347621	2.07569	1.50263	1.98084	3	3	3	8.2	8.2	8.2	49.192	0	4.145	193260000	10	Q9H0U9	Q9H0U9	Testis-specific Y-encoded-like protein 1	TSPYL1	>sp|Q9H0U9|TSYL1_HUMAN Testis-specific Y-encoded-like protein 1 OS=Homo sapiens GN=TSPYL1 PE=1 SV=3
1	1	1655600	2423300	3292700	3016000	2482300	2695200	2353800	3522800	3044300	3885300	0.0178993	0.0250634	0.00827301	5.27421	4.54898	6.31335	2	2	2	30.5	30.5	30.5	11.956	0	24.747	167770000	4	H3BNF1;H3BUV4;H3BUT1;Q9NWW5;H3BRN7;H3BTY4	H3BNF1;H3BUV4;H3BUT1;Q9NWW5;H3BRN7;H3BTY4	Ceroid-lipofuscinosis neuronal protein 6	CLN6	>tr|H3BNF1|H3BNF1_HUMAN Ceroid-lipofuscinosis neuronal protein 6 OS=Homo sapiens GN=CLN6 PE=1 SV=1;>tr|H3BUV4|H3BUV4_HUMAN Ceroid-lipofuscinosis neuronal protein 6 OS=Homo sapiens GN=CLN6 PE=1 SV=1;>tr|H3BUT1|H3BUT1_HUMAN Ceroid-lipofuscinosis neuronal pro
3302900	2390500	2971000	3865800	4098500	4401500	4591100	3825400	3454200	3509700	3737300	3884700	0.0161301	0.0669434	0.0461651	1.4272	1.37005	1.28476	5	5	5	10.2	10.2	10.2	63.523	0	11.563	250940000	25	O95470;H0Y3V8;H7BXL7	O95470	Sphingosine-1-phosphate lyase 1	SGPL1	>sp|O95470|SGPL1_HUMAN Sphingosine-1-phosphate lyase 1 OS=Homo sapiens GN=SGPL1 PE=1 SV=3
309910	1826400	305330	2496000	2341900	3333000	1857400	8853300	3044700	3833000	3252200	3873300	0.03219	0.164583	0.0064577	3.34648	5.63367	4.48817	7	7	7	10	10	10	87.229	0	16.013	209080000	12	A0A024RAC6;Q14241	A0A024RAC6;Q14241	Transcription elongation factor B polypeptide 3	TCEB3	>tr|A0A024RAC6|A0A024RAC6_HUMAN Transcription elongation factor B (SIII), polypeptide 3 (110kDa, elongin A), isoform CRA_a OS=Homo sapiens GN=TCEB3 PE=1 SV=1;>sp|Q14241|ELOA1_HUMAN Transcription elongation factor B polypeptide 3 OS=Homo sapiens GN=TCEB3 PE
2285300	1073200	1715000	3952300	3516100	3876800	887870	3107500	2657900	3211500	2550000	3862700	0.00507837	0.52785	0.0423818	2.23617	1.31138	1.89695	3	3	3	5.7	5.7	5.7	61.728	0	17.074	190430000	25	Q9NUQ6;A0A0A0MSG5;B8ZZZ7;Q4ZFW0;F8WAV0;C9IZC3;C9J8M7;F2Z2S1;C9JKE4;F8VZ02;F8VT91;C9JGM8;F8W6C2	Q9NUQ6;A0A0A0MSG5;B8ZZZ7	SPATS2-like protein	SPATS2L	>sp|Q9NUQ6|SPS2L_HUMAN SPATS2-like protein OS=Homo sapiens GN=SPATS2L PE=1 SV=2;>tr|A0A0A0MSG5|A0A0A0MSG5_HUMAN SPATS2-like protein OS=Homo sapiens GN=SPATS2L PE=1 SV=1;>tr|B8ZZZ7|B8ZZZ7_HUMAN DNA polymerase-transactivated protein 6, isoform CRA_b OS=Homo
3388500	3201100	3921200	3253100	3188500	3119300	3662400	3454600	3306900	4245100	4005400	3792600	0.221977	0.909405	0.112826	0.909626	0.991732	1.14578	4	3	3	11.8	9.7	9.7	42.777	0	30.196	232990000	30	P50750;X6RE90	P50750	Cyclin-dependent kinase 9	CDK9	>sp|P50750|CDK9_HUMAN Cyclin-dependent kinase 9 OS=Homo sapiens GN=CDK9 PE=1 SV=3
1	1719800	1	2602600	3300300	2654900	5256200	3482600	3911500	3727000	3390000	3784100	0.0207884	0.00966478	0.00642806	4.97604	7.35567	6.33858	3	3	3	5.3	5.3	5.3	81.385	0	21.87	202020000	12	E9PHT6;Q9NVE7;H0YA26;H0YA31	E9PHT6;Q9NVE7;H0YA26	Pantothenate kinase 4	PANK4	>tr|E9PHT6|E9PHT6_HUMAN Pantothenate kinase 4 OS=Homo sapiens GN=PANK4 PE=1 SV=1;>sp|Q9NVE7|PANK4_HUMAN Pantothenate kinase 4 OS=Homo sapiens GN=PANK4 PE=1 SV=1;>tr|H0YA26|H0YA26_HUMAN Pantothenate kinase 4 (Fragment) OS=Homo sapiens GN=PANK4 PE=1 SV=1
3672000	1	2866400	3596200	3131900	3788500	3417900	3097100	3353600	3930000	3025200	3783400	0.306138	0.377178	0.289983	1.60844	1.50933	1.64239	3	3	3	3.7	3.7	3.7	75.44	0	2.7985	211270000	4	E7EW05;Q9NVU7	E7EW05;Q9NVU7	Protein SDA1 homolog	SDAD1	>tr|E7EW05|E7EW05_HUMAN Protein SDA1 homolog OS=Homo sapiens GN=SDAD1 PE=1 SV=1;>sp|Q9NVU7|SDA1_HUMAN Protein SDA1 homolog OS=Homo sapiens GN=SDAD1 PE=1 SV=3
4183900	4995800	4602400	3082700	3328100	3307500	3941400	4728400	3686600	3259800	4132800	3752600	0.00540231	0.29155	0.0633048	0.705139	0.896554	0.808672	6	6	6	6.5	6.5	6.5	117.8	0	14.281	257730000	24	P42285	P42285	Superkiller viralicidic activity 2-like 2	SKIV2L2	>sp|P42285|SK2L2_HUMAN Superkiller viralicidic activity 2-like 2 OS=Homo sapiens GN=SKIV2L2 PE=1 SV=3
2601800	1	1633200	4898400	4985400	5531400	2684400	2177600	1986000	3781900	8478900	3748700	0.00897261	0.330629	0.0877283	3.63995	1.617	3.78028	6	6	6	17.1	17.1	17.1	47.996	0	14.188	308570000	20	Q9UGI8;F8W7T0;H7BYK1	Q9UGI8;F8W7T0	Testin	TES	>sp|Q9UGI8|TES_HUMAN Testin OS=Homo sapiens GN=TES PE=1 SV=1;>tr|F8W7T0|F8W7T0_HUMAN Testin (Fragment) OS=Homo sapiens GN=TES PE=1 SV=1
4699300	3901900	3940300	2435600	2761300	3587200	3461200	1653100	2692000	4164500	4422300	3734000	0.0435516	0.0541206	0.833626	0.700403	0.622438	0.982402	3	3	3	27.6	27.6	27.6	11.773	0	22.874	227490000	25	M0R3C3;Q9NZ01	M0R3C3;Q9NZ01	Very-long-chain enoyl-CoA reductase	TECR	>tr|M0R3C3|M0R3C3_HUMAN Very-long-chain enoyl-CoA reductase OS=Homo sapiens GN=TECR PE=1 SV=1;>sp|Q9NZ01|TECR_HUMAN Very-long-chain enoyl-CoA reductase OS=Homo sapiens GN=TECR PE=1 SV=1
1004000	968270	881940	2657700	2831900	3193700	3888300	3700500	3228100	3728600	4202800	3691600	0.000276713	0.000185264	6.48531e-05	3.04228	3.78981	4.07223	3	3	3	6.8	6.8	6.8	45.034	0	3.5754	201850000	19	A2A2Q9;Q9Y312	A2A2Q9;Q9Y312	Protein AAR2 homolog	AAR2	>tr|A2A2Q9|A2A2Q9_HUMAN Protein AAR2 homolog OS=Homo sapiens GN=AAR2 PE=1 SV=1;>sp|Q9Y312|AAR2_HUMAN Protein AAR2 homolog OS=Homo sapiens GN=AAR2 PE=1 SV=2
5424700	18812000	9712000	7739700	5559400	6469200	6698100	7241300	6080700	3327200	3686300	3666200	0.302492	0.306203	0.120958	0.582299	0.589716	0.314583	11	8	8	24.3	18.2	18.2	46.871	0	39.211	376660000	55	P38919;I3L3H2	P38919	Eukaryotic initiation factor 4A-III;Eukaryotic initiation factor 4A-III, N-terminally processed	EIF4A3	>sp|P38919|IF4A3_HUMAN Eukaryotic initiation factor 4A-III OS=Homo sapiens GN=EIF4A3 PE=1 SV=4
1	1	1	6615200	7385200	5927600	6826800	6112100	7151100	5012200	3226500	3658200	9.42663e-05	2.61038e-05	0.00180421	6.64267e+06	6.69667e+06	3.96563e+06	72	1	1	33.6	0.9	0.9	227.73	0	29.779	305140000	16	E7ETA6;E5RGQ4	E7ETA6		PCM1	>tr|E7ETA6|E7ETA6_HUMAN Pericentriolar material 1 protein OS=Homo sapiens GN=PCM1 PE=1 SV=1
2852300	2213600	3723400	4236400	4985700	4632200	4169700	3928300	3870800	4642000	10876000	3648100	0.0258508	0.0767548	0.207664	1.57627	1.36175	2.18062	7	7	3	8.1	8.1	3.4	101.33	0	14.142	358360000	21	A0A087X253;P63010;A0A087WYD1;A0A087WU93;A0A087WZQ6;A0A087WXS3;K7EKZ5;K7EJX1;K7EN71;K7ERB2	A0A087X253;P63010;A0A087WYD1;A0A087WU93;A0A087WZQ6	AP-2 complex subunit beta	AP2B1	>tr|A0A087X253|A0A087X253_HUMAN AP-2 complex subunit beta OS=Homo sapiens GN=AP2B1 PE=1 SV=1;>sp|P63010|AP2B1_HUMAN AP-2 complex subunit beta OS=Homo sapiens GN=AP2B1 PE=1 SV=1;>tr|A0A087WYD1|A0A087WYD1_HUMAN AP-2 complex subunit beta (Fragment) OS=Homo sa
1	4608500	2849000	4485100	5067400	4684100	4776400	4072900	4169300	3008000	1	3645100	0.170342	0.244744	0.885713	1.90903	1.74571	0.892135	7	1	1	16.5	2	2	49.263	0.0051694	1.8367	212230000	9	P55795	P55795	Heterogeneous nuclear ribonucleoprotein H2	HNRNPH2	>sp|P55795|HNRH2_HUMAN Heterogeneous nuclear ribonucleoprotein H2 OS=Homo sapiens GN=HNRNPH2 PE=1 SV=1
3753200	2177600	2638200	4197400	3953700	5467300	4845700	3981400	3941400	3550100	3081500	3644900	0.0639482	0.0645676	0.317774	1.58926	1.49008	1.19926	5	5	5	28.4	28.4	28.4	19.576	0	7.3566	246090000	18	P13073;Q86WV2;H3BN72;H3BNV9;H3BNI5;H3BPG0	P13073;Q86WV2;H3BN72;H3BNV9	Cytochrome c oxidase subunit 4 isoform 1, mitochondrial	COX4I1	>sp|P13073|COX41_HUMAN Cytochrome c oxidase subunit 4 isoform 1, mitochondrial OS=Homo sapiens GN=COX4I1 PE=1 SV=1;>tr|Q86WV2|Q86WV2_HUMAN COX4I1 protein OS=Homo sapiens GN=COX4I1 PE=1 SV=1;>tr|H3BN72|H3BN72_HUMAN Cytochrome c oxidase subunit 4 isoform 1,
1	197750	1	9287300	11027000	9682000	7658400	5345000	7145100	5267000	5492900	3640900	4.79771e-05	0.000702295	0.00128399	151.686	101.888	72.8225	6	6	2	7.2	7.2	2.7	94.068	0	30.264	390900000	37	A0A0C4DG68;A0A0A0MR59;Q8TB72;C9JW01	A0A0C4DG68;A0A0A0MR59;Q8TB72	Pumilio homolog 2	PUM2	>tr|A0A0C4DG68|A0A0C4DG68_HUMAN Pumilio homolog 2 (Fragment) OS=Homo sapiens GN=PUM2 PE=1 SV=1;>tr|A0A0A0MR59|A0A0A0MR59_HUMAN Pumilio homolog 2 OS=Homo sapiens GN=PUM2 PE=1 SV=1;>sp|Q8TB72|PUM2_HUMAN Pumilio homolog 2 OS=Homo sapiens GN=PUM2 PE=1 SV=2
6037000	4544400	6933200	2666100	1497900	3128800	4362700	18092000	2181500	1758700	1781700	3638300	0.0159565	0.661466	0.021075	0.416384	1.40661	0.409869	4	4	4	19.4	19.4	19.4	23.742	0	16.63	277960000	18	P23284	P23284	Peptidyl-prolyl cis-trans isomerase B	PPIB	>sp|P23284|PPIB_HUMAN Peptidyl-prolyl cis-trans isomerase B OS=Homo sapiens GN=PPIB PE=1 SV=2
1791700	1218800	1	3015200	2709000	2636400	2701600	2261600	2871300	3832500	2344700	3635500	0.0300174	0.0450916	0.0323758	2.77715	2.60239	3.25949	2	2	2	9.4	9.4	9.4	30.498	0	5.7797	169210000	11	V9GYJ9;V9GYL9;P51398;V9GYC9;V9GYW1;V9GY11;V9GYA7;V9GZ03	V9GYJ9;V9GYL9;P51398;V9GYC9;V9GYW1;V9GY11;V9GYA7;V9GZ03	28S ribosomal protein S29, mitochondrial	DAP3	>tr|V9GYJ9|V9GYJ9_HUMAN 28S ribosomal protein S29, mitochondrial (Fragment) OS=Homo sapiens GN=DAP3 PE=1 SV=5;>tr|V9GYL9|V9GYL9_HUMAN 28S ribosomal protein S29, mitochondrial (Fragment) OS=Homo sapiens GN=DAP3 PE=1 SV=1;>sp|P51398|RT29_HUMAN 28S ribosomal
408280	501520	1	2962400	2260300	2643900	3101800	2938300	1528200	5280200	2739800	3631600	0.000808168	0.0131995	0.00922594	8.64651	8.31863	12.8068	2	2	2	4.2	4.2	4.2	53.198	0	2.6246	246120000	19	Q9Y2Z4;H0YHS6	Q9Y2Z4;H0YHS6	Tyrosine--tRNA ligase, mitochondrial;Tyrosine--tRNA ligase	YARS2	>sp|Q9Y2Z4|SYYM_HUMAN Tyrosine--tRNA ligase, mitochondrial OS=Homo sapiens GN=YARS2 PE=1 SV=2;>tr|H0YHS6|H0YHS6_HUMAN Tyrosine--tRNA ligase (Fragment) OS=Homo sapiens GN=YARS2 PE=1 SV=1
1	1	1	2708900	2041300	2751300	3101400	2085100	2994600	3755100	3101500	3623000	0.000405793	0.00107097	6.25008e-05	2500500	2.72703e+06	3493200	2	2	2	2.2	2.2	2.2	144.73	0	17.623	159040000	6	O15067;H0YGH1	O15067;H0YGH1	Phosphoribosylformylglycinamidine synthase	PFAS	>sp|O15067|PUR4_HUMAN Phosphoribosylformylglycinamidine synthase OS=Homo sapiens GN=PFAS PE=1 SV=4;>tr|H0YGH1|H0YGH1_HUMAN Phosphoribosylformylglycinamidine synthase (Fragment) OS=Homo sapiens GN=PFAS PE=1 SV=2
2453400	6931700	3900000	3428400	3706800	2714600	3419100	4063600	3252600	3855600	2812300	3617400	0.444766	0.561049	0.502002	0.741417	0.808071	0.774198	5	5	5	13.1	13.1	13.1	36.514	0	33.399	224080000	36	X6RGJ2;Q5SSJ5;Q5SWC8;B0QZK4;B0QZK9;B0QZK8	X6RGJ2;Q5SSJ5;Q5SWC8;B0QZK4	Heterochromatin protein 1-binding protein 3	HP1BP3	>tr|X6RGJ2|X6RGJ2_HUMAN Heterochromatin protein 1-binding protein 3 (Fragment) OS=Homo sapiens GN=HP1BP3 PE=1 SV=1;>sp|Q5SSJ5|HP1B3_HUMAN Heterochromatin protein 1-binding protein 3 OS=Homo sapiens GN=HP1BP3 PE=1 SV=1;>tr|Q5SWC8|Q5SWC8_HUMAN Heterochromati
1711100	1071600	1516300	1947700	1876800	3092100	3368200	2554900	3836100	4398500	5569700	3613400	0.116518	0.0122585	0.00667481	1.60889	2.27011	3.15925	3	3	3	23	23	23	18.566	0	11.147	206890000	8	P60604;F8WCB9;F8WDB1	P60604	Ubiquitin-conjugating enzyme E2 G2	UBE2G2	>sp|P60604|UB2G2_HUMAN Ubiquitin-conjugating enzyme E2 G2 OS=Homo sapiens GN=UBE2G2 PE=1 SV=1
757000	2049200	3023700	3885600	4238100	3177400	4213900	2574000	3731200	3722800	3503600	3607900	0.0661089	0.128322	0.0647128	1.93847	1.80434	1.8584	6	6	6	16.2	16.2	16.2	45.834	0	17.041	225430000	20	P82933	P82933	28S ribosomal protein S9, mitochondrial	MRPS9	>sp|P82933|RT09_HUMAN 28S ribosomal protein S9, mitochondrial OS=Homo sapiens GN=MRPS9 PE=1 SV=2
16640000	16603000	17207000	5384500	4631200	4544300	6249800	4077400	4471900	3988900	2947000	3592300	3.48589e-06	6.90756e-05	3.23686e-06	0.288603	0.293342	0.208686	3	3	3	34.1	34.1	34.1	9.2824	0	3.2673	341370000	23	F8WDS9;E9PHS0;O43813	F8WDS9;E9PHS0;O43813	LanC-like protein 1	LANCL1	>tr|F8WDS9|F8WDS9_HUMAN LanC-like protein 1 OS=Homo sapiens GN=LANCL1 PE=1 SV=1;>tr|E9PHS0|E9PHS0_HUMAN LanC-like protein 1 (Fragment) OS=Homo sapiens GN=LANCL1 PE=1 SV=1;>sp|O43813|LANC1_HUMAN LanC-like protein 1 OS=Homo sapiens GN=LANCL1 PE=1 SV=1
1880400	890540	1350400	3088500	3275200	3647600	2267100	2913300	3381400	3362100	2708400	3592100	0.00399772	0.0265182	0.00903734	2.42914	2.07743	2.34453	3	3	3	10.9	10.9	10.9	23.026	0.00061958	2.4328	182650000	9	Q99470;K7ELI9	Q99470;K7ELI9	Stromal cell-derived factor 2	SDF2	>sp|Q99470|SDF2_HUMAN Stromal cell-derived factor 2 OS=Homo sapiens GN=SDF2 PE=1 SV=2;>tr|K7ELI9|K7ELI9_HUMAN Stromal cell-derived factor 2 (Fragment) OS=Homo sapiens GN=SDF2 PE=1 SV=1
1295400	684670	1	2994300	3322500	2549800	3383900	1961700	2563800	3486500	2738200	3576900	0.00623505	0.0237864	0.00473949	4.47792	3.9945	4.95013	1	1	1	2.7	2.7	2.7	51.593	0	5.7878	166080000	17	H7C3M7	H7C3M7		FARP2	>tr|H7C3M7|H7C3M7_HUMAN FERM, RhoGEF and pleckstrin domain-containing protein 2 (Fragment) OS=Homo sapiens GN=FARP2 PE=1 SV=2
16042000	4152900	8034700	3460600	3487800	3050600	3628400	3852900	3898300	2436400	118050000	3546500	0.157814	0.183942	0.45362	0.354203	0.403109	4.39372	7	7	7	44.3	44.3	44.3	15.054	0	40.518	1529100000	26	P07737;K7EJ44;CON__P02584;I3L3D5	P07737;K7EJ44	Profilin-1	PFN1	>sp|P07737|PROF1_HUMAN Profilin-1 OS=Homo sapiens GN=PFN1 PE=1 SV=2;>tr|K7EJ44|K7EJ44_HUMAN Profilin 1, isoform CRA_b OS=Homo sapiens GN=PFN1 PE=1 SV=1
2482300	1	1	3033700	2735700	3027400	3832400	3291300	3272900	3577700	5204800	3539600	0.0649373	0.0357797	0.0298389	3.54381	4.18829	4.96398	5	5	5	9.9	9.9	9.9	72.2	0	11.748	209920000	10	Q9Y3Z3	Q9Y3Z3	Deoxynucleoside triphosphate triphosphohydrolase SAMHD1	SAMHD1	>sp|Q9Y3Z3|SAMH1_HUMAN Deoxynucleoside triphosphate triphosphohydrolase SAMHD1 OS=Homo sapiens GN=SAMHD1 PE=1 SV=2
2000200	1491000	2152300	2887400	2902500	3538000	3664400	2630900	2802600	3275000	3307600	3538900	0.0138164	0.0379071	0.00232158	1.65286	1.6121	1.79348	3	3	3	7.2	7.2	7.2	52.29	0	6.4451	196950000	21	Q5T7U1;Q9Y5Q8;H7BY84;H0Y5D2;Q5T7U4	Q5T7U1;Q9Y5Q8;H7BY84	General transcription factor 3C polypeptide 5	GTF3C5	>tr|Q5T7U1|Q5T7U1_HUMAN General transcription factor 3C polypeptide 5 OS=Homo sapiens GN=GTF3C5 PE=1 SV=1;>sp|Q9Y5Q8|TF3C5_HUMAN General transcription factor 3C polypeptide 5 OS=Homo sapiens GN=GTF3C5 PE=1 SV=2;>tr|H7BY84|H7BY84_HUMAN General transcription
1691100	1	2418000	3934300	4109700	4009400	4067000	3494200	3477100	3601900	2366800	3523300	0.0210598	0.0357794	0.0938918	2.93334	2.68631	2.30999	3	3	2	8.2	8.2	6.5	47.315	0	7.0923	211480000	18	P49674;H0Y5S9;H0Y682;H0Y2N6;H0Y9X2;J3QQI9;B0QY36;D6REM4;E7ETM0;H0Y645;B0QY35;B0QY34;P48729	P49674;H0Y5S9;H0Y682	Casein kinase I isoform epsilon	CSNK1E	>sp|P49674|KC1E_HUMAN Casein kinase I isoform epsilon OS=Homo sapiens GN=CSNK1E PE=1 SV=1;>tr|H0Y5S9|H0Y5S9_HUMAN Casein kinase I isoform epsilon (Fragment) OS=Homo sapiens GN=CSNK1E PE=1 SV=1;>tr|H0Y682|H0Y682_HUMAN Casein kinase I isoform epsilon (Fragme
4942400	3365700	6369300	2222900	2533100	2655200	2387600	1409100	2466300	1308200	8102900	3522400	0.0507439	0.0395336	0.802978	0.50494	0.42671	0.881185	6	6	6	26.5	26.5	26.5	29.295	0	14.328	257520000	12	B1AK87;B1AK88;P47756;B1AK85	B1AK87;B1AK88;P47756;B1AK85	F-actin-capping protein subunit beta	CAPZB	>tr|B1AK87|B1AK87_HUMAN Capping protein (Actin filament) muscle Z-line, beta, isoform CRA_a OS=Homo sapiens GN=CAPZB PE=1 SV=1;>tr|B1AK88|B1AK88_HUMAN Capping protein (Actin filament) muscle Z-line, beta, isoform CRA_d OS=Homo sapiens GN=CAPZB PE=1 SV=1;>s
1	1086900	2058900	2961100	2932300	3333800	4048100	3453600	3022200	3771400	3051400	3518800	0.0290771	0.0208545	0.0190784	2.93318	3.34538	3.28743	3	3	3	3.7	3.7	3.7	105.85	0	7.7112	196790000	18	H0Y3N9;Q9UPP1;H0Y589;H0Y7M8;H7BZB7	H0Y3N9;Q9UPP1;H0Y589	Histone lysine demethylase PHF8	PHF8	>tr|H0Y3N9|H0Y3N9_HUMAN Histone lysine demethylase PHF8 (Fragment) OS=Homo sapiens GN=PHF8 PE=1 SV=1;>sp|Q9UPP1|PHF8_HUMAN Histone lysine demethylase PHF8 OS=Homo sapiens GN=PHF8 PE=1 SV=3;>tr|H0Y589|H0Y589_HUMAN Histone lysine demethylase PHF8 (Fragment)
6614100	1	822200	2527600	2213200	3536900	1735100	3434600	3168400	2754700	26429000	3511500	0.901101	0.895425	0.354229	1.11315	1.12127	4.3967	19	19	17	9.5	9.5	8.8	269.76	0	56.4	448150000	27	Q9Y490	Q9Y490	Talin-1	TLN1	>sp|Q9Y490|TLN1_HUMAN Talin-1 OS=Homo sapiens GN=TLN1 PE=1 SV=3
2883900	2031700	1566100	3999700	3447900	3912700	4462800	2547100	3448600	3862500	2602000	3506600	0.0182678	0.120846	0.0967545	1.75267	1.61354	1.53835	1	1	1	21.7	21.7	21.7	8.8131	0	22.236	208850000	19	C9JAW5;C9JNU6;Q9Y241	C9JAW5;C9JNU6;Q9Y241	HIG1 domain family member 1A, mitochondrial	HIGD1A	>tr|C9JAW5|C9JAW5_HUMAN Uncharacterized protein OS=Homo sapiens PE=4 SV=1;>tr|C9JNU6|C9JNU6_HUMAN HIG1 domain family member 1A, mitochondrial OS=Homo sapiens GN=HIGD1A PE=4 SV=1;>sp|Q9Y241|HIG1A_HUMAN HIG1 domain family member 1A, mitochondrial OS=Homo sap
3453700	14305000	6865700	6184200	4682800	5546000	4415700	6954500	4331200	3605800	3211400	3504400	0.444885	0.420599	0.211174	0.666534	0.637636	0.419161	4	4	4	10.4	10.4	10.4	33.665	0	10.861	331120000	37	P62995;H7BXF3;H7C2L4;Q13595	P62995;H7BXF3;H7C2L4;Q13595	Transformer-2 protein homolog beta;Transformer-2 protein homolog alpha	TRA2B;TRA2A	>sp|P62995|TRA2B_HUMAN Transformer-2 protein homolog beta OS=Homo sapiens GN=TRA2B PE=1 SV=1;>tr|H7BXF3|H7BXF3_HUMAN Transformer-2 protein homolog beta (Fragment) OS=Homo sapiens GN=TRA2B PE=1 SV=1;>tr|H7C2L4|H7C2L4_HUMAN Transformer-2 protein homolog beta
1	1	1	2289800	3152600	2966100	4319100	2880800	3389000	3506400	1616100	3494600	0.000433275	0.00110841	0.0102391	2.80283e+06	3.52963e+06	2.87237e+06	4	4	4	15.3	15.3	15.3	33.637	0	4.4525	151610000	5	Q96C36;A0A087WTV6;A0A087WZR9;A0A087WX69;A0A087WZF0;J3KR12	Q96C36;A0A087WTV6;A0A087WZR9	Pyrroline-5-carboxylate reductase 2;Pyrroline-5-carboxylate reductase	PYCR2	>sp|Q96C36|P5CR2_HUMAN Pyrroline-5-carboxylate reductase 2 OS=Homo sapiens GN=PYCR2 PE=1 SV=1;>tr|A0A087WTV6|A0A087WTV6_HUMAN Pyrroline-5-carboxylate reductase 2 OS=Homo sapiens GN=PYCR2 PE=1 SV=1;>tr|A0A087WZR9|A0A087WZR9_HUMAN Pyrroline-5-carboxylate red
6198300	10402000	8137300	9315900	8237700	8078000	7952900	6207900	5882500	4680300	5059700	3490900	0.826727	0.31844	0.0422739	1.03614	0.810236	0.53485	8	7	7	17	15.6	15.6	61.64	0	24.243	441660000	35	Q96I24	Q96I24	Far upstream element-binding protein 3	FUBP3	>sp|Q96I24|FUBP3_HUMAN Far upstream element-binding protein 3 OS=Homo sapiens GN=FUBP3 PE=1 SV=2
2642200	1686700	2065900	3006600	3177500	2916900	3714600	2154000	2953200	3683900	2783000	3480500	0.0351494	0.201129	0.0383406	1.42319	1.37953	1.55555	3	3	3	18.2	18.2	18.2	15.345	0.000612	2.3392	188360000	18	Q9Y3D3;A6ND22	Q9Y3D3;A6ND22	28S ribosomal protein S16, mitochondrial	MRPS16	>sp|Q9Y3D3|RT16_HUMAN 28S ribosomal protein S16, mitochondrial OS=Homo sapiens GN=MRPS16 PE=1 SV=1;>tr|A6ND22|A6ND22_HUMAN 28S ribosomal protein S16, mitochondrial OS=Homo sapiens GN=MRPS16 PE=1 SV=1
1708100	1485900	1623300	1814800	1988200	1667700	2502900	2134200	2396000	2643200	3290200	3478200	0.126204	0.00437954	0.00421565	1.13564	1.45997	1.95371	1	1	1	14.7	14.7	14.7	10.5	0	11.846	144200000	17	Q9Y5L4	Q9Y5L4	Mitochondrial import inner membrane translocase subunit Tim13	TIMM13	>sp|Q9Y5L4|TIM13_HUMAN Mitochondrial import inner membrane translocase subunit Tim13 OS=Homo sapiens GN=TIMM13 PE=1 SV=1
1	2869600	1391300	2788900	1853100	3971800	3539400	3665100	3075800	2456600	2294700	3473700	0.231939	0.0770684	0.218866	2.02159	2.41271	1.93034	2	2	2	13.4	13.4	13.4	22.836	0	15.248	181200000	13	P49721;A0A087WVV1	P49721;A0A087WVV1	Proteasome subunit beta type-2	PSMB2	>sp|P49721|PSB2_HUMAN Proteasome subunit beta type-2 OS=Homo sapiens GN=PSMB2 PE=1 SV=1;>tr|A0A087WVV1|A0A087WVV1_HUMAN Proteasome subunit beta type-2 OS=Homo sapiens GN=PSMB2 PE=1 SV=1
6461800	1889800	3624200	4972800	3944600	4625900	4965800	4806800	4670200	3281400	15468000	3467500	0.721613	0.571316	0.466477	1.13089	1.206	1.85515	9	9	4	12.5	12.5	5.8	69.371	0	13.373	405700000	28	E7EQR4;P15311;P35241	E7EQR4;P15311;P35241	Ezrin;Radixin	EZR;RDX	>tr|E7EQR4|E7EQR4_HUMAN Ezrin OS=Homo sapiens GN=EZR PE=1 SV=3;>sp|P15311|EZRI_HUMAN Ezrin OS=Homo sapiens GN=EZR PE=1 SV=4;>sp|P35241|RADI_HUMAN Radixin OS=Homo sapiens GN=RDX PE=1 SV=1
4729100	1727500	2222000	1685600	1591500	1532000	2555600	2084200	2529100	2859000	87463000	3462200	0.237843	0.621374	0.370073	0.554133	0.826043	10.8064	10	10	10	23	23	23	53.139	0	33.922	1082000000	22	P52209;K7EPF6;K7EM49;K7EMN2;K7ELN9	P52209;K7EPF6;K7EM49;K7EMN2	6-phosphogluconate dehydrogenase, decarboxylating	PGD	>sp|P52209|6PGD_HUMAN 6-phosphogluconate dehydrogenase, decarboxylating OS=Homo sapiens GN=PGD PE=1 SV=3;>tr|K7EPF6|K7EPF6_HUMAN 6-phosphogluconate dehydrogenase, decarboxylating (Fragment) OS=Homo sapiens GN=PGD PE=1 SV=1;>tr|K7EM49|K7EM49_HUMAN 6-phospho
1	2025800	1556300	3105900	2991300	3083200	1361000	2737000	1884400	4972100	4209600	3451900	0.0382832	0.335699	0.0160559	2.56285	1.67008	3.52687	3	3	3	23.1	23.1	23.1	15.421	0	24.933	242410000	30	A0A087WWX0;A0A087WVZ9;A0A0A0MQR7;P19388;A0A087WVN5	A0A087WWX0;A0A087WVZ9;A0A0A0MQR7;P19388;A0A087WVN5	DNA-directed RNA polymerases I, II, and III subunit RPABC1	POLR2E	>tr|A0A087WWX0|A0A087WWX0_HUMAN DNA-directed RNA polymerases I, II, and III subunit RPABC1 (Fragment) OS=Homo sapiens GN=POLR2E PE=1 SV=1;>tr|A0A087WVZ9|A0A087WVZ9_HUMAN DNA-directed RNA polymerases I, II, and III subunit RPABC1 OS=Homo sapiens GN=POLR2E P
2602700	1347200	1836900	2314400	2554800	2656200	3930900	2505500	3297300	2845800	3610700	3447500	0.201103	0.0753163	0.0338961	1.30044	1.68205	1.71148	3	3	3	3.9	3.9	3.9	102.53	0	12.585	199000000	11	Q9BSJ2;F2Z2B9;B3KTU7	Q9BSJ2;F2Z2B9	Gamma-tubulin complex component 2	TUBGCP2	>sp|Q9BSJ2|GCP2_HUMAN Gamma-tubulin complex component 2 OS=Homo sapiens GN=TUBGCP2 PE=1 SV=2;>tr|F2Z2B9|F2Z2B9_HUMAN Gamma-tubulin complex component 2 OS=Homo sapiens GN=TUBGCP2 PE=1 SV=1
1	904570	1	3169800	3232500	3351100	1161700	1750200	2844800	3638000	2637500	3439900	0.000649222	0.0489031	0.00239296	10.7823	6.364	10.7403	3	3	3	1.7	1.7	1.7	197.1	0	4.4162	152220000	20	A6NN50;O75147;A8MSZ8	A6NN50;O75147	Obscurin-like protein 1	OBSL1	>tr|A6NN50|A6NN50_HUMAN Obscurin-like protein 1 OS=Homo sapiens GN=OBSL1 PE=1 SV=1;>sp|O75147|OBSL1_HUMAN Obscurin-like protein 1 OS=Homo sapiens GN=OBSL1 PE=1 SV=4
1	1	1	4595100	3720200	3259600	5222100	6271300	4407900	3775500	3370200	3429900	0.000595588	0.000601121	9.81178e-06	3858300	5.30043e+06	3525200	3	3	3	7.5	7.5	7.5	58.449	0	10.055	221250000	16	O43172	O43172	U4/U6 small nuclear ribonucleoprotein Prp4	PRPF4	>sp|O43172|PRP4_HUMAN U4/U6 small nuclear ribonucleoprotein Prp4 OS=Homo sapiens GN=PRPF4 PE=1 SV=2
1642100	1103300	2063900	4881500	4275200	4619000	5007000	2869800	3404200	3203300	5165500	3422700	0.000811921	0.0368254	0.0267328	2.86439	2.34566	2.45181	4	3	3	6.7	5.4	5.4	58.743	0	4.5411	253780000	16	Q8WXF1;X6RDA4	Q8WXF1;X6RDA4	Paraspeckle component 1	PSPC1	>sp|Q8WXF1|PSPC1_HUMAN Paraspeckle component 1 OS=Homo sapiens GN=PSPC1 PE=1 SV=1;>tr|X6RDA4|X6RDA4_HUMAN Paraspeckle component 1 (Fragment) OS=Homo sapiens GN=PSPC1 PE=1 SV=1
1	1	1	4965600	5206200	4296400	5223200	2931300	4444200	3340800	2948700	3419800	5.95968e-05	0.00335781	2.42907e-05	4.82273e+06	4.19957e+06	3.23643e+06	2	2	2	11.4	11.4	11.4	20.583	0	2.6751	221480000	4	E9PEK3;B1ALB4;E9PD50;Q92540;D6RAD0	E9PEK3;B1ALB4;E9PD50;Q92540;D6RAD0	Protein SMG7	SMG7	>tr|E9PEK3|E9PEK3_HUMAN Protein SMG7 OS=Homo sapiens GN=SMG7 PE=1 SV=1;>tr|B1ALB4|B1ALB4_HUMAN Protein SMG7 (Fragment) OS=Homo sapiens GN=SMG7 PE=1 SV=5;>tr|E9PD50|E9PD50_HUMAN Protein SMG7 OS=Homo sapiens GN=SMG7 PE=1 SV=1;>sp|Q92540|SMG7_HUMAN Protein SM
4404500	1970400	3909000	3038600	3070700	4098900	4844000	4361500	3925700	3033800	2672200	3417800	0.976933	0.295138	0.64327	0.992639	1.27687	0.887193	2	2	2	21.5	21.5	21.5	11.57	0	3.8939	230020000	12	G3V3U4;G3V3I1;G3V295;G3V5Z7;P60900;G3V4S5;G3V2S7	G3V3U4;G3V3I1;G3V295;G3V5Z7;P60900;G3V4S5;G3V2S7	Proteasome subunit alpha type;Proteasome subunit alpha type-6	PSMA6	>tr|G3V3U4|G3V3U4_HUMAN Proteasome subunit alpha type OS=Homo sapiens GN=PSMA6 PE=1 SV=1;>tr|G3V3I1|G3V3I1_HUMAN Proteasome subunit alpha type OS=Homo sapiens GN=PSMA6 PE=1 SV=1;>tr|G3V295|G3V295_HUMAN Proteasome subunit alpha type OS=Homo sapiens GN=PSMA6
1	5221300	2482100	3603500	2477900	3057000	2796200	3766400	2544000	2628900	2978700	3398100	0.771967	0.778315	0.789927	1.18628	1.18215	1.16906	4	4	4	6.9	6.9	6.9	89.034	0	21.416	190540000	19	Q12788;J3KNP2;H3BN88;A0A087WYP7	Q12788;J3KNP2	Transducin beta-like protein 3	TBL3	>sp|Q12788|TBL3_HUMAN Transducin beta-like protein 3 OS=Homo sapiens GN=TBL3 PE=1 SV=2;>tr|J3KNP2|J3KNP2_HUMAN Transducin beta-like protein 3 (Fragment) OS=Homo sapiens GN=TBL3 PE=1 SV=1
2971500	1807600	2273300	4390500	4442100	3637900	4023000	3265700	3720500	3233300	3040100	3374400	0.0133256	0.0308301	0.0697657	1.76826	1.56106	1.36802	3	3	3	6.8	6.8	6.8	76.644	0	8.029	231450000	12	Q9NYZ3	Q9NYZ3	G2 and S phase-expressed protein 1	GTSE1	>sp|Q9NYZ3|GTSE1_HUMAN G2 and S phase-expressed protein 1 OS=Homo sapiens GN=GTSE1 PE=1 SV=3
12488000	1	10458000	3637000	6109400	3842700	4479600	3002500	3423700	3871700	18151000	3370600	0.473845	0.360919	0.901682	0.592221	0.475281	1.10665	5	5	5	30.3	30.3	30.3	17.668	0	11.125	451360000	15	H3BMH2;H3BSC1;P62491;Q15907;B4DQU5;M0R377;M0R2D0;H3BN38;A0A0C4DGX5;P57735	H3BMH2;H3BSC1;P62491;Q15907;B4DQU5	Ras-related protein Rab-11A;Ras-related protein Rab-11B	RAB11A;RAB11B	>tr|H3BMH2|H3BMH2_HUMAN Ras-related protein Rab-11A (Fragment) OS=Homo sapiens GN=RAB11A PE=3 SV=1;>tr|H3BSC1|H3BSC1_HUMAN Ras-related protein Rab-11A OS=Homo sapiens GN=RAB11A PE=1 SV=1;>sp|P62491|RB11A_HUMAN Ras-related protein Rab-11A OS=Homo sapiens GN
4388600	3273400	3030100	4418200	2269800	2075900	2912500	2677800	2434400	2496300	3914800	3353800	0.496006	0.113643	0.626596	0.819661	0.750526	0.913282	1	1	1	4.9	4.9	4.9	32.071	0	12.646	188320000	14	H7BY36;A0A0D9SFL3;B0QYK0;C9JGE3;Q01844	H7BY36;A0A0D9SFL3;B0QYK0;C9JGE3;Q01844	RNA-binding protein EWS	EWSR1	>tr|H7BY36|H7BY36_HUMAN RNA-binding protein EWS (Fragment) OS=Homo sapiens GN=EWSR1 PE=1 SV=1;>tr|A0A0D9SFL3|A0A0D9SFL3_HUMAN RNA-binding protein EWS OS=Homo sapiens GN=EWSR1 PE=1 SV=1;>tr|B0QYK0|B0QYK0_HUMAN RNA-binding protein EWS OS=Homo sapiens GN=EWSR
2843800	1792000	1	11289000	12164000	9431300	5953300	1723000	4269300	1350000	1623000	3324000	0.00123955	0.175863	0.620891	7.09355	2.57681	1.35834	7	7	7	23.9	23.9	23.9	37.72	0	25.526	336060000	19	X5DR54;Q9NXR1;I3L3G9;I3L2S8;I3L2T8;I3L533;I3L2R9;I3L522;I3L2R3;J3QL85;A6NIZ0;Q9GZM8;I3L464;J3KRK9	X5DR54;Q9NXR1	Nuclear distribution protein nudE homolog 1	NDE1	>tr|X5DR54|X5DR54_HUMAN Nuclear distribution protein nudE homolog 1 (Fragment) OS=Homo sapiens GN=NDE1 PE=2 SV=1;>sp|Q9NXR1|NDE1_HUMAN Nuclear distribution protein nudE homolog 1 OS=Homo sapiens GN=NDE1 PE=1 SV=2
[truncated: 1,053 more rows]
